# Supplementary material for: The NR2F2-HAND2 signaling axis regulates progesterone actions in the uterus at early pregnancy
Source: Front Endocrinol (Lausanne). 2023 Aug 18;14:1229033. doi: 10.3389/fendo.2023.1229033 (PMC10473531; doi:10.3389/fendo.2023.1229033)
Supplement: Supplementary file 1 [file DataSheet_1.xlsx]

## Sheet: Legend
Dataset S1. Comparisons on uterine transcriptomic profiles between Nr2f2d/d and Nr2f2f/f at GD3.5.

## Sheet: Transcriptome
Entrez Gene ID	Gene Name	Fold Change	Fold Change (Log2)	Unadjusted p value	Unadjusted p value (-log10)	WT1_FPKM (GSM7350707)	WT2_FPKM (GSM7350708)	WT3_FPKM (GSM7350709)	WT5_FPKM (GSM7350710)	KO1_FPKM (GSM7350711)	KO3_FPKM (GSM7350712)	KO4_FPKM (GSM7350713)	KO5_FPKM (GSM7350714)
11464	actin, alpha, cardiac muscle 1	20.4368	4.3531	8.6361e-46	45.0637	0.022	0.045	0.097	0.033	2.608	5.918	3.35	5.765
241324	crumbs family member 2	2.10133	1.0713	6.28799e-32	31.2015	0.586	0.586	0.606	0.686	1.354	1.285	1.288	1.234
208777	sushi, nidogen and EGF-like domains 1	-3.36452	-1.7504	1.76284e-31	30.7538	7.869	8.271	9.267	8.176	3.04	1.923	2.206	2.062
22419	wingless-type MMTV integration site family, member 5B	2.78524	1.4778	9.89034e-31	30.0048	2.087	2.435	2.219	1.697	6.21	5.851	6.382	5.596
14997	histocompatibility 2, M region locus 9	10.2354	3.3555	9.42413e-29	28.0258	0.046	0.079	0.137	0.047	2.69	2.125	1.216	2.418
22141	tubby bipartite transcription factor	-3.06992	-1.6182	1.67383e-28	27.7763	1.356	1.323	1.157	1.081	0.414	0.342	0.423	0.313
13618	endothelin receptor type B	-4.72725	-2.241	3.15068e-26	25.5016	15.565	30.07	21.242	15.891	3.955	3.939	3.22	3.251
11519	adducin 2 (beta)	6.69136	2.7423	3.13092e-24	23.5043	0.269	0.118	0.225	0.165	2.277	1.188	1.754	2.825
11541	adenosine A2b receptor	-2.96864	-1.5698	5.47259e-24	23.2618	1.545	1.365	1.294	1.446	0.492	0.426	0.38	0.466
11819	nuclear receptor subfamily 2, group F, member 2	-2.54824	-1.3495	1.60875e-23	22.7935	25.297	21.782	25.697	23.524	9.664	9.422	6.898	9.739
18187	neuropilin 2	-1.62248	-0.6982	3.71151e-23	22.4304	5.065	5.394	4.857	5.088	3.04	2.951	3.115	3.185
11988	solute carrier family 7 (cationic amino acid transporter, y+ system), member 2	-4.66313	-2.2213	4.66021e-23	22.3316	12.387	8.258	8.208	9.7	1.706	1.061	2.322	1.487
14584	glutamine fructose-6-phosphate transaminase 2	-2.60377	-1.3806	7.46898e-23	22.1267	2.517	2.958	2.775	2.706	0.77	1.033	1.033	1.106
12322	calcium/calmodulin-dependent protein kinase II alpha	6.48812	2.6978	1.24927e-22	21.9033	0.405	0.706	0.919	0.501	7.838	5.635	9.075	3.559
14573	glial cell line derived neurotrophic factor	3.84931	1.9446	2.98359e-20	19.5253	0.299	0.237	0.393	0.434	2.006	1.319	1.297	1.434
320091	anoctamin 4	6.16457	2.624	3.75348e-20	19.4256	0.221	0.735	0.514	0.47	6.001	4.588	6.409	2.968
11609	angiotensin II receptor, type 2	7.04744	2.8171	9.34504e-20	19.0294	5.614	9.888	3.104	4.155	103.866	70.249	137.268	42.923
12822	collagen, type XVIII, alpha 1	-2.61262	-1.3855	3.04786e-19	18.516	98.591	83.833	101.376	97.942	36.155	25.519	41.819	32.643
15431	homeobox D11	-1.68822	-0.7555	1.51572e-18	17.8194	22.061	19.684	18.867	18.388	11.203	11.107	11.718	11.59
16691	keratin 8	1.6942	0.7606	1.59396e-18	17.7975	107.842	111.303	122.318	116.49	200.487	170.114	207.522	191.224
18600	peptidyl arginine deiminase, type II	3.38112	1.7575	1.72615e-18	17.7629	7.226	7.504	8.313	12.051	30.245	26.709	32.312	42.559
330119	a disintegrin-like and metallopeptidase (reprolysin type) with thrombospondin type 1 motif, 3	1.86013	0.8954	6.08871e-18	17.2155	0.97	0.85	0.834	0.953	1.5	1.708	1.771	1.698
21753	testis derived transcript	1.76064	0.8161	6.5376e-18	17.1846	22.406	24.349	22.101	21.043	36.23	41.708	37.745	41.613
70536	glutaminyl-peptide cyclotransferase (glutaminyl cyclase)	2.85581	1.5139	6.57159e-18	17.1823	4.442	6.711	7.639	7.209	21.127	19.278	22.022	16.603
14268	fibronectin 1	-2.65406	-1.4082	1.13448e-17	16.9452	97.517	75.499	97.514	105.178	32.469	26.579	30.181	41.171
228911	teashirt zinc finger family member 2	-1.6489	-0.7215	3.23996e-17	16.4895	9.087	8.587	8.85	8.157	5.62	4.736	5.43	4.748
235302	RIKEN cDNA D630033O11 gene	2.78215	1.4762	4.47544e-17	16.3492	2.15	2.15	2.593	2.124	6.064	5.372	7.292	7.883
14396	gamma-aminobutyric acid (GABA) A receptor, subunit alpha 3	2.39728	1.2614	1.11505e-16	15.9527	1.547	1.879	1.797	2.189	3.691	4.732	4.737	5.11
83398	N-deacetylase/N-sulfotransferase (heparan glucosaminyl) 3	1.97534	0.9821	1.43582e-16	15.8429	0.667	0.734	0.655	0.576	1.484	1.26	1.223	1.267
27375	tight junction protein 3	1.71487	0.7781	3.23472e-16	15.4902	7.779	7.482	8.015	6.781	14.373	11.831	12.393	12.683
56175	beta-site APP-cleaving enzyme 2	2.49165	1.3171	3.9132e-16	15.4075	4.214	4.271	3.515	3.759	10.432	8.175	13.198	9.099
268780	EGF-like, fibronectin type III and laminin G domains	-2.52748	-1.3377	4.93264e-16	15.3069	11.267	11.674	13.033	13.675	5.019	3.52	3.958	5.663
20850	signal transducer and activator of transcription 5A	1.70102	0.7664	4.96938e-16	15.3037	8.262	6.735	8.555	8.071	14.076	12.991	12.751	13.615
12561	cadherin 4	4.64443	2.2155	2.17883e-15	14.6618	0.411	0.302	0.947	0.592	5.453	3.48	3.624	2.927
85031	phospholipase A1 member A	2.32479	1.2171	2.95862e-15	14.5289	9.066	9.871	12.543	9.495	28.286	23.196	27.326	19.52
66895	PX domain containing 1	1.8767	0.9082	4.10311e-15	14.3869	2.147	2.099	2.097	2.145	3.494	3.796	4.432	4.187
16168	interleukin 15	2.62642	1.3931	2.88814e-14	13.5394	15.306	11.297	12.01	10.855	31.774	30.475	46.813	29.404
11529	alcohol dehydrogenase 7 (class IV), mu or sigma polypeptide	4.68939	2.2294	3.56826e-14	13.4475	0.282	0.359	0.494	0.555	3.668	2.67	5.091	1.472
170639	olfactory receptor 78	3.49526	1.8054	5.04938e-14	13.2968	0.95	1.3	0.708	0.553	3.658	3.364	3.228	4.595
106042	prickle planar cell polarity protein 1	-1.56547	-0.6466	6.90224e-14	13.161	12.786	12.171	11.726	11.374	7.308	6.879	7.817	7.94
13865	nuclear receptor subfamily 2, group F, member 1	2.44189	1.288	9.84006e-14	13.007	1.021	0.97	0.92	0.834	1.869	2.724	2.862	2.127
107585	deiodinase, iodothyronine type III	4.65377	2.2184	1.3898e-13	12.857	0.152	0.548	0.172	0.226	1.889	2.626	2.42	1.715
105653	phytanoyl-CoA hydroxylase interacting protein	2.18798	1.1296	1.59483e-13	12.7973	0.494	0.39	0.455	0.501	1.039	1.201	0.932	0.967
320910	integrin beta 8	-3.33966	-1.7397	2.48283e-13	12.6051	2.443	3.278	2.184	1.864	0.727	0.503	0.394	0.75
101488	solute carrier organic anion transporter family, member 2b1	-1.99225	-0.9944	3.73412e-13	12.4278	6.468	8.955	7.201	6.267	3.645	3.231	3.445	3.534
626848	zinc finger protein 971	-1.41853	-0.5044	3.73555e-13	12.4276	3.281	3.135	3.078	3.151	2.314	2.147	2.194	2.087
26941	solute carrier family 9 (sodium/hydrogen exchanger), member 3 regulator 1	1.63648	0.7106	4.73137e-13	12.325	17.28	18.873	21.292	20.68	34.493	33.442	30.159	28.996
66873	TLR4 interactor with leucine-rich repeats	-1.92946	-0.9482	8.64608e-13	12.0632	2.457	3.021	2.241	2.424	1.169	1.172	1.377	1.309
268445	ankyrin repeat domain 13b	-1.45892	-0.5449	1.05474e-12	11.9769	13.304	13.039	14.155	12.183	9.492	8.415	8.828	8.627
215707	coiled-coil domain containing 92	1.82589	0.8686	1.84958e-12	11.7329	1.887	1.907	2.525	2.385	4.047	4.206	3.821	3.894
18053	nerve growth factor receptor (TNFR superfamily, member 16)	4.40854	2.1403	2.11631e-12	11.6744	4.952	2.789	12.369	6.625	55.921	43.969	67.441	33.727
93761	SWI/SNF related, matrix associated, actin dependent regulator of chromatin, subfamily a, member 1	-1.86103	-0.8961	2.13186e-12	11.6712	2.697	2.793	3.266	2.568	1.296	1.552	1.371	1.621
396184	fibronectin leucine rich transmembrane protein 1	2.74024	1.4543	2.73683e-12	11.5628	0.448	0.482	0.306	0.46	1.188	1.659	1.347	0.93
381339	transmembrane protein 182	4.34724	2.1201	3.06654e-12	11.5134	0.058	0.133	0.152	0.074	0.99	0.601	1.053	0.573
215303	calcium/calmodulin-dependent protein kinase I gamma	-2.64121	-1.4012	3.62193e-12	11.4411	1.6	2.376	2.228	1.67	0.482	0.651	0.739	0.763
77220	transmembrane protein 200A	3.03627	1.6023	4.41126e-12	11.3554	0.738	1.163	1.14	1.279	4.769	3.512	4.632	2.347
108927	lipoma HMGIC fusion partner	-1.42969	-0.5157	6.58996e-12	11.1811	29.48	28.308	30.098	31.611	19.646	20.061	19.944	22.072
18295	osteoglycin	2.01307	1.0094	8.8832e-12	11.0514	29.023	35.862	24.622	37.237	61.761	68.351	62.079	67.644
17869	myelocytomatosis oncogene	-1.84894	-0.8867	9.44741e-12	11.0247	51.69	66.769	49.561	55.066	26.332	32.588	28.722	28.242
269389	TOX high mobility group box family member 2	4.1638	2.0579	1.31521e-11	10.881	0.271	0.352	0.219	0.209	2.81	1.092	2.587	0.864
110308	keratin 5	4.99263	2.3198	1.4081e-11	10.8514	0.014	0.007	0.029	0	4.812	5.645	4.862	0.322
69550	bone marrow stromal cell antigen 2	1.51614	0.6004	1.59094e-11	10.7983	143.895	162.563	166.406	156.731	252.561	214.535	254.579	224.028
100049161	predicted gene 13032	3.33711	1.7386	1.856e-11	10.7314	0.277	0.292	0.244	0.187	1.019	0.644	1.488	1.056
212448	RIKEN cDNA 9330159F19 gene	-2.58005	-1.3674	1.93196e-11	10.714	1.559	2.583	1.559	1.374	0.648	0.569	0.596	0.626
69903	Ras interacting protein 1	-1.89934	-0.9255	2.72041e-11	10.5654	26.988	20.085	20.122	24.065	10.391	10.939	13.396	11.16
19735	regulator of G-protein signaling 2	-2.10307	-1.0725	4.17986e-11	10.3788	138.022	144.343	165.192	174.459	61.819	75.063	54.69	85.299
67937	transmembrane protein 59-like	3.31981	1.7311	4.20177e-11	10.3766	0.318	0.218	0.224	0.414	1.108	1.617	0.839	1.388
15234	hepatocyte growth factor	-2.05965	-1.0424	4.80378e-11	10.3184	6.031	7.234	5.078	4.852	2.919	2.416	2.91	2.383
19417	RAS protein-specific guanine nucleotide-releasing factor 1	3.9071	1.9661	5.19675e-11	10.2843	0.271	0.316	0.415	0.361	3.317	1.351	2.868	0.892
78697	pseudouridylate synthase 7	-1.45095	-0.537	5.54662e-11	10.256	15.585	14.307	16.975	15.24	10.74	10.907	9.637	10.575
11488	a disintegrin and metallopeptidase domain 11	-2.47204	-1.3057	7.60502e-11	10.1189	2.575	3.679	3.387	2.639	1.015	0.958	0.942	1.524
75600	calmodulin-like 4	1.60458	0.6822	9.51876e-11	10.0214	8.132	7.892	9.89	8.317	14.062	13.608	12.682	14.338
329252	leucine-rich repeat-containing G protein-coupled receptor 6	3.08186	1.6238	9.60384e-11	10.0176	0.135	0.238	0.273	0.292	0.621	0.778	1.146	0.954
68939	RAS-like, family 11, member B	2.32012	1.2142	9.63386e-11	10.0162	6.318	6.833	8.555	6.473	21.07	18.725	11.734	17.735
14608	G protein-coupled receptor 83	3.73498	1.9011	1.17896e-10	9.9285	0.582	0.607	0.68	0.535	1.765	4.229	1.859	5.621
70415	serine/threonine kinase 26	1.59339	0.6721	1.18261e-10	9.92716	2.07	1.803	1.99	2.297	3.497	3.351	3.166	2.923
13179	decorin	1.71416	0.7775	1.53773e-10	9.81312	356.65	499.039	394.686	391.205	712.697	673.347	719.456	712.741
70435	inverted formin, FH2 and WH2 domain containing	-1.49454	-0.5797	1.66053e-10	9.77975	18.316	19.255	18.467	17.642	12.963	10.607	13.039	11.543
207728	phosphodiesterase 2A, cGMP-stimulated	-1.73748	-0.797	2.15133e-10	9.66729	16.318	16.159	12.587	15.735	8.892	7.571	9.495	7.804
53945	solute carrier family 40 (iron-regulated transporter), member 1	3.92475	1.9726	3.31982e-10	9.47889	3.249	6.144	7.883	4.281	54.244	27.633	54.851	13.348
26357	ATP binding cassette subfamily G member 2 (Junior blood group)	-1.78968	-0.8397	3.35587e-10	9.47419	30.11	31.201	22.784	23.805	13.983	14.086	15.102	14.749
71827	leucine rich repeat containing 34	3.74457	1.9048	3.42522e-10	9.46531	0.645	0.865	1.032	0.769	6.115	3.481	8.273	1.951
11982	ATPase, class V, type 10A	-1.98715	-0.9907	3.45667e-10	9.46134	3.466	2.381	3.071	3.546	1.243	1.658	1.576	1.433
66573	DAZ interacting protein 1	-1.40903	-0.4947	3.93641e-10	9.4049	6.573	7.389	7.826	7.372	5.14	4.802	5.316	4.992
17161	monoamine oxidase A	-1.61945	-0.6955	4.3736e-10	9.35916	25.075	19.542	23.139	23.781	12.999	13.366	13.075	15.325
18188	neurturin	1.74702	0.8049	4.92155e-10	9.3079	8.116	7.083	9.323	7.871	13.163	13.451	16.767	13.437
23888	glypican 6	-2.03144	-1.0225	5.35554e-10	9.2712	10.124	8.952	10.225	8.085	4.188	5.027	3.203	4.854
11768	adaptor protein complex AP-1, mu 2 subunit	1.33932	0.4215	5.74215e-10	9.24093	19.601	20.226	21.982	20.943	29.202	28.023	26.244	25.908
23887	gamma-glutamyltransferase 5	2.56152	1.357	5.74867e-10	9.24043	3.917	4.362	5.422	3.768	13.727	9.994	17.553	8.486
68839	ankyrin repeat domain 46	1.73255	0.7929	6.14032e-10	9.21181	27.231	26.76	35.533	31.578	57.168	49.595	46.381	57.236
18584	phosphodiesterase 8A	-1.57571	-0.656	6.24027e-10	9.2048	5.16	6.348	5.508	5.986	3.216	3.599	3.711	3.64
20361	sema domain, immunoglobulin domain (Ig), and GPI membrane anchor, (semaphorin) 7A	-1.62034	-0.6963	6.44845e-10	9.19054	18.659	19.053	18.09	18.674	10.104	10.468	13.447	10.539
70638	family with sequence similarity 189, member A1	-3.71355	-1.8928	9.28202e-10	9.03236	3.991	4.174	3.446	3.026	0.558	0.84	0.157	0.746
381199	transmembrane protein 151A	1.87332	0.9056	9.79619e-10	9.00894	1.62	1.441	1.086	1.537	2.795	2.864	2.817	2.333
109272	myosin binding protein C, slow-type	3.40416	1.7673	9.88157e-10	9.00517	1.276	2.68	1.908	1.139	12.082	7.362	10.344	4.22
74337	paralemmin 3	-1.82463	-0.8676	1.00446e-09	8.99807	2.022	2.055	2.572	2.244	0.985	1.11	1.255	1.29
232339	ankyrin repeat domain 26	-1.61205	-0.6889	1.02266e-09	8.99027	2.175	1.779	1.784	1.887	1.198	1.01	1.218	1.158
14412	solute carrier family 6 (neurotransmitter transporter, GABA), member 13	4.03425	2.0123	1.11002e-09	8.95467	0.161	0.218	0.38	0.323	3.783	1.252	3.949	0.881
17534	mannose receptor, C type 2	1.99502	0.9964	1.13209e-09	8.94612	13.024	11.672	14.697	13.163	26.359	25.115	35.457	20.859
16912	proteasome (prosome, macropain) subunit, beta type 9 (large multifunctional peptidase 2)	1.62642	0.7017	1.18943e-09	8.92466	30.959	29.09	36.99	31.707	59.474	54.515	49.296	45.827
69524	endothelial cell-specific adhesion molecule	-1.62822	-0.7033	1.20718e-09	8.91823	85.682	70.155	65.293	75.714	43.333	41.468	49.736	42.137
12562	cadherin 5	-1.8933	-0.9209	1.30765e-09	8.88351	60.958	58.162	53.059	49.129	24.629	23.225	34.589	28.595
192199	R-spondin 1	1.63433	0.7087	1.47507e-09	8.83119	7.851	7.8	6.666	7.712	11.908	14.138	10.812	12.114
83383	transcription factor AP4	-1.47724	-0.5629	1.77593e-09	8.75057	9.9	11.119	11.438	11.287	7.509	7.489	6.418	7.493
12351	carbonic anhydrase 4	-4.02224	-2.008	1.93547e-09	8.71321	0.962	3.822	0.73	1.576	0.112	0.194	0.199	0.178
17110	lysozyme 1	-2.29104	-1.196	1.98019e-09	8.70329	6.392	8.947	5.801	4.768	2.816	2.249	2.456	2.715
217410	tribbles pseudokinase 2	-2.80092	-1.4859	2.01248e-09	8.69627	15.955	15.854	8.984	8.368	2.858	3.038	3.564	4.862
214547	src homology 2 domain-containing transforming protein E	-1.74146	-0.8003	2.61351e-09	8.58278	4.319	4.497	3.265	4.315	2.418	2.018	2.458	2.158
18599	peptidyl arginine deiminase, type I	3.56104	1.8323	2.70696e-09	8.56752	7.41	5.006	8.973	3.497	31.469	20.244	67.564	23.704
20454	ST3 beta-galactoside alpha-2,3-sialyltransferase 5	1.79639	0.8451	2.76729e-09	8.55795	5.612	6.626	4.576	5.07	10.804	10.302	10.133	8.546
19737	regulator of G-protein signaling 5	-1.5524	-0.6345	2.89148e-09	8.53888	149.417	134.294	132.174	161.62	84.009	89.391	87.141	100.728
240322	a disintegrin-like and metallopeptidase (reprolysin type) with thrombospondin type 1 motif, 19	-1.82868	-0.8708	3.25303e-09	8.48771	3.042	3.666	4.345	3.571	1.687	1.856	1.837	2.231
14701	guanine nucleotide binding protein (G protein), gamma 12	1.89684	0.9236	3.3109e-09	8.48005	74.314	85.644	104.253	75.162	166.141	150.103	200.575	140.214
12500	CD3 antigen, delta polypeptide	2.36117	1.2395	3.35936e-09	8.47374	0.333	0.305	0.444	0.416	1.083	0.822	0.86	1.093
58238	family with sequence similarity 181, member B	-2.0678	-1.0481	3.67688e-09	8.43452	5.996	6.717	3.872	5.843	2.338	2.534	2.741	2.462
58234	SH3 and multiple ankyrin repeat domains 3	-1.86309	-0.8977	3.67839e-09	8.43434	11.946	9.339	8.437	7.654	4.478	4.759	5.155	4.686
68525	EvC ciliary complex subunit 2	-1.27961	-0.3557	3.8085e-09	8.41925	11.039	9.922	11.063	10.626	8.207	8.07	8.447	7.978
244923	kelch-like 31	3.69097	1.884	3.901e-09	8.40882	0.23	0.457	0.209	0.104	2.298	1.133	2.417	0.943
57276	V-set and immunoglobulin domain containing 2	-1.93603	-0.9531	3.97315e-09	8.40087	27.075	20.165	17.938	19.911	10.032	8.853	10.668	11.875
319832	transmembrane protein 229A	2.50811	1.3266	4.48296e-09	8.34844	0.27	0.495	0.499	0.541	1.711	1.201	1.128	1.04
94219	cyclin M2	1.45327	0.5393	4.64799e-09	8.33273	2.561	3.057	3.009	2.734	4.254	3.927	3.972	4.202
666048	TraB domain containing 2B	2.04769	1.034	5.06322e-09	8.29557	1.145	0.883	1.072	0.853	2.018	1.824	2.78	1.79
15434	homeobox D3	-1.86296	-0.8976	5.38316e-09	8.26896	10.583	11.89	9.88	8.033	6.109	4.685	5.305	4.545
18159	natriuretic peptide type C	3.99557	1.9984	6.01692e-09	8.22063	0.076	0.016	0.111	0.14	1.243	0.726	3.065	0.645
16956	lipoprotein lipase	2.79917	1.485	6.20144e-09	8.20751	3.681	4.776	5.355	6.753	14.154	16.165	27.859	11.167
225994	nicotinamide riboside kinase 1	-1.51225	-0.5967	6.61647e-09	8.17937	6.97	7.471	6.548	6.154	4.32	4.385	4.143	4.62
239528	argonaute RISC catalytic subunit 2	-1.58129	-0.6611	7.12722e-09	8.14708	5.201	5.321	4.374	5.083	3.52	2.75	3.188	2.816
327814	protein tyrosine phosphatase, receptor type, f polypeptide (PTPRF), interacting protein (liprin), alpha 2	-2.65038	-1.4062	7.17206e-09	8.14436	3.044	2.502	3.9	2.672	0.825	1.091	0.558	1.321
226040	transmembrane protein 252	-2.36231	-1.2402	7.95375e-09	8.09943	14.454	7.974	10.01	11.318	3.952	3.165	3.747	5.482
15227	forkhead box F1	-1.72812	-0.7892	8.2579e-09	8.08313	4.665	3.863	4.449	3.928	2.123	2.219	2.869	2.17
20778	scavenger receptor class B, member 1	-1.97247	-0.98	8.72322e-09	8.05932	41.977	43.537	32.635	31.376	16.482	14.662	21.869	18.109
71670	aspartoacylase (aminoacylase) 3	-1.59196	-0.6708	9.17766e-09	8.03727	4.818	6.07	5.205	4.976	3.114	3.056	3.277	3.361
76441	dishevelled associated activator of morphogenesis 2	-1.58942	-0.6685	9.48988e-09	8.02274	9.036	8.877	7.625	6.998	4.989	4.751	4.806	5.304
170757	adhesion G protein-coupled receptor L4	-1.89921	-0.9254	9.54968e-09	8.02001	22.972	20.801	16.05	17.571	10.196	7.626	11.035	9.688
260315	neuron navigator 3	-3.26685	-1.7079	1.09089e-08	7.96222	1.187	0.365	0.442	0.8	0.104	0.135	0.13	0.19
68790	Foxf1 adjacent non-coding developmental regulatory RNA	-2.38866	-1.2562	1.13497e-08	7.94502	7.2	6.206	3.787	3.904	1.934	1.641	2.023	2.16
79202	tumor necrosis factor receptor superfamily, member 22	-1.51729	-0.6015	1.21719e-08	7.91464	3.98	3.842	4.298	3.993	2.66	2.19	2.642	2.832
70691	RIKEN cDNA 3830403N18 gene	3.45168	1.7873	1.23491e-08	7.90836	0.419	0.43	1.031	0.446	3.92	5.318	2.686	1.597
73230	BMP-binding endothelial regulator	-2.36575	-1.2423	1.23607e-08	7.90796	1.073	0.802	1.099	1.294	0.311	0.313	0.547	0.408
21349	T cell acute lymphocytic leukemia 1	-1.81353	-0.8588	1.28543e-08	7.89095	3.876	3.115	2.752	2.723	1.534	1.551	1.883	1.576
22117	thiosulfate sulfurtransferase, mitochondrial	1.95586	0.9678	1.31952e-08	7.87958	8.677	7.096	11.892	10.843	19.572	17.737	22.443	17.81
74186	coiled-coil domain containing 3	2.33302	1.2222	1.36588e-08	7.86459	2.179	1.594	2.017	2.74	4.257	5.605	4.448	7.319
77889	limb-bud and heart	1.66371	0.7344	1.37331e-08	7.86223	11.295	14.888	11.528	11.594	20.659	18.575	23.176	19.87
63959	solute carrier family 29 (nucleoside transporters), member 1	-1.68845	-0.7557	1.61669e-08	7.79137	49.227	56.853	55.959	54.7	30.47	27.477	38.662	26.989
21788	tissue factor pathway inhibitor	-1.27465	-0.3501	1.68354e-08	7.77378	17.945	17.676	18.904	19.065	14.412	14.438	14.815	12.999
18613	platelet/endothelial cell adhesion molecule 1	-1.80325	-0.8506	1.76073e-08	7.75431	70.859	61.28	48.436	54.496	27.57	28.586	33.572	34.436
12925	cysteine-rich protein 1 (intestinal)	2.10687	1.0751	1.79094e-08	7.74692	130.337	92.955	149.439	184.243	278.767	350.487	313.413	289.868
21953	troponin I, skeletal, fast 2	2.93406	1.5529	1.90493e-08	7.72012	4.555	3.019	6.616	5.094	9.442	24.165	16.077	23.092
54140	arginine vasopressin receptor 1A	2.3382	1.2254	1.90689e-08	7.71967	0.492	0.59	0.312	0.353	0.964	1.013	1.264	1.216
14939	granzyme B	2.75223	1.4606	1.93316e-08	7.71373	21.056	24.409	41.066	27.697	97.35	101.002	51.38	130.818
215900	family with sequence similarity 26, member F	2.53029	1.3393	1.95746e-08	7.70831	0.717	0.705	1.352	0.766	3.352	2.513	2.064	2.391
78449	RIKEN cDNA 2700046A07 gene	-1.7934	-0.8427	2.02506e-08	7.69356	4.985	4.872	3.326	4.405	2.36	2.306	2.478	2.204
100038489	apelin receptor early endogenous ligand	-3.71535	-1.8935	2.06381e-08	7.68533	4.057	8.027	1.566	1.851	0.299	0.431	0.221	0.632
268977	latent transforming growth factor beta binding protein 1	1.91269	0.9356	2.06966e-08	7.6841	5.161	6.593	7.393	4.731	11.444	11.08	13.841	10.563
94212	phosphoprotein associated with glycosphingolipid microdomains 1	1.76137	0.8167	2.08119e-08	7.68169	0.619	0.826	0.926	0.802	1.656	1.343	1.373	1.291
19124	protein C receptor, endothelial	-2.1673	-1.1159	2.67876e-08	7.57207	51.625	46.865	44.244	53.472	17.976	17.259	16.62	30.079
13506	desmocollin 2	2.27111	1.1834	2.797e-08	7.55331	2.778	4.887	3.52	2.69	10.876	7.229	8.98	7.217
56079	astrotactin 2	-1.67981	-0.7483	2.9465e-08	7.53069	1.074	1.126	1.28	1.403	0.71	0.598	0.717	0.766
16874	LIM homeobox protein 6	-2.3285	-1.2194	2.95946e-08	7.52879	4.553	2.005	2.844	2.95	1.171	1.025	1.268	1.204
71907	serine (or cysteine) peptidase inhibitor, clade A (alpha-1 antiproteinase, antitrypsin), member 9	3.52226	1.8165	2.9854e-08	7.525	0.542	0.177	0.6	0.601	6.06	3.843	2.043	1.45
15417	homeobox B9	-1.74811	-0.8058	3.13417e-08	7.50388	4.203	4.283	3.223	3.253	1.967	1.875	2.266	2.072
68947	carbohydrate (N-acetylgalactosamine 4-0) sulfotransferase 8	3.02723	1.598	3.17302e-08	7.49853	0.911	0.644	1.215	0.631	3.566	2.187	6.022	2.329
243914	leucine-rich repeat LGI family, member 4	-1.85472	-0.8912	3.6163e-08	7.44174	2.375	1.876	2.585	2.143	1.006	1.009	1.146	1.403
193022	predicted gene 53	-1.93321	-0.951	3.74469e-08	7.42658	7.642	8.395	5.489	6.192	3.411	3.044	3.759	3.212
12268	complement component 4B (Chido blood group)	1.87138	0.9041	3.76006e-08	7.42481	10.738	11.236	13.35	9.589	20.65	24.676	16.497	24.15
226999	solute carrier family 9 (sodium/hydrogen exchanger), member 2	-3.58283	-1.8411	3.92978e-08	7.40563	1.228	3.022	0.665	1.308	0.079	0.345	0.127	0.183
53901	regulator of calcineurin 2	2.17543	1.1213	4.25435e-08	7.37117	1.104	1.884	1.713	1.056	3.756	3.46	2.839	3.365
140498	relaxin/insulin-like family peptide receptor 2	3.47064	1.7952	4.46801e-08	7.34989	0.632	0.961	1.118	0.867	8.163	3.35	11.194	1.723
15118	hyaluronan synthase 3	-1.65554	-0.7273	4.46864e-08	7.34982	1.819	2.395	1.875	2.352	1.372	1.144	1.256	1.143
78252	neurexophilin and PC-esterase domain family, member 2	-1.7692	-0.8231	4.62254e-08	7.33512	4.177	3.862	3.489	4.614	2.254	1.752	2.62	2.069
19122	prion protein	1.36898	0.4531	4.69673e-08	7.3282	22.632	21.267	22.643	24.581	31.88	31.351	32.868	27.155
71665	fucosidase, alpha-L- 1, tissue	1.37278	0.4571	4.89987e-08	7.30982	27.889	32.597	32.374	29.008	44.609	40.142	41.092	39.565
224090	transmembrane protein 44	-1.83974	-0.8795	5.22662e-08	7.28178	5.732	6.001	5.266	4.278	3.414	2.248	2.634	2.678
68859	small integral membrane protein 1	1.84127	0.8807	5.30622e-08	7.27521	2.846	2.727	4.107	3.434	6.909	6.576	6.259	4.942
100503386	trophoblast glycoprotein-like	1.72668	0.788	5.57411e-08	7.25382	1.865	1.433	1.723	1.948	2.479	3.277	3.208	3.157
11418	acid-sensing (proton-gated) ion channel 2	1.85074	0.8881	5.5795e-08	7.2534	2.65	4.086	2.711	3.641	6.29	6.178	6.781	5.529
15430	homeobox D10	-1.34257	-0.425	6.24567e-08	7.20442	57.758	58.84	53.853	54.192	39.012	39.092	43.439	42.265
15437	homeobox D8	-1.46632	-0.5522	6.30406e-08	7.20038	27.52	24.916	23.566	25.804	15.012	17.963	18.448	16.201
384569	neuro-oncological ventral antigen 2	-1.70728	-0.7717	6.30783e-08	7.20012	1.786	1.6	1.198	1.52	0.808	0.857	0.929	0.831
58250	carbohydrate sulfotransferase 11	1.6769	0.7458	6.69808e-08	7.17405	7.147	6.37	9.158	6.825	12.816	13.15	13.237	10.569
14580	glial fibrillary acidic protein	2.22638	1.1547	6.71633e-08	7.17287	0.583	0.562	0.665	0.571	2.044	1.349	1.455	0.925
170736	parvin, beta	-1.68144	-0.7497	7.16298e-08	7.14491	11.458	7.893	8.324	10.022	4.973	5.353	5.611	5.578
13591	early B cell factor 1	-1.61362	-0.6903	7.26406e-08	7.13882	7.079	5.712	6.821	7.297	3.668	4.099	3.645	4.662
330671	beta-1,4-N-acetyl-galactosaminyl transferase 4	-2.37331	-1.2469	7.63599e-08	7.11713	3.379	3.54	2.434	1.864	1.116	0.704	1.081	1.184
105727	solute carrier family 38, member 1	1.53656	0.6197	7.6881e-08	7.11418	6.592	8.174	8.392	8.96	11.561	11.838	13.295	12.412
11568	AE binding protein 1	1.49879	0.5838	7.83827e-08	7.10578	41.35	52.796	49.533	50.21	71.153	72.933	79.928	64.841
226525	RAS protein activator like 2	-1.45438	-0.5404	8.21353e-08	7.08547	2.482	2.161	2.256	2.56	1.789	1.477	1.639	1.442
14938	granzyme A	3.40322	1.7669	9.13015e-08	7.03952	9.609	9.916	6.465	13.323	43.514	51.672	22.385	149.647
68606	protein phosphatase 1F (PP2C domain containing)	-1.30396	-0.3829	1.024e-07	6.9897	15.685	13.232	13.879	14.444	10.958	10.709	10.882	10.483
69596	adaptor-related protein 5 complex, sigma 1 subunit	1.43873	0.5248	1.03836e-07	6.98365	6.128	6.247	7.292	6.732	8.969	10.435	9.009	9.228
214240	dispatched RND tramsporter family member 2	-2.53538	-1.3422	1.0467e-07	6.98018	1.773	0.958	0.923	0.746	0.305	0.323	0.456	0.344
57810	cell adhesion molecule-related/down-regulated by oncogenes	1.38751	0.4725	1.07007e-07	6.97059	9.228	8.69	8.895	9.886	12.603	14.123	11.63	11.985
12904	cellular retinoic acid binding protein II	3.52812	1.8189	1.07616e-07	6.96812	0.369	0.271	0.527	0.235	18.006	3.831	21.157	0.71
16664	keratin 14	3.43426	1.78	1.11614e-07	6.95228	0.202	0.066	0.09	0.095	1.007	1.361	0.922	0.256
16764	AF4/FMR2 family, member 3	-1.60003	-0.6781	1.16001e-07	6.93554	5.562	5.86	6.04	5.166	3.074	3.462	3.056	4.054
22160	twist basic helix-loop-helix transcription factor 1	1.59118	0.6701	1.17929e-07	6.92838	5.562	5.06	4.73	5.545	7.091	8.143	8.452	9.47
232441	RAS-like, estrogen-regulated, growth-inhibitor	2.09406	1.0663	1.20105e-07	6.92044	2.011	2.661	1.531	1.813	3.885	4.042	5.765	4.132
53376	ubiquitin specific peptidase 2	-1.60458	-0.6822	1.2497e-07	6.90319	7.197	6.282	7.412	8.432	5.061	3.962	3.945	4.676
407243	transmembrane protein 189	1.23859	0.3087	1.26535e-07	6.89779	23.902	22.617	25.552	24.595	30.855	29.111	28.9	29.078
13396	distal-less homeobox 6	1.54189	0.6247	1.26662e-07	6.89735	8.584	9.733	9.643	9.153	15.842	12.746	12.712	15.748
212632	intermediate filament family orphan 2	1.51635	0.6006	1.33031e-07	6.87605	4.329	4.455	4.655	4.863	7.493	6.805	7.733	5.615
14585	glial cell line derived neurotrophic factor family receptor alpha 1	-2.06365	-1.0452	1.35478e-07	6.86813	1.049	1.395	1.186	0.736	0.436	0.508	0.511	0.48
239337	a disintegrin-like and metallopeptidase (reprolysin type) with thrombospondin type 1 motif, 12	-1.54456	-0.6272	1.35613e-07	6.8677	3.194	3.437	3.218	3.787	2.332	1.75	2.264	2.212
71134	RIKEN cDNA 4933417E11 gene	-3.05019	-1.6089	1.45375e-07	6.83751	1.1	0.847	0.446	0.669	0.163	0.115	0.118	0.242
13371	deiodinase, iodothyronine, type II	3.25059	1.7007	1.4633e-07	6.83467	16.427	18.04	42.213	30.369	173.821	114.547	278.81	51.754
238988	ELKS/RAB6-interacting/CAST family member 2	2.41513	1.2721	1.57225e-07	6.80348	0.309	0.262	0.455	0.361	0.999	1.23	1.059	0.549
23965	teneurin transmembrane protein 3	-1.7692	-0.8231	1.59105e-07	6.79832	5.46	5.807	7.863	7.092	3.536	3.69	4.065	2.806
18845	plexin A2	-1.80325	-0.8506	1.59124e-07	6.79826	2.128	1.903	1.89	1.336	0.964	1.003	1.04	0.812
72630	heat shock protein 12B	-1.49495	-0.5801	1.59926e-07	6.79608	12.796	12.739	12.07	11.661	7.487	8.348	7.1	9.083
13395	distal-less homeobox 5	1.49195	0.5772	1.60438e-07	6.79469	18.247	22.41	21.017	19.912	32.987	27.425	28.057	32.529
107815	Scm polycomb group protein like 2	-1.63229	-0.7069	1.61959e-07	6.79059	1.031	0.998	1.128	0.999	0.567	0.571	0.749	0.559
75124	nucleoredoxin-like 2	2.04599	1.0328	1.68087e-07	6.77447	0.871	1.103	0.816	1.398	1.921	2.169	2.412	2.48
106248	queuine tRNA-ribosyltransferase accessory subunit 2	-1.56949	-0.6503	1.79723e-07	6.7454	19.457	14.492	15.469	15.55	9.864	10.664	8.956	10.564
13876	ETS transcription factor	-1.72824	-0.7893	1.88532e-07	6.72461	8.797	7.72	6.844	6.754	4.25	3.332	4.946	4.113
20750	secreted phosphoprotein 1	2.98597	1.5782	1.97985e-07	6.70337	16.367	48.271	51.926	21.012	104.654	109.843	193.147	191.312
22715	zinc finger protein 57	-1.42979	-0.5158	1.98226e-07	6.70284	14.245	13.647	13.906	12.041	10.206	9.444	8.292	8.844
12913	cAMP responsive element binding protein 3	1.32326	0.4041	2.00674e-07	6.69751	18.784	18.711	21.538	21.744	26.412	26.72	27.236	25.095
27384	aldo-keto reductase family 1, member C13	2.38783	1.2557	2.04538e-07	6.68923	2.697	2.636	5.665	5.291	12.142	11.866	11.068	9.169
70350	brain abundant, membrane attached signal protein 1	-1.94113	-0.9569	2.10254e-07	6.67726	22.366	36.597	23.949	25.213	11.895	15.474	11.265	13.188
171530	urocortin 2	2.92493	1.5484	2.20358e-07	6.65687	3.6	3.452	3.713	3.813	16.383	11.26	27.11	5.768
13078	cytochrome P450, family 1, subfamily b, polypeptide 1	-3.42903	-1.7778	2.29687e-07	6.63886	8.637	16.579	8.025	6.933	0.085	0.817	1.572	1.058
71721	family with sequence similarity 13, member C	-1.82982	-0.8717	2.36696e-07	6.62581	5.779	6.116	4.178	4.914	2.481	2.324	2.748	3.253
21400	transcription elongation factor A (SII), 2	-1.36869	-0.4528	2.42622e-07	6.61507	8.495	9.432	9.421	8.636	6.636	6.592	5.847	6.654
19259	protein tyrosine phosphatase, non-receptor type 5	2.75452	1.4618	2.56271e-07	6.5913	1.159	1.025	1.921	2.571	4.712	5.995	9.257	3.944
268527	gene regulated by estrogen in breast cancer protein	2.65038	1.4062	2.809e-07	6.55145	1.935	3.979	3.347	2.563	12.624	6.3	14.136	6.23
13710	E74-like factor 3	2.38138	1.2518	3.00985e-07	6.52146	19.067	11.918	24.15	24.824	58.986	46.637	74.778	37.163
230959	adherens junction associated protein 1	2.69727	1.4315	3.2872e-07	6.48317	0.253	0.164	0.31	0.117	0.581	0.731	0.58	1.027
11606	angiotensinogen (serpin peptidase inhibitor, clade A, member 8)	2.89106	1.5316	3.531e-07	6.4521	0.181	0.132	0.23	0.168	0.537	0.686	0.458	1.251
192650	calcium binding protein 7	3.27569	1.7118	3.70676e-07	6.43101	0	0	0	0	1.274	1.023	0.185	0.394
106952	ArfGAP with RhoGAP domain, ankyrin repeat and PH domain 3	-1.60336	-0.6811	3.84593e-07	6.415	14.62	14.867	11.828	11.204	7.825	7.065	8.183	8.525
380785	brain-enriched guanylate kinase-associated	-2.2369	-1.1615	4.12969e-07	6.38408	7.736	5.664	4.962	5.293	1.946	2.227	1.675	3.373
75604	transmembrane 4 superfamily member 5	2.35577	1.2362	4.13385e-07	6.38365	0.828	0.666	0.382	0.734	1.66	1.955	2.058	1.31
19331	RAB19, member RAS oncogene family	1.78757	0.838	4.39281e-07	6.35726	2.301	2.954	3.474	2.853	6.633	4.97	4.652	4.961
14924	membrane associated guanylate kinase, WW and PDZ domain containing 1	-1.59372	-0.6724	4.42476e-07	6.35411	7.079	7.993	5.944	6.191	4.709	3.865	3.744	4.176
15985	CD79B antigen	2.36969	1.2447	4.58255e-07	6.33889	0.514	0.712	0.948	0.66	2.604	1.537	2.252	1.368
16069	immunoglobulin joining chain	3.08934	1.6273	4.63104e-07	6.33432	5.141	13.371	24.217	12.158	104.044	29.418	88.533	69.289
14362	frizzled class receptor 1	-1.70078	-0.7662	4.85393e-07	6.31391	24.642	30.505	30.557	21.414	18.001	13.942	14.127	14.198
97031	taperin	1.53911	0.6221	5.02861e-07	6.29855	5.804	6.124	7.497	6.409	10.545	11.181	8.656	9.328
11490	a disintegrin and metallopeptidase domain 15 (metargidin)	-1.38386	-0.4687	5.55133e-07	6.2556	44.328	41.087	39.724	38.796	27.129	28.689	27.912	31.937
19329	RAB17, member RAS oncogene family	2.2771	1.1872	5.56054e-07	6.25488	0.949	1.291	1.053	0.925	3.844	1.739	2.174	3.037
22271	uridine phosphorylase 1	-1.67307	-0.7425	5.71512e-07	6.24297	9.141	6.571	6.908	6.77	3.741	3.952	4.465	4.628
16773	laminin, alpha 2	-1.75103	-0.8082	5.90333e-07	6.2289	11.601	13.225	14.588	12.044	7.914	6.372	8.449	5.216
30945	ring finger protein 19A	1.32804	0.4093	6.05678e-07	6.21776	10.076	10.416	10.06	10.398	15.152	12.744	12.385	13.445
17524	membrane protein, palmitoylated	-1.39291	-0.4781	6.09521e-07	6.21501	22.892	19.15	20.704	23.468	15.631	14.315	16.411	14.083
11717	adenosine monophosphate deaminase 3	1.58151	0.6613	6.14948e-07	6.21116	6.461	7.273	6.269	6.878	10.977	9.635	12.993	9.001
69938	secernin 1	1.54799	0.6304	6.19387e-07	6.20804	3.099	3.527	3.79	4.016	5.375	5.024	5.531	6.344
320982	ADP-ribosylation factor-like 4C	2.10395	1.0731	6.20409e-07	6.20732	14.722	15.152	19.816	15.572	37.795	33.82	52.935	23.61
319508	synaptotagmin XV	-1.99792	-0.9985	6.2135e-07	6.20666	24.37	16.978	16.689	15.596	6.81	6.854	9.692	10.344
12263	complement component 2 (within H-2S)	1.83693	0.8773	6.3109e-07	6.19991	13.938	10.655	12.227	10.631	28.711	23.918	16.647	20.595
12843	collagen, type I, alpha 2	2.46041	1.2989	6.47315e-07	6.18888	202.951	192.716	277.691	276.358	594.991	561.578	1191.27	429.451
12416	chromobox 2	-1.43575	-0.5218	6.60994e-07	6.1798	4.241	3.474	3.48	3.444	2.649	2.356	2.558	2.379
23796	apelin receptor	-2.07829	-1.0554	6.80911e-07	6.16691	70.991	38.98	43.878	47.447	20.945	16.419	27.751	22.155
353156	EGF-like domain 7	-1.59737	-0.6757	6.83798e-07	6.16507	95.269	79.039	80.026	94.691	44.914	50.563	63.641	51.31
19049	protein phosphatase 1, regulatory (inhibitor) subunit 1B	3.25984	1.7048	7.26097e-07	6.13901	0.157	0.238	0.334	0.138	3.239	0.855	4.664	0.464
75996	RIKEN cDNA 5033428I22 gene	-1.46917	-0.555	7.69857e-07	6.11359	8.111	10.012	8.247	8.043	6.122	5.55	5.666	5.47
234686	formin homology 2 domain containing 1	-1.22586	-0.2938	7.97175e-07	6.09845	10.986	10.763	10.863	10.488	9.296	8.265	8.64	8.341
60363	claudin 15	1.53485	0.6181	8.04852e-07	6.09428	11.463	9.246	8.005	10.1	15.385	15.492	14.851	13.751
14247	Friend leukemia integration 1	-1.34118	-0.4235	8.22584e-07	6.08482	8.368	7.748	7.572	8.233	5.843	5.58	5.491	6.353
54403	solute carrier family 4 (anion exchanger), member 4	-1.52457	-0.6084	9.43147e-07	6.02542	6.173	8.538	6.358	7.119	4.682	4.338	4.396	4.51
211323	neuregulin 1	3.22344	1.6886	9.58509e-07	6.0184	0.135	0.039	0.14	0.085	0.878	0.68	3.15	0.293
16478	jun D proto-oncogene	1.30252	0.3813	1.0101e-06	5.99564	77.73	77.722	76.438	77.951	96.438	106.652	90.744	104.147
14381	glucose-6-phosphate dehydrogenase X-linked	1.34071	0.423	1.04765e-06	5.97978	30.134	28.819	33.543	29.462	41.358	38.066	38.46	43.584
18761	protein kinase C, theta	1.88779	0.9167	1.08984e-06	5.96264	0.95	1.456	1.32	1.364	3.323	2.103	2.205	2.386
224997	DLG associated protein 1	2.14518	1.1011	1.13263e-06	5.94591	0.549	0.725	0.764	0.832	2.265	1.379	2.037	1.076
69617	pitrilysin metallepetidase 1	-1.31887	-0.3993	1.13415e-06	5.94533	26.833	22.899	23.897	23.511	19.478	17.276	17.312	18.084
68285	RIKEN cDNA C630043F03 gene	-1.60748	-0.6848	1.13608e-06	5.94459	14.257	11.107	12.495	12.784	7.537	7.751	6.139	8.85
77629	SPHK1 interactor, AKAP domain containing	3.1901	1.6736	1.1413e-06	5.9426	0.185	0.112	0.276	0.476	2.269	0.933	6.224	0.82
73713	RNA binding motif protein 20	1.79241	0.8419	1.15987e-06	5.93559	1.692	1.217	2.213	1.642	3.085	3.157	3.43	2.764
320452	procollagen-proline, 2-oxoglutarate 4-dioxygenase (proline 4-hydroxylase), alpha polypeptide III	2.15039	1.1046	1.17679e-06	5.9293	0.57	0.605	0.413	0.475	0.919	1.08	1.138	1.697
14709	guanine nucleotide binding protein (G protein), gamma 8	1.82804	0.8703	1.24481e-06	5.9049	1.376	1.359	1.506	1.272	2.059	2.666	2.463	3.171
77593	ubiquitin specific petidase 45	-1.28369	-0.3603	1.26601e-06	5.89756	5.4	5.225	5.047	5.237	4.191	3.645	3.969	4.157
11647	alkaline phosphatase, liver/bone/kidney	2.48354	1.3124	1.27679e-06	5.89388	1.652	1.822	1.263	1.316	4.005	2.348	7.458	4.535
78892	cysteine-rich secretory protein LCCL domain containing 2	2.31498	1.211	1.32588e-06	5.8775	8.656	9.317	11.462	10.544	30.561	20.438	40.836	14.763
269295	reticulon 4 receptor-like 2	-2.62624	-1.393	1.4045e-06	5.85248	1.115	0.553	0.691	1.287	0.244	0.166	0.342	0.262
59308	endomucin	-1.59107	-0.67	1.40814e-06	5.85135	52.321	42.543	34.394	44.698	26.661	25.835	28.525	24.34
12308	calbindin 2	3.16279	1.6612	1.41394e-06	5.84957	0.442	0.25	0.287	0.068	2.613	2.782	0.558	7.755
72097	RIKEN cDNA 2010300C02 gene	1.86245	0.8972	1.42628e-06	5.8458	1.491	2.264	1.618	1.476	3.579	3.037	4.003	2.641
545260	arylsulfatase i	2.52608	1.3369	1.51445e-06	5.81975	1.617	1.405	3.092	2.87	6.995	5.502	11.07	4.776
18430	oxytocin receptor	2.12727	1.089	1.52172e-06	5.81767	1.076	2.34	1.401	1.801	3.039	4.535	3.881	3.928
23893	gremlin 2, DAN family BMP antagonist	3.13399	1.648	1.53591e-06	5.81363	0.072	0.113	0.113	0.191	1.548	0.322	2.011	0.315
16985	lymphocyte specific 1	1.6659	0.7363	1.54958e-06	5.80979	103.906	85.211	123.439	123.298	152.034	182.296	199.205	199.025
19128	protein S (alpha)	-1.22205	-0.2893	1.59125e-06	5.79826	24.917	26.12	28.057	26.625	21.092	20.665	22.093	21.051
232187	SET and MYND domain containing 5	-1.38722	-0.4722	1.62177e-06	5.79001	14.681	11.75	13.004	12.651	9.033	8.793	10.048	8.775
110891	solute carrier family 8 (sodium/calcium exchanger), member 2	1.80525	0.8522	1.62845e-06	5.78823	0.897	0.672	1.043	0.98	1.678	1.634	1.345	2.011
56191	trophinin	-1.61194	-0.6888	1.69724e-06	5.77026	3.883	2.949	3.657	4.254	2.228	2.012	2.595	1.95
56811	dickkopf WNT signaling pathway inhibitor 2	-1.63875	-0.7126	1.70739e-06	5.76767	6.632	5.995	5.841	6.876	3.312	3.571	3.226	4.677
71323	Ras association (RalGDS/AF-6) domain family (N-terminal) member 8	-1.35275	-0.4359	1.70937e-06	5.76716	3.506	3.485	3.376	3.415	2.681	2.459	2.559	2.281
112422	zinc finger protein 979	-1.61787	-0.6941	1.76026e-06	5.75442	6.765	6.03	6.577	6.589	4.634	3.213	4.402	3.19
19695	regenerating islet-derived 3 gamma	2.73891	1.4536	1.76555e-06	5.75312	0.45	0.924	0.431	0.294	1.613	2.538	2.749	1.31
105387	aldo-keto reductase family 1, member C14	1.77633	0.8289	1.81232e-06	5.74177	10.283	14.949	8.563	12.48	22.46	19.077	21.982	20.839
22370	vitronectin	-1.99571	-0.9969	1.81822e-06	5.74035	2.185	2.354	2.507	1.779	0.64	1.028	1.212	1.117
19260	protein tyrosine phosphatase, non-receptor type 22 (lymphoid)	2.50203	1.3231	1.92206e-06	5.71623	3.1	6.041	4.635	3.827	23.509	13.588	9.782	8.295
13822	erythrocyte membrane protein band 4.1 like 2	-1.63682	-0.7109	1.9688e-06	5.7058	23.915	29.929	19.605	20.529	14.44	13.169	13.652	13.834
20650	syntrophin, basic 2	-1.60258	-0.6804	1.99281e-06	5.70053	4.157	3.609	3.91	4.491	2.577	1.882	2.837	2.397
232984	UDP-GlcNAc:betaGal beta-1,3-N-acetylglucosaminyltransferase 8	1.75905	0.8148	2.00036e-06	5.69889	2.856	2.574	2.776	2.307	4.344	3.956	4.403	6.186
226778	MAP/microtubule affinity regulating kinase 1	-1.56928	-0.6501	2.01225e-06	5.69632	5.681	7.043	5.03	5.474	3.958	3.205	3.788	3.343
12955	crystallin, alpha B	1.89041	0.9187	2.05147e-06	5.68793	8.621	7.033	7.534	9.879	15.067	13.501	22.888	13.766
100503307	predicted gene 15408	1.9367	0.9536	2.10413e-06	5.67693	1.492	1.542	2.493	2.287	4.532	4.167	4.217	3.058
665211	predicted gene 14326	-1.29495	-0.3729	2.10603e-06	5.67654	2.554	2.7	2.529	2.688	2.065	1.97	1.901	1.987
68852	LRRN4 C-terminal like	1.67446	0.7437	2.12432e-06	5.67278	2.014	2.286	1.475	1.701	3.394	3.288	2.855	3.15
56412	nitric oxide associated 1	-1.22791	-0.2962	2.12969e-06	5.67168	10.986	11.873	11.286	11.386	9.019	9.518	9.017	8.839
109676	ankyrin 2, brain	-1.59361	-0.6723	2.17924e-06	5.66169	3.446	4.433	3.713	3.85	2.66	1.945	2.66	2.072
329910	acyl-CoA thioesterase 11	1.90145	0.9271	2.19454e-06	5.65866	0.72	0.95	1.326	0.934	2.094	1.657	2.359	1.721
14587	glial cell line derived neurotrophic factor family receptor alpha 3	3.07226	1.6193	2.20685e-06	5.65623	0.063	0.089	0.218	0.163	0.884	0.765	2.269	0.309
26570	solute carrier family 7 (cationic amino acid transporter, y+ system), member 11	2.98225	1.5764	2.28505e-06	5.6411	0.557	0.357	1.909	1.149	9.987	4.293	6.065	2.655
99887	transmembrane protein 56	1.72895	0.7899	2.29715e-06	5.63881	0.992	0.729	0.918	1.114	1.88	1.819	1.3	1.621
12931	cytokine receptor-like factor 1	2.55036	1.3507	2.31469e-06	5.63551	0.237	0.253	0.253	0.156	0.446	0.587	0.788	1.113
668489	glycine cleavage system protein H (aminomethyl carrier) pseudogene	2.03284	1.0235	2.35052e-06	5.62884	0.872	1.74	1.255	1.212	2.728	2.187	3.334	2.838
76709	actin related protein 2/3 complex, subunit 2	1.20698	0.2714	2.35263e-06	5.62845	102.714	100.249	99.616	99.94	122.584	113.807	127.382	114.625
76179	ubiquitin specific peptidase 31	-1.35126	-0.4343	2.46561e-06	5.60808	4.222	3.74	3.354	3.8	2.707	2.797	2.802	2.631
210992	lysophosphatidylcholine acyltransferase 1	-1.37459	-0.459	2.52073e-06	5.59847	9.484	9.459	8.385	9.298	7.131	6.375	6.829	5.721
20893	basic helix-loop-helix family, member e40	2.17046	1.118	2.5229e-06	5.5981	5.439	4.82	9.054	8.272	20.183	14.29	20.949	11.254
55992	tripartite motif-containing 3	-1.19574	-0.2579	2.53422e-06	5.59616	11.852	11.304	11.816	11.353	9.645	9.851	9.564	9.008
102634678	Hoxd antisense growth associated long non-coding RNA	-1.48134	-0.5669	2.62312e-06	5.58118	2.476	1.965	2.128	2.007	1.498	1.302	1.49	1.332
21385	T-box 2	-2.15084	-1.1049	2.63449e-06	5.5793	4.629	3.127	2.078	3.697	1.009	1.381	1.651	1.437
69225	NAD(P)HX dehydratase	1.20305	0.2667	2.63707e-06	5.57888	39.97	38.866	42.507	42.771	49.366	47.594	47.582	49.76
19347	DENN/MADD domain containing 5A	-1.32161	-0.4023	2.65969e-06	5.57517	31.88	30.816	27.191	27.542	22.334	20.781	21.658	22.228
14038	WAP four-disulfide core domain 18	3.068	1.6173	2.68659e-06	5.5708	0.233	0.298	1.132	0.149	7.678	1.469	6.842	3.198
20672	SRY (sex determining region Y)-box 18	-1.63694	-0.711	2.70099e-06	5.56848	42.387	39.194	33.09	35.094	17.439	22.586	26.201	21.332
71897	LY6/PLAUR domain containing 6B	2.69951	1.4327	2.70498e-06	5.56784	0.526	0.632	1.488	1.338	5.08	4.435	4.018	1.788
52840	dysbindin (dystrobrevin binding protein 1) domain containing 2	1.3036	0.3825	2.83999e-06	5.54668	11.289	11.361	12.725	12.949	16.03	16.716	14.924	14.511
66260	transmembrane protein 54	2.19512	1.1343	2.91249e-06	5.53574	1.842	2.071	3.394	2.352	6.958	5.736	7.583	3.62
12842	collagen, type I, alpha 1	2.60322	1.3803	2.91301e-06	5.53566	151.221	118.759	221.985	206.326	532.63	444.014	1141.18	313.844
80901	chemokine (C-X-C motif) receptor 6	2.22792	1.1557	2.92787e-06	5.53345	0.844	1.046	1.511	1.357	4.456	1.955	2.753	2.902
68018	collagen, type IV, alpha 3 (Goodpasture antigen) binding protein	-1.60748	-0.6848	2.96546e-06	5.52791	17.177	22.683	19.302	18.794	13.038	11.739	9.145	12.666
216543	centrosomal protein 68	-1.31421	-0.3942	3.03686e-06	5.51758	8.823	9.381	7.935	8.044	6.54	6.399	6.365	6.175
68910	zinc finger protein 467	1.30432	0.3833	3.18052e-06	5.4975	6.66	6.562	6.56	6.164	8.653	7.895	7.851	8.999
195209	zinc finger protein 469	2.34827	1.2316	3.18514e-06	5.49687	1.1	0.811	1.269	0.909	3.319	2.377	4.294	1.425
26365	carcinoembryonic antigen-related cell adhesion molecule 1	1.72836	0.7894	3.30991e-06	5.48018	4.578	4.772	5.175	4.36	9.256	6.141	10.537	7.438
77446	heart development protein with EGF-like domains 1	-1.68471	-0.7525	3.42377e-06	5.4655	21.901	20.021	21.498	19.511	14.672	9.248	13.454	9.57
71718	telomere maintenance 2	-1.25745	-0.3305	3.46875e-06	5.45983	10.97	11.455	11.677	10.322	8.569	8.891	8.426	8.765
67689	aldehyde dehydrogenase 3 family, member B1	1.65749	0.729	3.58357e-06	5.44568	2.677	3.005	3.669	2.857	6.009	4.093	5.577	4.85
232785	zinc finger protein 783	-1.44223	-0.5283	3.60412e-06	5.4432	3.996	4.487	4.547	4.124	3.135	2.413	3.172	2.855
15438	homeobox D9	-1.21394	-0.2797	3.62763e-06	5.44038	39.301	38.853	37.649	39.721	29.727	31.662	32.621	31.671
12023	BarH-like homeobox 2	1.91454	0.937	3.6806e-06	5.43408	2.271	3.781	3.997	4.266	6.942	8.201	8.017	5.698
56047	mesothelin	1.71238	0.776	3.75662e-06	5.4252	12.178	9.835	6.995	10.095	17.445	17.711	18.11	15.055
103511	family with sequence similarity 26, member E	1.53538	0.6186	3.79508e-06	5.42078	5.059	4.464	4.331	4.533	6.273	7.722	6.161	8.044
78255	Ral GEF with PH domain and SH3 binding motif 2	-1.95816	-0.9695	3.79677e-06	5.42059	8.472	8.088	13.755	14.634	5.098	4.319	5.36	6.05
16663	keratin 13	2.97791	1.5743	3.89667e-06	5.40931	0.055	0.009	0.17	0.047	1.77	0.774	2.756	0.234
14453	growth arrest specific 2	2.86592	1.519	3.94461e-06	5.404	1.464	1.603	2.399	2.256	8.456	5.803	21.842	3.186
13429	dynamin 1	1.74957	0.807	3.95103e-06	5.40329	11.418	12.079	9.093	7.902	17.467	14.738	20.634	19.82
22685	zinc finger protein 239	-1.48617	-0.5716	4.1232e-06	5.38477	2.372	2.587	3.151	2.705	1.909	1.717	1.578	1.862
27223	transformation related protein 53 binding protein 1	-1.20949	-0.2744	4.39594e-06	5.35695	7.433	7.779	7.411	7.649	6.337	6.194	5.771	6.274
320842	RIKEN cDNA C230035I16 gene	-1.46785	-0.5537	4.41937e-06	5.35464	7.052	8.632	8.213	7.219	5.195	4.77	5.123	5.478
22393	wolframin ER transmembrane glycoprotein	1.56428	0.6455	4.47445e-06	5.34926	8.027	8.793	6.85	7.152	11.965	11.66	14.581	10.231
329934	forkhead box O6	1.59704	0.6754	4.48441e-06	5.34829	0.62	0.495	0.584	0.63	1.025	1.02	0.845	0.867
55927	hairy and enhancer of split 6	1.57986	0.6598	4.54598e-06	5.34237	11.718	10.775	16.121	14.727	21.797	21.218	22.768	18.888
53314	basic leucine zipper transcription factor, ATF-like	1.4652	0.5511	4.56117e-06	5.34092	3.886	3.934	4.768	4.1	5.516	6.574	5.919	6.333
71724	aldehyde oxidase 3	-2.73397	-1.451	4.73231e-06	5.32493	3.858	19.745	10.81	5.511	2.276	2.096	2.004	2.823
73174	TBK1 binding protein 1	-1.57004	-0.6508	4.79305e-06	5.31939	7.828	9.255	7.266	6.586	5.019	4.556	4.154	5.252
66892	eukaryotic translation initiation factor 4E member 3	-1.32813	-0.4094	4.91379e-06	5.30858	11.51	12.955	14.314	14.187	9.657	9.777	9.994	9.573
381983	lemur tyrosine kinase 3	-1.65772	-0.7292	4.93505e-06	5.30671	1.686	2.005	2.375	1.982	1.152	1.332	0.91	1.237
226970	Rho guanine nucleotide exchange factor (GEF) 4	1.7417	0.8005	4.9576e-06	5.30473	3.084	3.632	4.732	3.66	7.641	7.762	5.179	6.409
214627	PAP associated domain containing 5	-1.18748	-0.2479	5.03113e-06	5.29833	9.735	8.916	9.128	9.26	7.822	7.735	7.503	7.576
54338	solute carrier family 23 (nucleobase transporters), member 2	-1.29495	-0.3729	5.15244e-06	5.28799	5.997	6.807	6.032	5.743	4.895	4.596	4.632	4.484
442801	Rho guanine nucleotide exchange factor (GEF) 15	-1.53432	-0.6176	5.17598e-06	5.28601	11.837	9.599	9.383	10.314	6.024	6.029	7.916	5.915
14707	guanine nucleotide binding protein (G protein), gamma 5	1.31549	0.3956	5.21583e-06	5.28268	95.264	85.344	103.373	104.772	131.572	130.412	126.857	116.269
29820	tumor necrosis factor receptor superfamily, member 19	1.74618	0.8042	5.25321e-06	5.27958	7.135	9.188	9.335	10.131	19.71	16.21	16.974	11.321
54156	EGF-like-domain, multiple 6	2.94711	1.5593	5.37136e-06	5.26992	0.475	0.415	1.425	0.554	6.23	3.857	10.309	0.995
270109	pecanex homolog 2	1.60447	0.6821	5.53137e-06	5.25717	0.995	0.857	0.681	0.818	1.407	1.522	1.36	1.134
13819	endothelial PAS domain protein 1	-1.67667	-0.7456	5.5477e-06	5.25589	41.84	36.145	27.024	28.41	17.959	17.145	21.189	19.442
225908	myelin regulatory factor	1.87501	0.9069	5.58865e-06	5.25269	3.342	1.99	2.622	3.619	5.88	6.533	6.054	4.278
434064	predicted gene 5577	-1.70196	-0.7672	5.63828e-06	5.24885	1.979	1.803	1.614	1.839	1.195	0.788	1.152	0.897
12828	collagen, type IV, alpha 3	-1.65187	-0.7241	5.63952e-06	5.24876	1.288	1.447	1.508	1.397	0.997	0.604	0.911	0.751
233246	anoctamin 5	2.16145	1.112	5.76424e-06	5.23926	0.291	0.208	0.328	0.252	0.619	0.5	1.024	0.483
73144	RIKEN cDNA 3110039I08 gene	-1.5133	-0.5977	5.78805e-06	5.23747	8.799	12.899	10.499	10.926	7.185	6.375	6.753	7.254
66435	UDP-glucose glycoprotein glucosyltransferase 2	-1.44884	-0.5349	5.86161e-06	5.23198	3.022	3.278	3.029	2.96	2.267	1.853	2.362	1.773
17836	murinoglobulin 1	2.90009	1.5361	6.00696e-06	5.22135	0.044	0.132	0.118	0.066	0.289	0.731	1.08	0.191
18127	nitric oxide synthase 3, endothelial cell	-1.57954	-0.6595	6.02698e-06	5.2199	11.559	8.644	9.21	9.053	4.822	5.752	6.667	6.139
219134	shisa family member 2	2.8296	1.5006	6.08472e-06	5.21576	0.694	0.557	0.608	0.289	4.189	1.274	4.732	0.962
209966	piggyBac transposable element derived 5	2.14607	1.1017	6.29047e-06	5.20132	1.238	1.483	1.431	1.416	4.569	2.387	4.47	2.027
24084	tektin 2	-1.57789	-0.658	6.29062e-06	5.20131	3.531	4.127	3.334	3.507	2.378	1.93	1.943	2.577
65960	twisted gastrulation BMP signaling modulator 1	1.30794	0.3873	6.40132e-06	5.19373	28.737	28.185	29.249	31.26	39.859	37.417	41.391	33.067
80297	spectrin beta, non-erythrocytic 4	-1.50639	-0.5911	6.4095e-06	5.19318	1.012	0.779	1.083	0.966	0.686	0.548	0.628	0.607
74201	centrosomal protein 97	-1.35472	-0.438	6.47366e-06	5.18885	2.558	2.932	2.494	2.552	2.067	1.953	1.734	1.853
277978	exocyst complex component 3-like	-1.50796	-0.5926	6.51652e-06	5.18598	6.737	6.972	5.401	6.269	3.91	3.642	4.748	3.969
14411	solute carrier family 6 (neurotransmitter transporter, betaine/GABA), member 12	2.89046	1.5313	6.79346e-06	5.16791	0.104	0.1	0.148	0.176	0.768	0.303	1.976	0.374
224833	expressed sequence AI661453	1.66659	0.7369	6.79425e-06	5.16786	2.758	3.359	3.092	2.597	5.151	4.863	6.22	3.789
26559	hormonally upregulated Neu-associated kinase	2.09493	1.0669	6.98119e-06	5.15607	1.662	1.909	1.839	1.431	4.9	3.629	5.253	2.136
242466	zinc finger protein 462	-1.42632	-0.5123	7.04905e-06	5.15187	1.476	1.282	1.447	1.485	0.859	0.933	1.129	0.953
56508	Rap guanine nucleotide exchange factor (GEF) 4	-1.8671	-0.9008	7.12044e-06	5.14749	1.639	1.273	1.373	1.701	0.777	0.561	1.026	0.591
235505	CD109 antigen	-1.83083	-0.8725	7.3557e-06	5.13338	5.866	5.967	4.061	5.442	2.732	2.181	3.661	2.252
209032	zinc finger CCCH-type, antiviral 1-like	-1.26216	-0.3359	7.73585e-06	5.11149	4.889	4.699	4.505	4.501	3.662	3.591	3.871	3.322
380660	acyl-CoA synthetase short-chain family member 3	-2.13376	-1.0934	7.92999e-06	5.10073	4.17	7.794	4.683	4.504	2.248	1.784	1.54	2.969
67534	tubulin tyrosine ligase-like family, member 4	-1.62698	-0.7022	7.99085e-06	5.09741	6.053	6.07	5.405	5.615	3.715	2.623	4.254	3.016
629378	dishevelled-binding antagonist of beta-catenin 3	1.52277	0.6067	8.00997e-06	5.09637	10.2	9.422	11.599	10.629	12.817	16.727	15.938	18.165
140703	EMI domain containing 1	-1.64787	-0.7206	8.10694e-06	5.09114	18.728	11.631	14.934	17.807	8.41	8.989	10.363	8.696
22320	vesicle-associated membrane protein 8	1.22569	0.2936	8.10898e-06	5.09103	58.34	60.239	57.632	60.87	71.657	73.36	66.87	74.251
236643	synaptotagmin-like 5	2.36805	1.2437	8.1257e-06	5.09014	0.865	0.645	1.127	0.952	3.989	1.902	3.321	1.288
75905	RIKEN cDNA 4930578C19 gene	-1.91534	-0.9376	8.18889e-06	5.08677	1.964	2.321	1.501	1.289	1.002	0.676	0.923	0.776
65255	ankyrin repeat and SOCS box-containing 4	2.33707	1.2247	8.3158e-06	5.0801	0.82	0.865	1.503	0.936	4.427	2.513	3.313	1.499
72121	DENN/MADD domain containing 2D	1.62462	0.7001	8.52771e-06	5.06917	2.365	3.219	2.839	2.837	5.856	4.335	4.609	3.749
12700	cytokine inducible SH2-containing protein	1.65256	0.7247	8.5531e-06	5.06788	6.993	4.649	6.457	4.935	11.226	10.133	8.726	8.599
17863	myeloblastosis oncogene	1.86129	0.8963	8.56089e-06	5.06748	1.131	0.997	1.026	1.141	3.095	1.959	1.6	1.761
58227	family with sequence similarity 184, member B	2.70738	1.4369	8.58453e-06	5.06628	0.207	0.193	0.563	0.339	2.76	1.169	1.047	0.724
214791	SERTA domain containing 4	-1.67725	-0.7461	8.6487e-06	5.06305	14.939	13.42	13.813	13.537	8.93	8.308	5.377	8.922
14534	K(lysine) acetyltransferase 2A	-1.24773	-0.3193	8.79803e-06	5.05561	28.074	24.771	27.131	24.518	20.571	20.426	21.258	19.892
14913	guanylate cyclase activator 1a (retina)	2.10235	1.072	9.02975e-06	5.04432	0.742	0.852	0.63	1.052	1.445	1.955	2.649	1.573
70676	GULP, engulfment adaptor PTB domain containing 1	1.32446	0.4054	9.04588e-06	5.04355	8.002	8.768	9.091	8.68	12.3	11.449	11.731	9.789
15111	heart and neural crest derivatives expressed 2	-1.56917	-0.65	9.15293e-06	5.03844	51.051	57.72	46.591	48.072	31.727	32.678	36.617	23.827
56216	syntaxin 1B	-1.53634	-0.6195	9.327e-06	5.03026	1.91	2.29	2.176	2.334	1.471	1.149	1.33	1.511
80889	talin rod domain containing 1	1.57298	0.6535	9.62319e-06	5.01668	26.241	17.862	24.717	27.442	41.035	33.103	39.415	38.661
75568	calcyphosine-like	2.3766	1.2489	9.70616e-06	5.01295	1.823	2.077	2.902	2.251	4.929	5.719	12.088	4.062
13643	ephrin B3	-1.69666	-0.7627	9.72301e-06	5.0122	7.51	10.156	11.324	8.692	5.61	5.68	3.993	5.739
16981	leucine rich repeat protein 3, neuronal	-2.29453	-1.1982	9.75901e-06	5.01059	7.835	7.168	3.273	4.152	2.272	2.122	1.22	2.296
12549	Rho GTPase activating protein 31	-1.49164	-0.5769	9.87539e-06	5.00545	11.909	12.492	9.189	10.076	7.751	6.543	7.509	6.578
217138	proline rich 15-like	1.70846	0.7727	9.91744e-06	5.0036	9.759	14.699	14.515	11.697	25.841	25.14	19.216	18.535
20708	serine (or cysteine) peptidase inhibitor, clade B, member 6b	1.49392	0.5791	9.96331e-06	5.0016	7.158	7.014	6.004	8.299	10.598	11.317	9.187	11.335
19662	retinol binding protein 4, plasma	1.98233	0.9872	1.0141e-05	4.99392	1.793	2.679	2.502	1.893	4.256	3.274	6.488	4.94
17857	MX dynamin-like GTPase 1	2.85502	1.5135	1.03454e-05	4.98525	2.33	1.741	1.66	1.169	11.945	4.735	30.595	2.553
68015	TNF receptor-associated protein 1	-1.219	-0.2857	1.04107e-05	4.98252	37.854	35.646	39.501	39.17	29.751	29.769	32.717	30.209
12294	calcium channel, voltage-dependent, alpha2/delta subunit 3	2.67437	1.4192	1.05684e-05	4.97599	0.137	0.334	0.382	0.18	2.112	0.687	1.025	0.602
171531	melanophilin	2.39811	1.2619	1.05933e-05	4.97497	1.133	1.503	1.814	1.095	4.791	2.235	7.073	2.752
109082	F-box and WD-40 domain protein 17	1.73484	0.7948	1.15984e-05	4.9356	9.227	10.172	10.134	10.034	18.058	15.729	24.166	12.704
235469	zinc finger protein 280D	-1.16772	-0.2237	1.16841e-05	4.9324	9.837	9.626	9.463	10.166	8.539	8.031	8.289	8.025
223435	triple functional domain (PTPRF interacting)	-1.40172	-0.4872	1.17235e-05	4.93094	9.829	11.678	8.927	10.384	7.607	6.723	6.654	7.396
75141	RASD family, member 2	-1.72907	-0.79	1.17431e-05	4.93022	8.08	9.823	15.089	10.79	6.349	6.185	5.663	5.63
242608	podocan	2.07873	1.0557	1.1817e-05	4.92749	1.068	1.101	0.525	0.699	1.835	2.082	2.433	1.492
70122	myeloid/lymphoid or mixed-lineage leukemia; translocated to, 3	-1.58513	-0.6646	1.21442e-05	4.91563	12.536	10.621	8.915	8.584	6.405	6.635	5.274	6.305
382571	potassium voltage-gated channel, subfamily F, member 1	2.60395	1.3807	1.25191e-05	4.90243	0.268	0.166	0.273	0.126	0.734	1.522	0.374	0.621
15117	hyaluronan synthase 2	-2.43024	-1.2811	1.27514e-05	4.89444	3.672	3.164	2.911	3.26	0.671	0.931	0.491	1.863
76074	guanylate-binding protein 8	1.83083	0.8725	1.30274e-05	4.88514	1.898	2.925	2.249	1.719	4.944	4.149	3.198	4.576
14964	histocompatibility 2, D region locus 1	1.47294	0.5587	1.3104e-05	4.8826	120.66	146.565	143.348	113.198	225.381	188.663	182.492	174.142
97440	UDP-GlcNAc:betaGal beta-1,3-N-acetylglucosaminyltransferase 9	1.8474	0.8855	1.34344e-05	4.87178	3.993	4.15	4.696	5.13	8.86	7.621	12.362	6.034
11567	advillin	2.01657	1.0119	1.37487e-05	4.86174	1.075	1.542	1.396	0.836	2.589	1.811	2.878	3.408
73904	RIKEN cDNA 4833412C05 gene	2.69858	1.4322	1.38141e-05	4.85968	0.088	0.195	0.107	0.39	0.777	0.984	0.538	1.311
320799	zinc fingers and homeoboxes 3	-1.53304	-0.6164	1.39266e-05	4.85615	5.287	6.803	4.997	5.251	3.87	3.025	3.369	3.789
241568	leucine rich repeat containing 4C	1.72011	0.7825	1.40061e-05	4.85368	0.441	0.501	0.693	0.577	1.188	0.79	1	0.939
78550	RIKEN cDNA E130119H09 gene	-2.75566	-1.4624	1.41682e-05	4.84869	2.055	1.693	0.433	0.565	0.182	0.158	0.243	0.259
69890	zinc finger protein 219	1.19848	0.2612	1.46031e-05	4.83555	15.852	15.121	15.892	15.428	18.927	18.888	17.14	18.564
57257	vav 3 oncogene	1.92199	0.9426	1.47634e-05	4.83081	2.941	2.903	5.435	4.055	10.247	7.887	6.924	6.44
68632	myc target 1	-1.74183	-0.8006	1.48728e-05	4.82761	9.674	9.214	5.553	6.996	3.886	4.231	4.658	4.164
19171	proteasome (prosome, macropain) subunit, beta type 10	1.36917	0.4533	1.54436e-05	4.81125	26.027	22.502	30.072	28.289	36.866	35.701	38.489	33.913
209692	dehydrogenase E1 and transketolase domain containing 1	-1.9029	-0.9282	1.56175e-05	4.80639	1.795	3.197	2.504	2.088	1.456	0.975	0.9	1.255
74241	chondroitin polymerizing factor	1.59173	0.6706	1.57351e-05	4.80313	21.614	19.183	21.644	22.604	29.016	33.092	44.974	29.506
12836	collagen, type VII, alpha 1	2.50915	1.3272	1.62348e-05	4.78955	29.372	24.096	31.468	24.935	124.2	64.937	166.057	32.254
20502	solute carrier family 16 (monocarboxylic acid transporters), member 2	1.72417	0.7859	1.6469e-05	4.78333	10.757	10.437	15.31	13.523	24.231	19.96	27.691	16.844
100019	midasin AAA ATPase 1	-1.68915	-0.7563	1.64853e-05	4.7829	5.5	6.429	4.403	3.774	3.121	2.913	2.759	2.486
66948	acyl-Coenzyme A dehydrogenase family, member 8	1.36084	0.4445	1.65333e-05	4.78164	13.917	14.491	15.404	15.366	18.801	19.477	23.373	18.083
16669	keratin 19	2.17061	1.1181	1.6543e-05	4.78139	44.316	38.877	93.8	85.259	177.292	147.398	205.898	125.649
242050	immunoglobulin superfamily, member 10	2.32511	1.2173	1.66221e-05	4.77931	1.826	2.303	3.109	2.454	7.247	5.546	11.889	3.284
102637682	predicted gene, 26682	2.45428	1.2953	1.70632e-05	4.76794	0.394	0.33	0.595	0.625	2.343	1.085	2.238	0.784
76132	failed axon connections homolog	-1.42316	-0.5091	1.70816e-05	4.76747	2.862	3.563	3.359	3.39	2.199	2.262	1.99	2.542
13340	solute carrier family 29 (nucleoside transporters), member 2	-1.37012	-0.4543	1.72963e-05	4.76205	3.308	3.854	3.393	3.123	2.376	2.318	2.513	2.52
109689	arrestin, beta 1	-1.52552	-0.6093	1.7622e-05	4.75394	25.933	21.991	19.626	21.238	14.416	11.334	16.234	14.154
52793	family with sequence similarity 3, member B	2.76907	1.4694	1.76899e-05	4.75227	0.44	0.117	0.62	0.167	1.865	1.024	4.484	1.371
100342	terminal nucleotidyltransferase 5B	1.72261	0.7846	1.82917e-05	4.73775	2.075	2.91	3.409	2.416	4.755	5.911	4.423	4.09
272009	serine/arginine-rich splicing factor 12	-1.69631	-0.7624	1.84674e-05	4.73359	0.813	0.948	1.278	0.96	0.658	0.507	0.496	0.573
12160	bone morphogenetic protein 5	2.4215	1.2759	1.85246e-05	4.73225	0.285	0.276	0.543	0.743	2.174	1.732	1.082	0.932
230991	fibronectin type III domain containing 10	1.39127	0.4764	1.85474e-05	4.73172	9.544	10.484	12.547	10.861	15.018	15.108	16.444	13.41
20562	slit guidance ligand 1	2.77233	1.4711	1.85624e-05	4.73137	0.03	0.062	0.054	0.034	0.581	0.158	1.174	0.067
14677	guanine nucleotide binding protein (G protein), alpha inhibiting 1	-1.40834	-0.494	1.86516e-05	4.72928	26.586	24.923	21.825	23.975	17.629	15.447	19.33	14.899
56644	C-type lectin domain family 7, member a	2.46964	1.3043	1.87901e-05	4.72607	1.396	2.479	4.059	2.39	14.335	10.043	6.499	4.213
69581	ras homolog family member U	-1.41255	-0.4983	1.8808e-05	4.72566	21.509	25.713	21.95	24.46	19.247	15.131	15.69	14.518
227644	small nuclear RNA activating complex, polypeptide 4	-1.37602	-0.4605	1.89486e-05	4.72242	10.295	11.761	10.538	9.057	7.714	7.312	6.844	7.666
239650	coiled-coil domain containing 184	1.85343	0.8902	1.90077e-05	4.72107	0.802	0.565	0.584	1.047	1.314	1.324	1.635	1.555
20753	small proline-rich protein 1A	2.7448	1.4567	1.91045e-05	4.71886	0.941	0.164	0.227	0.206	4.57	4.418	12.864	0.571
100604	leucine rich repeat containing 8 family, member C	-1.46155	-0.5475	1.92997e-05	4.71445	6.812	5.28	6.067	6.16	3.983	3.646	3.771	4.705
263803	protein kinase N3	-1.64035	-0.714	1.93438e-05	4.71346	17.612	17.12	12.136	12.37	7.493	8.258	9.5	9.101
320685	dCMP deaminase	-1.51792	-0.6021	1.9374e-05	4.71278	9.111	8.288	11.75	9.693	5.623	6.202	7.219	5.619
15436	homeobox D4	-1.76223	-0.8174	1.96315e-05	4.70705	25.562	35.146	24.204	19.001	16.48	12.542	12.39	13.754
108030	lin-7 homolog A (C. elegans)	-1.52742	-0.6111	1.96671e-05	4.70626	1.614	1.627	1.896	1.879	0.867	1.257	1.099	1.192
236920	START domain containing 8	-1.69079	-0.7577	2.0177e-05	4.69514	5.414	5.666	4.738	6.014	2.606	2.751	4.215	2.613
622402	aldo-keto reductase family 1, member C12	2.38618	1.2547	2.0218e-05	4.69426	0.476	0.422	1.136	0.515	2.657	1.503	2.428	1.359
23928	laminin gamma 3	-2.35692	-1.2369	2.05182e-05	4.68786	9.328	6.108	11.962	8.031	4.176	4.059	1.461	1.74
257871	olfactory receptor 1372, pseudogene 1	1.91401	0.9366	2.0703e-05	4.68397	0.501	0.836	0.805	0.533	1.172	1.498	1.672	1.146
16854	lectin, galactose binding, soluble 3	1.67261	0.7421	2.0793e-05	4.68208	17.342	21.411	17.4	21.46	29.523	29.397	29.226	44.14
54195	guanylate cyclase 1, soluble, beta 1	-1.36737	-0.4514	2.10139e-05	4.67749	5.519	5.534	4.495	5.631	3.864	3.496	3.959	3.779
227102	ORM1-like 1 (S. cerevisiae)	1.22706	0.2952	2.12723e-05	4.67219	8.1	7.468	8.145	8.243	9.664	9.825	9.21	9.924
233199	myosin binding protein C, fast-type	1.99695	0.9978	2.15571e-05	4.66641	0.642	0.269	0.63	0.574	1.059	1.048	1.223	1.285
13169	drebrin-like	1.24608	0.3174	2.16827e-05	4.66389	27.859	24.832	29.789	28.931	36.199	34.048	33.275	33.345
110532	adenosine deaminase, RNA-specific, B1	-1.47019	-0.556	2.17706e-05	4.66213	4.358	3.458	3.141	3.188	2.202	2.349	2.383	2.382
213121	ankyrin repeat domain 35	1.98151	0.9866	2.19361e-05	4.65884	0.877	0.896	1.23	1.466	2.374	1.962	3.504	1.81
68338	golgi transport 1A	1.744	0.8024	2.23677e-05	4.65038	1.357	1.402	1.86	1.527	3.015	2.26	3.578	2.241
68705	general transcription factor IIF, polypeptide 2	1.51079	0.5953	2.23975e-05	4.6498	22.64	18.849	26.034	26.962	40.887	37.509	31.32	33.276
19186	proteasome (prosome, macropain) activator subunit 1 (PA28 alpha)	1.24048	0.3109	2.26298e-05	4.64532	108.51	93.169	103.497	100.769	133.259	121.838	118.184	123.144
74748	SLAM family member 8	2.01098	1.0079	2.31388e-05	4.63566	0.403	0.74	0.717	0.63	1.897	1.457	0.989	1.198
269033	RIKEN cDNA 4930503L19 gene	-1.45166	-0.5377	2.33022e-05	4.6326	6.568	5.089	5.857	6.443	3.731	3.689	4.657	3.902
238803	zinc finger protein 366	-2.17588	-1.1216	2.34883e-05	4.62915	2.427	2.019	1.819	1.503	0.992	0.513	1.037	0.427
234214	sorbin and SH3 domain containing 2	-1.44944	-0.5355	2.37872e-05	4.62366	15.134	14.331	11.938	11.929	9.902	7.774	8.873	9.179
26563	receptor tyrosine kinase-like orphan receptor 1	-1.43336	-0.5194	2.42172e-05	4.61588	0.853	1.159	1.025	1.013	0.733	0.672	0.641	0.7
225642	gastrin releasing peptide	-2.44003	-1.2869	2.43016e-05	4.61437	1.212	0.823	1.43	0.494	0.201	0.3	0.255	0.384
21412	transcription factor 21	1.62574	0.7011	2.48675e-05	4.60437	13.515	14.901	15.924	15.528	20.068	26.912	20.557	31.046
232237	FYVE, RhoGEF and PH domain containing 5	-1.72333	-0.7852	2.50678e-05	4.60088	9.719	9.925	6.268	6.62	4.014	3.991	4.788	4.923
68195	ribonuclease T2B	1.61463	0.6912	2.54553e-05	4.59422	5.209	6.492	7.573	5.44	12.394	10.474	9.015	8.673
15397	homeobox A11, opposite strand	-1.48782	-0.5732	2.56206e-05	4.59141	91.195	124.927	129.285	109.147	81.026	79.034	70.443	65.123
244416	protein phosphatase 1, regulatory (inhibitor) subunit 3B	1.85909	0.8946	2.57982e-05	4.58841	1.718	0.943	1.834	1.796	2.943	3.455	2.465	3.492
13609	sphingosine-1-phosphate receptor 1	-1.67215	-0.7417	2.59883e-05	4.58522	24.406	14.918	14.108	18.709	10.551	9.435	10.503	10.308
11522	alcohol dehydrogenase 1 (class I)	2.1634	1.1133	2.69769e-05	4.56901	11.698	23.405	28.049	24.803	55.552	45.861	83.108	37.558
12402	Casitas B-lineage lymphoma	-1.79415	-0.8433	2.72924e-05	4.56396	2.562	2.655	2.221	2.779	1.698	0.822	1.473	1.284
94187	zinc finger protein 423	-1.64947	-0.722	2.75533e-05	4.55983	2.946	1.911	2.627	2.356	1.206	1.294	1.739	1.411
52626	CDKN2A interacting protein N-terminal like	1.23851	0.3086	2.82642e-05	4.54876	14.872	13.424	15.685	14.922	17.518	18.595	18.659	17.129
17064	CD93 antigen	-1.68716	-0.7546	2.8866e-05	4.53961	40.332	44.849	27.586	29.496	21.433	16.925	21.966	19.342
74754	24-dehydrocholesterol reductase	2.13302	1.0929	2.89009e-05	4.53909	16.192	16.233	17.017	13.141	46.655	20.265	59.413	28.12
75599	protocadherin 1	-1.52689	-0.6106	2.90819e-05	4.53638	12.214	10.644	8.722	9.274	5.829	6.677	5.942	7.296
224617	TBC1 domain family, member 24	-1.25754	-0.3306	2.94658e-05	4.53068	2.609	2.409	2.675	2.519	2.141	1.975	2.064	1.791
99151	cerebral endothelial cell adhesion molecule	1.68273	0.7508	2.96303e-05	4.52826	3.153	4.575	3.813	4.844	6.744	5.575	8.623	7.279
217517	syntaxin binding protein 6 (amisyn)	1.50066	0.5856	2.97492e-05	4.52652	2.36	2.771	2.343	2.639	4.578	3.792	3.056	3.79
21912	tetraspanin 7	-1.61239	-0.6892	2.98239e-05	4.52544	39.781	27.779	28.81	32.678	15.651	18.977	18.615	22.888
66522	pyroglutamyl-peptidase I	1.81164	0.8573	3.10743e-05	4.5076	4.171	4.749	6.47	4.955	9.192	8.705	13.621	7.187
14873	glutathione S-transferase omega 1	1.69678	0.7628	3.10982e-05	4.50726	527.686	389.444	669.745	589.414	950.311	1025.31	1090.39	725.805
20017	polymerase (RNA) I polypeptide B	-1.31585	-0.396	3.11912e-05	4.50597	11.371	12.111	10.631	10.076	8.277	8.217	8.851	7.518
320038	distal-less homeobox 6, opposite strand 1	2.08768	1.0619	3.18524e-05	4.49686	0.891	0.918	1.444	1.029	2.794	2.166	3.779	1.44
16542	kinase insert domain protein receptor	-1.53645	-0.6196	3.20014e-05	4.49483	16.223	13.617	11.339	13.763	8.237	7.791	10.48	7.894
109294	phosphatidylinositol-3,4,5-trisphosphate-dependent Rac exchange factor 2	-1.58623	-0.6656	3.20018e-05	4.49483	2.499	1.835	1.622	1.716	1.195	1.056	1.299	1.077
384059	toll-like receptor 12	-2.27363	-1.185	3.21098e-05	4.49336	3.201	1.934	0.95	1.588	0.714	0.481	0.632	0.805
57743	Sec61, alpha subunit 2 (S. cerevisiae)	-1.24695	-0.3184	3.2203e-05	4.4921	13.628	15.643	15.198	16.019	12.139	11.381	12.39	11.641
226777	RIKEN cDNA C130074G19 gene	-1.75796	-0.8139	3.29774e-05	4.48178	58.894	75.187	39.844	46.616	28.367	25.816	31.79	30.933
17311	kit ligand	-1.41088	-0.4966	3.32228e-05	4.47856	14.822	16.335	12.086	14.546	10.347	9.649	10.881	8.992
84111	G protein-coupled receptor 87	2.6818	1.4232	3.35279e-05	4.47459	0.031	0.043	0.034	0.054	0.097	0.344	0.215	1.117
319513	PC-esterase domain containing 1A	-1.34817	-0.431	3.44043e-05	4.46339	7.054	9.016	8.226	7.554	5.662	6.014	5.509	5.878
16328	centrosomal protein 250	-1.31686	-0.3971	3.48245e-05	4.45812	9.057	10.318	9.23	9.116	7.409	6.372	6.663	7.565
68027	transmembrane protein 178	2.68608	1.4255	3.52262e-05	4.45313	0.084	0.211	0.113	0.077	0.754	0.364	2.544	0.312
73813	family with sequence similarity 83, member E	2.18147	1.1253	3.54053e-05	4.45093	0.42	0.487	0.438	0.364	0.916	0.662	1.886	0.957
76589	unc-5 family C-terminal like	2.6703	1.417	3.57651e-05	4.44654	1.473	0.384	3.691	2.528	12.142	10.769	4.245	22.004
245000	ataxia telangiectasia and Rad3 related	-1.23979	-0.3101	3.6111e-05	4.44236	4.012	4.05	3.836	3.624	3.092	3.043	3.255	2.891
69017	proline-rich transmembrane protein 2	-1.9982	-0.9987	3.7189e-05	4.42959	11.368	19.915	12.731	10.766	4.395	6.175	5	8.374
66251	ADP-ribosylation factor GTPase activating protein 3	1.21361	0.2793	3.74734e-05	4.42628	20.472	22.872	20.65	20.766	25.448	25.914	25.89	24.111
117148	N-terminal EF-hand calcium binding protein 2	-2.13022	-1.091	3.8291e-05	4.4169	1.196	0.503	0.618	0.742	0.329	0.235	0.345	0.285
102614	ribonuclease P/MRP 25 subunit	1.82172	0.8653	3.87398e-05	4.41184	1.411	1.532	0.858	1.051	2.177	2.374	2.805	1.947
243653	C-type lectin domain family 1, member a	-1.72035	-0.7827	3.87858e-05	4.41133	2.794	2.43	1.872	1.995	1.338	0.922	1.502	1.186
22361	vanin 1	2.21822	1.1494	3.89488e-05	4.40951	0.249	0.41	0.255	0.242	0.918	0.667	1.112	0.424
215384	Fc fragment of IgG binding protein	2.63372	1.3971	3.89711e-05	4.40926	4.883	2.725	10.523	6.117	55.542	14.747	49.925	8.912
67771	actin related protein 2/3 complex, subunit 5	1.22289	0.2903	3.9112e-05	4.40769	85.947	81.314	91.905	96.289	107.684	105.011	105.363	109.962
64817	sushi, von Willebrand factor type A, EGF and pentraxin domain containing 1	-1.76712	-0.8214	3.93691e-05	4.40484	2.986	4.729	3.533	2.972	2.213	1.701	1.413	2.148
16911	LIM domain only 4	-1.4101	-0.4958	3.94183e-05	4.4043	23.414	21.42	21.438	22.374	14.933	16.827	12.505	16.812
17257	methyl CpG binding protein 2	-1.20924	-0.2741	3.99382e-05	4.39861	6.817	6.557	6.549	6.894	5.661	5.282	5.099	5.718
75734	mitochondrial fission factor	1.15493	0.2078	4.02365e-05	4.39538	33.048	32.063	33.506	35.051	37.826	39.386	37.651	37.012
70762	doublecortin-like kinase 2	-1.54285	-0.6256	4.05132e-05	4.3924	3.752	3.49	3.229	3.185	2.18	1.79	1.869	2.65
94181	N-acetylneuraminic acid synthase (sialic acid synthase)	1.37841	0.463	4.22268e-05	4.37441	16.322	14.421	17.195	17.563	22.031	22.937	25.503	19.116
226844	feline leukemia virus subgroup C cellular receptor 1	-1.3668	-0.4508	4.33424e-05	4.36309	5.152	4.659	4.441	4.454	3.249	3.095	3.879	3.116
224405	cysteine and tyrosine-rich protein 1	-1.92813	-0.9472	4.35608e-05	4.3609	5.943	5.021	3.488	3.557	2.571	1.44	2.546	1.792
219181	A kinase (PRKA) anchor protein 11	-1.21613	-0.2823	4.38011e-05	4.35851	9.822	8.604	9.11	9.298	7.752	7.009	7.357	7.598
16367	insulin receptor substrate 1	1.60971	0.6868	4.39169e-05	4.35737	6.673	8.495	10.303	10.601	15.896	16.455	12.11	14.459
70551	transmembrane and tetratricopeptide repeat containing 4	1.58612	0.6655	4.39277e-05	4.35726	6.592	5.427	6.418	5.672	9.849	8.626	7.806	12.375
232371	complement component 1, r subcomponent-like	1.47713	0.5628	4.40055e-05	4.35649	0.946	1.003	1.206	1.005	1.474	1.751	1.351	1.58
215615	arginyl aminopeptidase (aminopeptidase B)	1.68459	0.7524	4.47509e-05	4.3492	25.12	23.527	36.29	31.793	57.454	53.974	54.701	36.009
24004	retinoic acid induced 2	1.72345	0.7853	4.49389e-05	4.34738	2.227	3.8	2.389	3.144	5.242	5.147	6.052	4.188
382793	metaxin 3	-1.24074	-0.3112	4.57768e-05	4.33935	7.514	8.011	8.19	8.13	6.747	5.729	6.181	6.511
72949	cyclin T2	-1.264	-0.338	4.58948e-05	4.33824	16.521	19.513	17.575	17.793	14.72	13.617	13.005	14.027
619299	RIKEN cDNA 9230020A06 gene	2.5516	1.3514	4.63283e-05	4.33415	0	0.024	0.05	0	0.434	0.171	1.236	0.22
240725	sulfatase 1	2.20305	1.1395	4.75073e-05	4.32324	10.114	6.743	14.868	10.956	32.016	24.519	43.641	13.938
19383	hnRNP-associated with lethal yellow	1.64126	0.7148	4.81184e-05	4.31769	114.206	101.716	104.887	111.123	174.171	154.523	252.592	142.741
56530	canopy FGF signaling regulator 2	1.17471	0.2323	4.81517e-05	4.31739	61.799	63.432	60.271	63.684	69.358	72.463	75.157	70.983
319955	excision repair cross-complementing rodent repair deficiency, complementation group 6	-1.23396	-0.3033	4.86325e-05	4.31307	4.112	4.499	4.158	4.128	3.521	3.336	3.516	3.068
103836	zinc finger protein 692	-1.22323	-0.2907	5.0233e-05	4.29901	19.306	20.919	18.825	19.101	15.159	16.418	15.576	15.506
11980	ATPase, aminophospholipid transporter (APLT), class I, type 8A, member 1	1.7469	0.8048	5.05484e-05	4.29629	9.833	13.096	11.152	10.026	22.445	17.109	26.787	13.988
330064	solute carrier family 5 (sodium-dependent vitamin transporter), member 6	-1.29504	-0.373	5.0585e-05	4.29598	2.307	2.359	2.51	2.454	1.977	1.943	1.659	1.718
239606	solute carrier family 2 (facilitated glucose transporter), member 13	-1.98275	-0.9875	5.08325e-05	4.29386	2.008	1.348	1.777	2.458	0.666	0.814	0.602	1.247
76273	Nedd4 family interacting protein 2	1.1846	0.2444	5.15053e-05	4.28815	14.151	13.647	14.955	13.904	17.021	17.116	16.462	15.527
84505	SET domain, bifurcated 1	-1.24367	-0.3146	5.17332e-05	4.28623	20.196	19.272	18.161	17.677	15.543	15.483	14.085	14.293
232345	alpha-2-macroglobulin	2.54153	1.3457	5.18108e-05	4.28558	1.623	0.549	3.922	2.885	36.86	20.932	129.08	13.626
104111	adenylate cyclase 3	-1.26304	-0.3369	5.24584e-05	4.28018	5.918	4.991	5.207	5.224	4.135	4.181	3.966	4.266
170706	transmembrane protein 37	1.49257	0.5778	5.26731e-05	4.27841	1.634	1.98	2.359	1.838	2.993	2.798	3.034	2.89
109594	LIM domain only 1	-1.51856	-0.6027	5.37908e-05	4.26929	2.456	1.698	2.205	2.138	1.215	1.367	1.453	1.335
108670	epithelial stromal interaction 1 (breast)	1.90053	0.9264	5.5071e-05	4.25908	5.002	4.349	8.022	5.881	14.718	9.712	15.035	8.326
69642	muscular LMNA-interacting protein	2.58399	1.3696	5.54097e-05	4.25641	0.013	0.159	0.168	0.213	0.873	1.019	0.37	0.63
224129	adenylate cyclase 5	1.64171	0.7152	5.63807e-05	4.24887	2.968	3.418	4.287	4.32	5.572	5.619	8.218	5.708
17300	forkhead box C1	1.85768	0.8935	5.69546e-05	4.24447	1.023	1.29	1.013	0.986	3.039	1.985	1.352	2.202
56501	E74-like factor 4 (ets domain transcription factor)	1.38444	0.4693	5.72142e-05	4.2425	6.985	7.426	7.602	7.426	10.915	9.603	8.46	11.476
380713	scavenger receptor class F, member 1	-1.50504	-0.5898	5.814e-05	4.23552	10.803	10.247	8.145	8.585	5.771	5.443	7.313	5.661
76809	Bri3 binding protein	-1.25998	-0.3334	5.93069e-05	4.22689	4.736	5.05	4.751	4.985	4.076	3.471	4.092	3.549
11761	aldehyde oxidase 1	-2.0195	-1.014	5.93399e-05	4.22665	3.73	8.875	5.278	3.858	2.664	1.932	2.09	2.593
73919	LYR motif containing 1	1.38674	0.4717	6.05158e-05	4.21813	2.337	1.85	1.997	2.089	2.755	2.701	3.079	2.829
64297	G protein-coupled receptor, family C, group 5, member B	-1.65084	-0.7232	6.11473e-05	4.21362	9.193	11.246	11.196	13.397	8.565	5.832	4.992	6.399
545389	centrosomal protein 170	-1.26602	-0.3403	6.1788e-05	4.2091	5.578	4.85	5.404	5.933	4.294	4.051	4.497	3.992
75625	melanoma antigen, family H, 1	1.40913	0.4948	6.22631e-05	4.20577	21.754	23.125	23.226	24.129	35.03	30.107	37.921	26.374
207182	gamma-glutamyltransferase 7	-1.65634	-0.728	6.24478e-05	4.20448	3.07	4.155	3.206	3.587	2.175	1.536	2.55	1.731
11846	arginase, liver	2.55496	1.3533	6.24548e-05	4.20443	0.846	0.583	1.312	0.969	4.921	1.585	9.839	1.677
11847	arginase type II	1.96987	0.9781	6.37222e-05	4.19571	4.891	8.823	7.822	5.622	18.977	12.552	18.577	9.292
13003	versican	-1.81793	-0.8623	6.39647e-05	4.19406	9.353	5.224	8.086	8.159	3.579	3.151	5.454	3.29
22228	uncoupling protein 2 (mitochondrial, proton carrier)	1.38521	0.4701	6.59916e-05	4.18051	133.412	146.825	133.196	117.954	164.666	171.194	208.474	186.764
66254	DIM1 dimethyladenosine transferase 1-like (S. cerevisiae)	-1.24444	-0.3155	6.68415e-05	4.17495	8.095	7.873	8.116	8.093	6.444	7.022	6.032	5.875
106877	actin filament associated protein 1-like 1	-1.58118	-0.661	6.70044e-05	4.1739	25.401	22.411	15.415	17.666	12.341	11.829	11.819	12.86
67898	penta-EF hand domain containing 1	1.17218	0.2292	6.71125e-05	4.1732	26.668	28.737	29.189	29.977	33.015	32.685	33.45	32.986
67664	ring finger protein 125	-2.21284	-1.1459	6.78086e-05	4.16872	10.189	11.417	4.587	4.351	3.726	2.311	2.078	2.707
13166	dopamine beta hydroxylase	2.58793	1.3718	6.86855e-05	4.16313	0.042	0.043	0.236	0.135	0.745	0.461	1.844	0.304
74144	roundabout guidance receptor 4	-1.57844	-0.6585	6.99308e-05	4.15533	15.077	15.863	10.735	11.081	7.705	7.146	9.145	7.929
320538	ubinuclein 2	-1.20572	-0.2699	7.18718e-05	4.14344	6.085	6.216	6.008	6.024	5.13	5.331	4.653	4.703
209630	FERM domain containing 4A	-1.49547	-0.5806	7.21699e-05	4.14164	5.157	5.028	4.248	4.051	3.404	2.386	3.261	2.878
104110	adenylate cyclase 4	-1.59948	-0.6776	7.24613e-05	4.13989	13.317	12.41	8.969	8.57	6.164	6.226	6.213	7.139
66388	cutC copper transporter	1.24401	0.315	7.28907e-05	4.13733	5.178	4.953	5.228	5.655	6.535	6.676	6.31	6.262
11957	ATP synthase, H+ transporting, mitochondrial F0 complex, subunit F	1.16054	0.2148	7.40389e-05	4.13054	125.673	118.156	130.959	128.11	144.681	147.374	146.376	135.967
12362	caspase 1	1.37421	0.4586	7.42581e-05	4.12926	14.861	16.033	14.991	12.539	22.171	20.111	17.655	19.858
99543	olfactomedin-like 3	1.82868	0.8708	7.51563e-05	4.12403	51.625	38.133	66.501	53.883	118.967	87.929	133.92	68.321
19324	RAB1A, member RAS oncogene family	1.21411	0.2799	7.54647e-05	4.12226	65.799	60.05	68.605	68.447	76.994	81.337	82.395	73.679
216148	SHC (Src homology 2 domain containing) transforming protein 2	-1.29531	-0.3733	7.55927e-05	4.12152	6.586	6.2	7.453	7.14	5.54	5.409	4.657	5.086
12455	cyclin T1	-1.54039	-0.6233	7.58873e-05	4.11983	5.471	5.196	4.447	4.686	3.655	2.307	3.363	3.012
11658	activated leukocyte cell adhesion molecule	1.7659	0.8204	7.68244e-05	4.1145	15.434	9.959	19.735	12.991	34.382	25.739	22.608	24.861
67865	regulator of G-protein signalling 10	1.4103	0.496	7.81196e-05	4.10724	8.391	10.596	11.157	9.16	13.229	14.048	12.884	14.998
244757	galactosidase, beta 1-like 2	1.802	0.8496	7.95401e-05	4.09941	1.139	1.347	1.607	1.583	1.923	2.543	2.486	3.815
227960	grancalcin	1.50828	0.5929	8.0382e-05	4.09484	2.372	2.795	2.442	2.616	4.796	4.037	3.045	3.65
216856	neuroligin 2	-1.2147	-0.2806	8.10909e-05	4.09103	20.407	21.73	23.285	20.839	18.714	17.524	16.935	16.547
72720	zinc finger protein 248	-1.32088	-0.4015	8.1215e-05	4.09036	2.295	2.129	1.938	2.145	1.751	1.455	1.541	1.549
215890	clavesin 2	1.94235	0.9578	8.18425e-05	4.08702	1.052	0.981	1.784	1.699	2.565	3.195	2.086	3.911
244723	olfactomedin 2	2.05224	1.0372	8.22999e-05	4.0846	0.764	0.805	0.376	0.378	1.068	1.305	1.683	1.414
238386	BTB (POZ) domain containing 7	-1.48072	-0.5663	8.25165e-05	4.08346	6.864	6.867	5.631	6.12	4.952	3.274	4.272	4.129
20658	Son DNA binding protein	-1.15221	-0.2044	8.32753e-05	4.07948	33.812	32.819	33.309	34.033	29.669	27.362	30.016	27.205
18755	protein kinase C, eta	-1.28067	-0.3569	8.46555e-05	4.07234	10.453	9.755	9.437	8.874	8.006	6.712	7.397	7.346
68828	syncoilin	1.74448	0.8028	8.63498e-05	4.06374	1.134	1.139	1.958	1.859	2.455	3.198	2.694	2.733
67667	alkB homolog 8, tRNA methyltransferase	-1.39368	-0.4789	8.65786e-05	4.06259	5.921	6.133	6.756	6.24	5.123	3.898	3.818	4.658
66733	potassium voltage-gated channel, subfamily G, member 4	2.0724	1.0513	8.72139e-05	4.05941	1.18	1.16	2.506	1.43	4.924	3.837	4.247	2.133
12816	collagen, type XII, alpha 1	2.07714	1.0546	8.74227e-05	4.05838	1.221	1.338	2.247	0.961	5.194	2.769	3.777	2.255
66610	ABI gene family, member 3	-1.32207	-0.4028	8.75869e-05	4.05756	3.339	2.833	3.158	3.108	2.193	2.122	2.309	2.548
14782	glutathione reductase	1.85408	0.8907	8.78268e-05	4.05637	32.244	20.303	31.875	35.708	60.383	54.904	84.093	39.662
18952	septin 4	-1.511	-0.5955	8.81197e-05	4.05493	16.403	13.174	13.05	17.072	8.675	8.153	11.492	9.615
70423	tetraspanin 15	1.89461	0.9219	8.86875e-05	4.05214	4.236	3.234	5.295	5.867	10.746	8.18	13.191	6.236
73121	refilin A	1.88727	0.9163	8.88834e-05	4.05118	1.017	0.443	0.956	0.808	1.501	1.563	2.027	1.501
19241	thymosin, beta 4, X chromosome	1.56472	0.6459	8.97768e-05	4.04684	2894.06	2514.85	3362.92	3643.89	4164.15	5276.56	4277.98	5891.29
215193	digestive organ expansion factor homolog (zebrafish)	-1.19367	-0.2554	8.99054e-05	4.04621	4.369	4.335	4.272	4.092	3.63	3.586	3.572	3.261
76509	placenta expressed transcript 1	2.03355	1.024	9.13442e-05	4.03932	49.569	25.376	69.898	69.985	159.06	96.713	111.64	131.023
12173	basonuclin 1	1.84894	0.8867	9.14432e-05	4.03885	1.71	1.017	0.875	1.468	2.705	2.837	2.753	1.764
268595	RIKEN cDNA D430019H16 gene	-1.80063	-0.8485	9.16118e-05	4.03805	5.746	7.386	11.463	10.255	4.964	4.818	3.306	4.567
13175	doublecortin-like kinase 1	1.73243	0.7928	9.37566e-05	4.028	4.206	2.881	4.781	5.428	5.922	7.733	9.084	8.395
67666	hyaluronan and proteoglycan link protein 3	-1.93965	-0.9558	9.46188e-05	4.02402	2.661	1.337	2.578	2.836	1.062	0.743	1.317	1.114
241950	Bardet-Biedl syndrome 12 (human)	-1.28717	-0.3642	9.47924e-05	4.02323	4.226	4.73	4.132	4.181	3.346	3.449	3.036	3.302
14254	FMS-like tyrosine kinase 1	-1.38108	-0.4658	9.48707e-05	4.02287	6.183	5.843	5.424	5.703	3.801	4.004	4.921	3.592
239554	FAD-dependent oxidoreductase domain containing 2	-1.43088	-0.5169	9.52175e-05	4.02128	3.792	3.097	3.137	2.709	2.449	2.046	1.992	2.152
67020	transmembrane protein 88	-1.5837	-0.6633	9.56819e-05	4.01917	15.803	10.705	12.57	15.282	7.15	7.419	10.237	7.828
71389	chromodomain helicase DNA binding protein 6	-1.30921	-0.3887	9.62016e-05	4.01682	9.202	10.411	8.919	9.008	7.671	6.257	6.846	7.268
244882	tumor necrosis factor, alpha-induced protein 8-like 3	1.92359	0.9438	9.79697e-05	4.00891	3.542	2.751	4.526	6.108	7.807	7.414	12.616	7.838
16576	kinesin family member 7	-1.21698	-0.2833	9.90336e-05	4.00422	3.465	3.692	3.62	3.797	3.095	2.775	3.078	2.803
218194	phosphatase and actin regulator 1	1.41765	0.5035	9.91366e-05	4.00377	1.836	1.647	1.746	1.772	2.708	2.065	2.904	2.217
20568	secretory leukocyte peptidase inhibitor	2.00597	1.0043	9.99292e-05	4.00031	3.757	4.764	2.944	2.357	10.7	5.088	9.495	6.259
170745	X-prolyl aminopeptidase (aminopeptidase P) 2, membrane-bound	1.64775	0.7205	0.000100288	3.99875	3.426	3.174	2.178	3.323	5.213	6.373	4.821	4.066
77574	TRPM8 channel-associated factor 1	-1.26901	-0.3437	0.00010113	3.99512	11.288	13.46	11.7	12.212	9.296	8.891	10.102	9.26
330166	myocardial infarction associated transcript (non-protein coding)	2.07254	1.0514	0.00010216	3.99072	0.327	0.213	0.23	0.269	0.508	0.44	1.097	0.468
11775	adaptor-related protein complex 3, beta 2 subunit	1.70917	0.7733	0.000102783	3.98808	14.434	10.009	16.53	12.045	32.489	21.057	19.924	20.723
17756	microtubule-associated protein 2	-1.66474	-0.7353	0.000103089	3.98679	13.414	15.348	16.709	12.766	9.936	10.238	6.075	6.665
18208	netrin 1	1.56732	0.6483	0.000104228	3.98202	10.487	9.853	12.563	10.497	18.398	13.469	22.193	14.903
17084	lymphocyte antigen 86	1.58326	0.6629	0.000105061	3.97856	6.618	9.104	9.252	6.881	15.345	13.777	10.464	11.76
69784	RIKEN cDNA 1500009L16 gene	-1.91813	-0.9397	0.000105321	3.97749	1.458	2.529	1.257	1.906	0.705	0.681	1.003	0.876
56453	membrane-bound transcription factor peptidase, site 1	-1.17927	-0.2379	0.000105513	3.97669	50.016	54.892	50.937	52.911	45.211	41.291	43.439	43.9
27015	polymerase (DNA directed), kappa	-1.36264	-0.4464	0.00010718	3.96989	4.965	5.469	4.696	5.105	3.179	3.522	4.197	3.55
76251	excision repair cross-complementing rodent repair deficiency, complementation group 6 like 2	-1.16748	-0.2234	0.000109175	3.96188	6.264	5.811	6.436	5.977	5.163	5.221	5.122	5.096
16913	proteasome (prosome, macropain) subunit, beta type 8 (large multifunctional peptidase 7)	1.44483	0.5309	0.00010945	3.96078	55.012	40.958	55.028	49.913	88.055	66.927	69.325	65.904
320158	zinc finger, matrin type 4	2.44037	1.2871	0.000110836	3.95532	0.067	0.269	0.233	0.223	0.888	0.537	1.517	0.336
17067	lymphocyte antigen 6 complex, locus C1	-1.24005	-0.3104	0.000111796	3.95157	36.975	34.912	35.507	39.51	26.513	30.153	30.036	29.294
22066	transient receptor potential cation channel, subfamily C, member 4	1.69478	0.7611	0.000113294	3.94579	0.694	1.249	0.905	1.215	1.732	1.696	2.129	1.572
72133	TruB pseudouridine (psi) synthase family member 1	-1.31576	-0.3959	0.000113352	3.94557	5.713	7.046	6.12	5.745	4.98	4.272	4.607	4.443
71720	oxysterol binding protein-like 3	1.76443	0.8192	0.000114947	3.9395	2.749	4.082	3.398	3.19	5.657	4.86	9.188	5.222
14972	histocompatibility 2, K1, K region	1.58216	0.6619	0.000115985	3.9356	349.26	453.585	466.14	306.361	770.98	640.357	589.79	536.157
59045	START domain containing 3	1.27042	0.3453	0.000116533	3.93355	12.747	13.727	13.057	12.315	17.961	14.971	17.128	15.042
67939	prolyl-tRNA synthetase domain containing 1	1.44333	0.5294	0.00011654	3.93352	5.443	4.777	6.071	6.44	7.813	7.884	9.81	7.243
229933	chloride channel accessory 2	-1.5997	-0.6778	0.00011701	3.93178	4.325	2.842	4.716	4.712	2.61	2.404	2.77	2.059
230099	carbonic anhydrase 9	1.78794	0.8383	0.000118284	3.92707	1.47	1.119	1.382	1.278	2.669	1.867	3.541	1.866
19141	legumain	-1.5015	-0.5864	0.000119839	3.9214	110.083	84.335	76.691	72.15	54.992	51.654	52.602	60.64
21859	tissue inhibitor of metalloproteinase 3	-1.48123	-0.5668	0.000120252	3.91991	39.455	52.385	35.304	50.982	28.996	30.66	29.682	26.643
170936	zinc finger protein 369	-1.74993	-0.8073	0.000120433	3.91925	1.125	0.99	0.635	0.867	0.576	0.381	0.459	0.491
17829	mucin 1, transmembrane	2.0648	1.046	0.000122738	3.91102	16.098	15.325	24.342	16.489	53.707	32.405	66.922	22.088
12738	claudin 2	2.49874	1.3212	0.000123143	3.90959	0.217	0.069	0.23	0.106	0.972	0.389	3.149	0.269
333193	proline and serine rich 3	-1.38386	-0.4687	0.00012326	3.90918	5.191	6.275	5.504	4.641	4.162	3.541	3.697	3.808
240888	G protein-coupled receptor 161	-1.72728	-0.7885	0.000123462	3.90847	5.247	6.658	3.693	3.527	2.692	2.506	2.327	2.748
15194	huntingtin	-1.31485	-0.3949	0.000123802	3.90727	7.705	6.375	5.857	6.469	4.993	4.769	4.904	4.955
13610	sphingosine-1-phosphate receptor 3	-1.44563	-0.5317	0.000127191	3.89554	2.371	2.433	2.043	2.618	1.368	1.472	1.879	1.596
12833	collagen, type VI, alpha 1	2.07527	1.0533	0.000128467	3.89121	207.833	165.77	257.337	228.195	570.203	383.927	885.224	266.549
14799	glutamate receptor, ionotropic, AMPA1 (alpha 1)	2.04443	1.0317	0.000129842	3.88658	0.384	0.598	0.427	0.566	0.929	1.32	0.644	1.777
67419	armadillo-like helical domain containing 4	-1.98536	-0.9894	0.000129974	3.88614	15.489	19.587	8.932	11.077	4.596	5.723	4.733	8.635
319899	dedicator of cytokinesis 6	-1.80138	-0.8491	0.00013042	3.88466	20.203	27.185	13.476	13.863	8.761	8.664	9.402	10.929
11421	angiotensin I converting enzyme (peptidyl-dipeptidase A) 1	-1.88845	-0.9172	0.000131716	3.88036	12.013	8.479	6.641	5.421	3.019	3.287	4.24	4.712
21846	tyrosine kinase with immunoglobulin-like and EGF-like domains 1	-1.54382	-0.6265	0.0001339	3.87322	35.689	32.257	24.318	27.216	16.498	16.032	21.824	19.652
210789	TBC1 domain family, member 4	-1.51719	-0.6014	0.000134308	3.8719	6.431	10.403	7.605	7.295	5.322	5.164	4.706	4.902
627352	mortality factor 4 like 1B	1.29047	0.3679	0.000137704	3.86105	6.107	5.916	6.354	7.007	7.337	8.68	8.372	7.938
70574	carboxypeptidase M	2.44969	1.2926	0.000139236	3.85625	1.751	2.397	3.252	1.859	12.02	6.37	22.636	1.95
73086	ribosomal protein S6 kinase, polypeptide 5	-1.64513	-0.7182	0.000140511	3.85229	5.569	4.863	4.146	5.07	2.483	2.563	2.289	3.873
72832	cartilage acidic protein 1	2.30282	1.2034	0.000140555	3.85215	0.107	0.046	0.114	0.161	15.54	8.268	38.901	0.383
67936	WD repeat domain 55	-1.17544	-0.2332	0.000141472	3.84933	16.487	16.205	17.018	17.078	13.811	14.576	13.335	14.063
69806	solute carrier family 39 (metal ion transporter), member 11	1.39784	0.4832	0.000144201	3.84103	4.696	5.192	6.293	6.254	7.799	7.158	8.79	7.451
20452	ST8 alpha-N-acetyl-neuraminide alpha-2,8-sialyltransferase 4	-1.44944	-0.5355	0.000144218	3.84098	5.142	4.928	4.074	4.261	3.513	2.965	2.518	3.291
67574	asparagine-linked glycosylation 13	-1.30477	-0.3838	0.000145257	3.83786	3.241	3.259	2.967	3.029	2.166	2.176	2.631	2.373
22418	wingless-type MMTV integration site family, member 5A	1.62282	0.6985	0.000146079	3.83541	34.033	20.644	36.498	35.247	53.613	48.538	61.535	46.202
12502	CD3 antigen, gamma polypeptide	2.18813	1.1297	0.000146252	3.8349	1.114	1.809	1.718	1.351	3.434	3.59	2.099	7.523
77877	RIKEN cDNA 6030458C11 gene	-1.17186	-0.2288	0.000147869	3.83012	10.608	9.664	9.747	9.806	8.482	8.042	8.553	8.29
14062	coagulation factor II (thrombin) receptor	-1.40766	-0.4933	0.000147914	3.82999	44.492	53.848	41.253	41.976	36.506	28.418	31.747	28.724
68553	collagen, type VI, alpha 4	2.346	1.2302	0.000148221	3.82909	20.239	23.837	44.55	37.481	149.867	68.978	193.59	34.958
241639	fermitin family member 1	1.66002	0.7312	0.000148305	3.82884	7.305	8.383	12.033	7.873	19.553	14.306	15.239	11.919
320159	TOG array regulator of axonemal microtubules 2	2.43496	1.2839	0.000149608	3.82505	0.492	0.097	0.48	0.144	1.738	0.904	2.193	0.66
11554	adrenergic receptor, beta 1	2.22253	1.1522	0.000150449	3.82261	0.896	0.521	1.993	1.912	4.335	4.124	2.521	4.504
237943	G patch domain containing 8	-1.23816	-0.3082	0.000152026	3.81808	10.985	11.506	10.419	10.07	8.987	8.413	7.923	8.717
73711	multivesicular body subunit 12A	1.27165	0.3467	0.000153057	3.81515	27.504	26.909	29.294	31.932	33.781	35.475	36.662	39.083
73677	proteasome (prosome, macropain) subunit, alpha type, 8	-1.67667	-0.7456	0.000154469	3.81116	1.047	0.863	1.084	1.498	0.602	0.72	0.574	0.605
226421	RAB7B, member RAS oncogene family	1.31421	0.3942	0.000155205	3.80909	3.113	3.718	3.91	3.748	5.251	4.394	4.79	4.43
68303	family with sequence similarity 114, member A1	1.42405	0.51	0.000155492	3.80829	15.099	16.083	18.075	19.212	23.567	25.051	28.747	19.921
13107	cytochrome P450, family 2, subfamily f, polypeptide 2	2.36248	1.2403	0.000160231	3.79525	0.661	0.598	2.192	0.849	5.906	3.835	4.789	1.524
75750	solute carrier family 10 (sodium/bile acid cotransporter family), member 6	-1.93979	-0.9559	0.000162722	3.78855	2.518	6.605	3.878	3.192	1.707	1.623	1.834	2.063
107227	MACRO domain containing 1	-1.53039	-0.6139	0.000163791	3.78571	4.17	5.438	5.393	5.036	2.717	3.562	2.623	3.609
56009	Aly/REF export factor 2	1.38924	0.4743	0.000167139	3.77692	2.685	2.564	3.094	3.027	3.51	4.228	4.331	3.632
20201	S100 calcium binding protein A8 (calgranulin A)	2.41747	1.2735	0.000167585	3.77576	0.969	0.953	5.367	3.857	16.024	7.759	17.146	8.454
12310	calcitonin/calcitonin-related polypeptide, alpha	-2.3161	-1.2117	0.000168553	3.77326	1.537	1.009	3.926	1.773	0.257	0.704	0.613	0.742
54409	receptor (calcitonin) activity modifying protein 2	-1.4574	-0.5434	0.00017005	3.76942	96.717	79.1	74.619	72.055	46.934	51.868	64.123	50.704
19731	ral guanine nucleotide dissociation stimulator,-like 1	-1.34537	-0.428	0.000171653	3.76535	10.814	8.576	8.686	9.438	7	5.976	7.412	6.788
105450	multimerin 2	-1.63014	-0.705	0.000175211	3.75644	16.378	17.302	11.681	10.5	7.926	6.805	8.581	8.992
83436	pleckstrin homology domain-containing, family A (phosphoinositide binding specific) member 2	1.29855	0.3769	0.000176036	3.7544	9.107	10.404	10.456	10.289	14.484	11.744	13.796	11.716
18671	ATP-binding cassette, sub-family B (MDR/TAP), member 1A	-1.8912	-0.9193	0.000176284	3.75379	10.982	17.727	9.099	7.125	5.926	4.267	4.912	5.85
22420	wingless-type MMTV integration site family, member 6	-2.15621	-1.1085	0.000177358	3.75115	2.525	1.154	1.272	1.769	0.705	0.305	0.923	0.458
234373	SURP and G patch domain containing 2	-1.17585	-0.2337	0.000179455	3.74604	9.722	9.47	8.852	9.429	8.098	7.89	7.501	7.805
15013	histocompatibility 2, Q region locus 2	2.22808	1.1558	0.000180543	3.74342	0.691	1.891	1.751	0.873	3.933	3.176	2.209	6.231
17305	MFNG O-fucosylpeptide 3-beta-N-acetylglucosaminyltransferase	-1.399	-0.4844	0.000181104	3.74207	11.587	10.961	9.828	9.892	6.585	6.664	7.418	8.608
59290	glycoprotein A33 (transmembrane)	2.44054	1.2872	0.000182464	3.73882	0.052	0.106	0.205	0.082	0.956	0.34	1.064	0.144
13116	cytochrome P450, family 46, subfamily a, polypeptide 1	-1.74134	-0.8002	0.000183135	3.73723	2.559	3.295	4.208	2.971	2.025	1.49	1.235	2.133
234290	cDNA sequence BC030500	-1.51677	-0.601	0.000184688	3.73356	5.895	7.79	5.843	4.902	3.561	3.711	4.127	4.033
81703	Jun dimerization protein 2	1.74291	0.8015	0.000186549	3.72921	5.274	4.635	4.679	6.966	8.004	11.14	7.238	13
21334	tachykinin 2	-2.42805	-1.2798	0.000187096	3.72794	13.997	10.396	5.848	3.825	0.385	0.587	0.146	2.827
320940	ATPase, class VI, type 11C	-1.2326	-0.3017	0.000187118	3.72788	4.822	4.672	4.421	4.211	3.821	3.501	3.436	3.666
269615	phospholipase C, eta 2	1.68611	0.7537	0.000188334	3.72507	1.134	1.056	1.754	1.719	2.999	2.191	2.735	1.998
54598	calcitonin receptor-like	-1.63275	-0.7073	0.000189273	3.72291	19.862	15.983	10.629	13.566	9.363	7.345	9.134	8.799
212528	tRNA methyltransferase 1	-1.30288	-0.3817	0.00018947	3.72246	30.358	37.897	33.169	30.439	24.728	24.133	24.113	25.942
12722	chloride channel accessory 3A1	-1.79228	-0.8418	0.000191174	3.71857	38.48	18.661	27.77	22.132	14.155	9.731	15.434	14.807
18130	integrator complex subunit 6	-1.31167	-0.3914	0.000191527	3.71777	7.326	6.296	6.137	6.382	5.532	4.711	4.395	4.846
16190	interleukin 4 receptor, alpha	1.74509	0.8033	0.000193807	3.71263	12.897	9.604	15.823	14.553	19.949	21.706	35.402	20.02
78376	suppressor APC domain containing 1	-1.83299	-0.8742	0.000194382	3.71134	1.527	1.119	1.184	1.465	0.464	0.49	0.801	0.794
171463	interleukin 17 receptor D	-1.69655	-0.7626	0.000195251	3.70941	4.585	6.404	3.908	3.791	2.846	2.373	1.974	3.046
17035	latexin	1.25788	0.331	0.000197315	3.70484	17.127	15.479	14.873	15.2	20.103	18.7	21.092	17.946
77771	cysteine-serine-rich nuclear protein 3	1.45266	0.5387	0.000197643	3.70412	0.791	0.963	0.687	0.745	1.194	0.989	1.301	1.15
268451	RAB11 family interacting protein 4 (class II)	2.22314	1.1526	0.000200335	3.69824	0.161	0.305	0.302	0.165	1.189	0.49	0.803	0.343
546036	predicted gene 5907	2.31707	1.2123	0.00020073	3.69739	0.022	0	0.018	0.068	0.876	0.544	1.556	0.046
77300	Ras association (RalGDS/AF-6) and pleckstrin homology domains 1	-1.77068	-0.8243	0.000200866	3.69709	8.659	6.412	4.067	4.82	3.122	3.016	2.63	3.57
213783	pleckstrin homology domain containing, family G (with RhoGef domain) member 1	-1.47498	-0.5607	0.000202293	3.69402	8.947	9.501	7.004	8.192	6.035	4.764	4.805	6.369
71660	retinoic acid receptor responder (tazarotene induced) 2	1.38597	0.4709	0.000203759	3.69088	65.558	67.312	60.531	63.334	80.851	93.267	75.747	103.763
72157	phosphoglucomutase 2	1.52277	0.6067	0.000205838	3.68647	15.721	9.538	13.51	13.923	21.433	19.696	22.778	17.137
16590	KIT proto-oncogene receptor tyrosine kinase	-1.51026	-0.5948	0.000205951	3.68624	19.955	12.931	14.151	12.407	9.505	9.712	9.141	9.395
14172	fibroblast growth factor 18	2.2584	1.1753	0.000206022	3.68609	0.669	0.256	1.076	0.954	2.431	1.928	3.71	1.327
21957	troponin T3, skeletal, fast	1.84561	0.8841	0.000206256	3.68559	2.258	1.608	3.502	3.35	4.101	5.839	5.129	6.325
76650	sulfiredoxin 1 homolog (S. cerevisiae)	1.52891	0.6125	0.000207674	3.68262	9.262	6.854	11.748	10.47	15.055	14.679	16.459	13.014
207596	thrombospondin, type I, domain containing 4	1.76064	0.8161	0.000209755	3.67829	1.188	1.198	1.043	1.455	2.304	2.033	3.309	1.464
59048	C1GALT1-specific chaperone 1	1.33858	0.4207	0.000210829	3.67607	11.077	10.624	12.905	11.359	14.427	16.611	16.737	13.245
16882	ligase III, DNA, ATP-dependent	1.48627	0.5717	0.000211349	3.675	11.551	10.856	13.549	12.056	23.716	15.898	17.218	15.016
12044	B cell leukemia/lymphoma 2 related protein A1a	2.09827	1.0692	0.00022144	3.65474	0.298	0.673	0.774	0.327	1.525	1.673	1.003	1.189
230405	interferon epsilon	2.11536	1.0809	0.000221722	3.65419	1.072	1.394	1.758	0.734	4.584	2.343	4.273	1.923
16842	lymphoid enhancer binding factor 1	-1.86116	-0.8962	0.00022313	3.65144	18.355	9.922	11.51	11.274	6.323	7.109	3.576	7.247
99696	ankyrin repeat domain 50	-1.2234	-0.2909	0.00022628	3.64535	5.318	5.676	5.453	6.284	4.809	4.514	4.359	4.536
18846	plexin A3	-1.56939	-0.6502	0.000226436	3.64505	8.569	7.355	5.61	5.528	4.542	4.443	3.362	4.063
241226	integrin alpha 8	1.66717	0.7374	0.000229463	3.63929	1.224	2.183	1.418	1.863	3.421	2.28	3.064	2.801
17532	muscle and microspikes RAS	-1.54842	-0.6308	0.000230139	3.63801	12.958	9.29	12.749	13.805	7.842	6.664	9.429	6.111
19302	peroxisomal biogenesis factor 2	1.2828	0.3593	0.000231067	3.63626	16.635	16.294	19.871	19.538	22.412	24.944	22.447	21.869
110078	brain glycogen phosphorylase	1.26505	0.3392	0.000232435	3.6337	26.484	30.588	27.061	27.799	36.15	33.56	32.252	37.853
269470	WD repeat domain 3	-1.21883	-0.2855	0.00023454	3.62978	13.029	14.529	12.859	12.742	10.864	11.231	10.559	10.143
98878	EH-domain containing 4	-1.4101	-0.4958	0.000234925	3.62907	59.359	43.227	44.414	45.17	29.601	32.385	34.738	35.278
231821	ArfGAP with dual PH domains 1	1.504	0.5888	0.000236597	3.62599	2.889	4.426	3.027	3.036	5.648	4.82	5.068	4.773
237979	sidekick cell adhesion molecule 2	-1.87371	-0.9059	0.000237132	3.62501	1.543	1.163	1.655	1.066	0.939	0.475	0.735	0.41
68944	transmembrane and coiled-coil domains 1	1.20556	0.2697	0.000237196	3.62489	12.201	11.203	12.631	13.165	14.04	15.344	14.832	14.194
114301	palmdelphin	-1.62529	-0.7007	0.00023759	3.62417	8.777	9.631	6.152	6.634	3.855	3.852	5.146	5.187
13138	dystroglycan 1	1.24332	0.3142	0.000238574	3.62238	30.436	26.83	31.214	31.556	38.869	35.546	39.497	33.359
104271	testis expressed gene 15	-1.69537	-0.7616	0.000239157	3.62132	3.916	3.32	4.135	3.997	1.87	2.172	2.986	1.377
235048	zinc finger protein 599	1.69502	0.7613	0.000240974	3.61803	0.757	0.881	1.328	1.351	2.201	1.949	2.007	1.485
19283	protein tyrosine phosphatase, receptor type Z, polypeptide 1	2.08175	1.0578	0.000244424	3.61186	0.65	0.816	1.462	1.063	4.021	2.589	2.37	1.186
11981	ATPase, class II, type 9A	1.27721	0.353	0.000246888	3.6075	7.66	9.098	9.202	8.418	11.23	9.784	11.572	10.807
240753	pleckstrin homology domain containing, family A member 6	1.76798	0.8221	0.000248221	3.60516	2.345	3.567	3.618	2.315	5.651	4.9	7.75	4.007
58523	elongator acetyltransferase complex subunit 2	-1.1632	-0.2181	0.000251174	3.60003	31.663	30.914	32.764	32.036	27.021	26.665	28.798	25.07
12834	collagen, type VI, alpha 2	2.09058	1.0639	0.00025211	3.59841	130.176	79.029	154.088	134.133	326.222	226.556	565.992	160.583
16526	potassium channel, subfamily K, member 2	2.17694	1.1223	0.000254715	3.59395	0.161	0.677	0.445	0.229	1.41	0.914	1.089	0.951
21687	TEK receptor tyrosine kinase	-1.62642	-0.7017	0.000255893	3.59194	18.169	15.153	11.091	11.254	7.127	7.342	7.948	9.74
100415901	predicted gene 13648	1.40522	0.4908	0.000257309	3.58955	5.577	5.035	5.834	5.444	8.627	6.665	6.628	8.75
22026	nuclear receptor subfamily 2, group C, member 2	-1.42771	-0.5137	0.00026222	3.58133	3.16	2.992	2.864	3.066	2.529	1.602	2.141	1.927
22673	zinc finger protein 185	1.71107	0.7749	0.000263796	3.57873	1.851	1.479	1.251	1.604	2.585	2.947	3.734	1.835
78816	Gem-interacting protein	-1.42011	-0.506	0.000264373	3.57778	12.11	13.974	13.901	13.461	9.681	9.227	7.053	10.457
245537	neuroligin 3	-1.95477	-0.967	0.000266145	3.57488	1.801	1.213	2.359	2.336	0.963	0.809	0.447	1.117
246256	Fc receptor, IgG, low affinity IV	2.03821	1.0273	0.00026626	3.57469	3.557	1.884	4.023	2.666	12.55	4.81	5.273	6.923
71913	transmembrane protein 79	1.383	0.4678	0.000268194	3.57155	6.771	5.468	5.918	5.76	7.932	7.898	7.354	9.69
547127	transmembrane protein 181B, pseudogene	-1.77756	-0.8299	0.000268608	3.57088	15.739	22.939	15.367	9.333	8.084	8.668	7.084	8.518
233189	cytosolic thiouridylase subunit 1	1.27509	0.3506	0.000269295	3.56977	7.593	7.125	8.916	8.614	10.745	10.527	9.599	9.774
232406	cDNA sequence BC035044	1.95423	0.9666	0.000270122	3.56844	0.297	0.541	0.589	0.784	1.364	1.454	0.781	1.328
58206	zinc finger and BTB domain containing 32	1.91136	0.9346	0.000274586	3.56132	0.515	0.997	0.532	0.427	1.309	0.986	1.535	1.456
14366	frizzled class receptor 4	-1.53986	-0.6228	0.000274794	3.56099	4.212	4.265	3.628	3.891	2.908	2.084	3.056	1.879
21763	testis expressed gene 2	1.44093	0.527	0.000274998	3.56067	17.594	12.291	18.727	14.862	22.859	21.942	21.624	25.015
234915	centrosomal protein 126	-1.37135	-0.4556	0.000276174	3.55882	1.744	1.955	2.167	2.117	1.478	1.487	1.532	1.171
635253	ubiquitin specific protease 51	2.21622	1.1481	0.00027621	3.55876	0.204	0.585	0.611	0.304	2.32	0.767	1.095	1.098
100040736	forkhead box D2, opposite strand	-1.67539	-0.7445	0.000279742	3.55324	1.348	0.751	1.013	1.419	0.647	0.614	0.574	0.674
211586	transcription factor Dp 2	-1.27315	-0.3484	0.000280897	3.55145	6.814	6.758	6.873	7.272	5.578	4.547	5.873	5.3
56717	mechanistic target of rapamycin (serine/threonine kinase)	-1.31403	-0.394	0.00028558	3.54427	7.765	7.9	8.858	7.473	7.052	5.546	5.747	5.457
79560	ubiquitin-like domain containing CTD phosphatase 1	1.50848	0.5931	0.000286307	3.54317	15.253	14.733	12.421	12.394	21.482	23.239	23.862	15.011
20401	SH3-domain binding protein 1	-1.41549	-0.5013	0.000286336	3.54312	16.874	12.215	16.323	14.453	10.435	9.468	9.278	11.732
16161	interleukin 12 receptor, beta 1	1.74473	0.803	0.00028913	3.53891	0.815	1.193	1.01	1.047	2.283	1.64	1.225	2.361
56229	thrombospondin, type I, domain 1	-1.55563	-0.6375	0.000289941	3.53769	6.683	7.664	4.749	5.369	3.79	3.186	4.337	3.661
72536	T cell activation Rho GTPase activating protein	1.59859	0.6768	0.000292914	3.53326	8.086	13.846	8.183	10.581	16.752	16.371	19.009	14.578
19270	protein tyrosine phosphatase, receptor type, G	-1.22637	-0.2944	0.0002939	3.5318	10.618	9.971	9.932	9.31	8.6	7.81	7.342	8.103
329941	collagen, type VIII, alpha 2	1.68273	0.7508	0.000296306	3.52826	2.791	2.373	1.431	2.365	4.325	3.618	4.648	3.147
11484	aspartoacylase	2.0484	1.0345	0.000297403	3.52665	1.76	2.958	3.756	2.634	10.849	7.031	6.521	3.18
20303	chemokine (C-C motif) ligand 4	2.1895	1.1306	0.000298805	3.52461	1.63	1.452	3.81	2.611	3.876	10.703	4.25	9.291
107449	unc-5 netrin receptor B	1.7939	0.8431	0.000299509	3.52359	1.869	1.505	0.953	1.41	2.577	2.486	3.942	2.068
11629	allograft inflammatory factor 1	1.59582	0.6743	0.00029951	3.52359	6.905	8.614	12.596	9.093	17.072	16.669	12.911	14.189
230145	polypeptide N-acetylgalactosaminyltransferase 12	1.69079	0.7577	0.000300689	3.52188	3.76	5.593	4.978	4.551	8.941	7.217	11.46	5.796
26757	dihydropyrimidinase-like 4	-1.47427	-0.56	0.000301265	3.52105	3.076	3.07	4.176	3.136	2.583	1.811	2.146	2.253
13448	docking protein 1	1.21504	0.281	0.000302502	3.51927	6.189	6.315	6.866	6.674	7.713	7.431	7.794	8.228
21888	transducin-like enhancer of split 4	-1.38051	-0.4652	0.000302818	3.51882	5.058	4.506	4.608	4.967	3.402	3.508	2.702	3.844
12494	CD38 antigen	-1.31823	-0.3986	0.000305246	3.51535	14.999	12.249	14.626	15.134	11.343	9.899	11.665	9.31
12835	collagen, type VI, alpha 3	2.17211	1.1191	0.000306014	3.51426	29.025	22.297	39.861	41.073	79.014	55.109	197.67	51.87
69894	family with sequence similarity 241, member B	1.54446	0.6271	0.000310097	3.5085	0.721	1.091	0.94	0.977	1.711	1.251	1.606	1.288
17387	matrix metallopeptidase 14 (membrane-inserted)	1.34499	0.4276	0.000312183	3.50559	80.014	74.851	103.12	92.391	111.021	114.353	126.802	115.034
72656	integrator complex subunit 8	-1.30143	-0.3801	0.000312494	3.50516	9.089	8.939	7.937	8.089	6.267	7.061	5.655	6.579
242594	FYN binding protein 2	2.36411	1.2413	0.000312953	3.50452	0.651	1.321	2.768	1.667	10.992	3.571	18.689	1.639
73690	GLI pathogenesis-related 1 (glioma)	1.64787	0.7206	0.000315649	3.5008	4.289	4.852	6.895	4.121	7.683	7.779	11.118	7.801
233103	RIKEN cDNA 4931406P16 gene	-1.42583	-0.5118	0.000315895	3.50046	18.948	18.119	13.635	13.771	11.311	10.217	11.676	10.579
50915	growth factor receptor bound protein 14	-1.63785	-0.7118	0.000317535	3.49821	3.464	5.399	2.835	3.377	2.16	2.191	2.115	2.158
330192	vacuolar protein sorting 37B	1.63648	0.7106	0.000320413	3.49429	8	8.228	7.722	7.934	13.798	9.943	19.42	10.773
226861	hedgehog acyltransferase	-1.42593	-0.5119	0.000322591	3.49135	2.534	2.663	2.231	2.38	1.753	1.414	1.507	1.969
237010	kelch-like 4	-1.45831	-0.5443	0.000322646	3.49127	4.355	3.754	2.801	3.6	2.434	2.136	2.489	2.523
19736	regulator of G-protein signaling 4	-1.4708	-0.5566	0.000323771	3.48976	5.332	3.809	3.996	4.925	2.939	2.907	3.492	2.474
213742	inactive X specific transcripts	-1.41745	-0.5033	0.000324748	3.48845	82.013	93.876	63.509	77.258	56.765	47.652	58.22	53.808
68888	gastrokine 3	2.18631	1.1285	0.000326164	3.48656	2.055	3.01	5.419	3.444	16.883	13.256	7.523	4.151
320736	V-set and transmembrane domain containing 4	-1.37688	-0.4614	0.00032649	3.48613	8.733	7.832	10.506	9.339	6.075	6.071	6.076	7.424
11426	microtubule-actin crosslinking factor 1	-1.30053	-0.3791	0.000328751	3.48313	10.419	10.806	8.685	8.984	7.301	6.907	7.344	7.674
224093	family with sequence similarity 43, member A	-1.59096	-0.6699	0.000329236	3.48249	35.505	19.728	29.629	32.778	17.279	20.88	15.17	16.444
76281	Tax1 (human T cell leukemia virus type I) binding protein 3	1.38876	0.4738	0.000329386	3.48229	13.847	11.677	13.725	13.515	21.091	19.584	18.105	14.327
230917	transmembrane protein 201	-1.36273	-0.4465	0.000329903	3.48161	7.038	7.704	6.201	5.723	5.05	4.419	4.552	5.026
69253	heat shock protein 2	1.65405	0.726	0.000335417	3.47441	1.337	1.063	1.344	1.258	1.523	2.152	2.248	2.608
17385	matrix metallopeptidase 11	1.68483	0.7526	0.000337981	3.47111	7.483	13.32	12.184	10.423	23.088	19.167	21.124	13.194
237339	L3MBTL3 histone methyl-lysine binding protein	1.28565	0.3625	0.0003388	3.47006	6.181	6.025	6.947	7.339	9.437	8.648	7.908	7.703
99167	synovial sarcoma, X 2 interacting protein	1.57746	0.6576	0.000339593	3.46904	5.913	4.598	7.948	8.293	11.758	11.16	9.546	10.575
29818	heat shock protein family, member 7 (cardiovascular)	1.76871	0.8227	0.000339752	3.46884	3.253	3.174	3.949	4.434	4.176	7.347	6.711	9.617
56399	A kinase (PRKA) anchor protein 8	-1.19939	-0.2623	0.000342462	3.46539	36.861	39.059	37.58	36.278	31.003	31.628	28.038	31.846
18441	purinergic receptor P2Y, G-protein coupled 1	2.00583	1.0042	0.000344236	3.46314	2.179	3.232	2.662	2.097	6.743	5.011	9.742	2.739
380863	transmembrane protein 171	2.04004	1.0286	0.00034435	3.463	0.589	1.336	1.533	0.76	3.883	1.857	2.69	2.04
238057	growth differentiation factor 7	-1.81152	-0.8572	0.000344545	3.46275	29.567	20.334	27.803	25.796	20.899	9.583	11.531	9.145
18080	ninein	-1.52848	-0.6121	0.000345906	3.46104	6.672	5.878	4.322	4.621	3.564	2.772	3.792	3.306
17918	myosin VA	-1.26462	-0.3387	0.000346009	3.46091	4.933	5.987	5.125	5.469	4.107	3.913	4.503	4.125
16988	leukocyte specific transcript 1	1.65393	0.7259	0.000346583	3.46019	5.515	6.792	9.467	6.487	15.411	11.186	9.569	12.465
11871	ADP-ribosyltransferase 2a, pseudogene	2.34958	1.2324	0.000347694	3.4588	0.101	0.271	0.02	0.039	0.348	1.059	0.704	0.526
225164	mindbomb E3 ubiquitin protein ligase 1	-1.51194	-0.5964	0.000348545	3.45774	5.114	4.259	3.467	3.686	2.838	2.42	3.063	2.151
14432	growth associated protein 43	-2.01335	-1.0096	0.000352957	3.45228	8.392	5.067	14.643	13.045	2.763	4.018	5.937	3.817
12905	CASP2 and RIPK1 domain containing adaptor with death domain	1.37126	0.4555	0.00035389	3.45113	3.496	3.085	3.974	4.305	5.257	5.145	4.534	5.326
57741	NOC2 like nucleolar associated transcriptional repressor	-1.25832	-0.3315	0.000355274	3.44944	35.947	37.104	34.129	32.683	28.059	25.867	30.3	24.676
58188	V-set and transmembrane domain containing 2B	1.74267	0.8013	0.000355337	3.44936	0.674	0.759	0.979	1.218	1.357	1.917	2.054	1.37
17702	msh homeobox 2	2.27726	1.1873	0.000355629	3.449	1.354	0.886	2.391	2.211	8.589	3.125	11.242	2.118
70779	PR domain containing 5	-1.27138	-0.3464	0.000358124	3.44597	5.248	5.891	5.333	4.897	3.927	3.936	4.246	4.317
17274	RAB8A, member RAS oncogene family	1.16352	0.2185	0.000358756	3.4452	29.971	31.514	33.883	32.505	38.695	36.83	35.775	35.234
75691	ankyrin repeat and sterile alpha motif domain containing 6	1.20414	0.268	0.00035901	3.44489	2.636	2.689	2.617	2.863	3.384	3.254	3.242	2.949
78134	lysophosphatidic acid receptor 4	-1.46795	-0.5538	0.000359497	3.4443	2.024	1.782	1.341	1.642	1.146	0.959	1.204	1.136
232174	cytochrome P450, family 26, subfamily b, polypeptide 1	2.21699	1.1486	0.000359833	3.4439	0.46	2.183	0.683	0.969	4.187	2.257	4.884	2.463
233066	spectrin repeat containing, nuclear envelope family member 4	1.74787	0.8056	0.000360514	3.44308	7.935	5.936	10.1	9.401	18.712	18.27	15.816	9.294
227618	leucine rich repeat containing 26	2.33399	1.2228	0.000368499	3.43356	0.184	0.108	1.01	0.916	2.709	2.555	3.852	1.624
54630	prickle planar cell polarity protein 3	-1.35698	-0.4404	0.000369991	3.43181	7.367	7.189	5.909	5.666	4.951	4.49	4.467	4.838
17540	MRV integration site 1	1.46196	0.5479	0.000377162	3.42347	12.294	17.381	13.827	16.916	18.844	21.954	22.264	25.52
72145	WD repeat and FYVE domain containing 3	-1.44975	-0.5358	0.000377755	3.42279	8.138	9.941	6.971	6.78	6.136	5.09	5.018	4.966
217951	transmembrane protein 196	-1.82855	-0.8707	0.000378379	3.42207	0.633	1.205	0.986	0.894	0.601	0.45	0.281	0.475
14401	gamma-aminobutyric acid (GABA) A receptor, subunit beta 2	2.16055	1.1114	0.000379568	3.42071	0.169	0.284	0.519	0.349	1.467	0.713	1.269	0.422
16420	integrin beta 6	1.99115	0.9936	0.000384026	3.41564	1.239	0.473	1.534	1.53	3.729	2.735	2.664	2.088
71520	GRB2-related adaptor protein	-1.36349	-0.4473	0.000385621	3.41384	11.598	12.967	9.772	11.682	7.431	7.968	8.272	9.095
21390	thromboxane A2 receptor	1.59416	0.6728	0.000394742	3.40369	0.858	0.993	0.808	1.144	1.198	1.456	1.944	1.584
76969	carbohydrate (keratan sulfate Gal-6) sulfotransferase 1	-1.43326	-0.5193	0.000396344	3.40193	1.512	1.042	1.346	1.424	0.85	0.848	0.912	0.968
14612	gap junction protein, alpha 4	-1.50108	-0.586	0.000397357	3.40082	12.566	9.91	10.158	13.451	6.347	6.675	9.348	6.974
245195	resistin like gamma	-2.30809	-1.2067	0.000398589	3.39947	0.729	1.576	4.726	2.487	0.772	0.761	0.266	0.344
17470	CD200 antigen	-1.44093	-0.527	0.000400594	3.3973	66.11	49.189	56.644	56.625	34.082	39.921	32.893	45.886
69217	pleckstrin homology domain containing, family A (phosphoinositide binding specific) member 4	-1.64878	-0.7214	0.000400928	3.39693	4.033	4.426	2.942	2.701	1.722	1.892	1.821	2.525
226098	HECT domain E3 ubiquitin protein ligase 2	-1.66301	-0.7338	0.00040192	3.39586	1.199	1.731	1.171	1.058	0.982	0.612	0.679	0.622
16450	jagged 2	-1.38636	-0.4713	0.000402898	3.3948	9.363	7.83	7.389	7.483	5.766	5.725	6.384	4.592
18125	nitric oxide synthase 1, neuronal	1.9308	0.9492	0.00040596	3.39152	0.444	0.765	0.928	0.438	1.874	1.236	0.895	1.689
238317	ELM2 and Myb/SANT-like domain containing 1	-1.21234	-0.2778	0.000407951	3.38939	7.573	6.855	6.767	7.097	6.261	5.628	5.313	5.697
13714	ELK4, member of ETS oncogene family	-1.61933	-0.6954	0.000416596	3.38028	4.271	4.343	3.414	3.853	2.88	1.611	2.824	1.901
268482	keratin 12	-2.31819	-1.213	0.000418644	3.37816	0.717	1.34	0.65	0.929	0.044	0.045	0.268	0.344
103724	TBC1 domain family, member 10a	1.17609	0.234	0.000422222	3.37446	17.378	17.01	17.02	17.404	18.584	20.771	20.674	19.596
22221	upstream binding protein 1	-1.14949	-0.201	0.000422729	3.37394	34.747	35.809	34.973	34.611	31.836	28.934	30.911	28.141
212390	kelch-like 32	1.55574	0.6376	0.000424634	3.37199	0.499	0.614	0.775	0.642	0.828	1.086	1.225	0.87
73272	RIKEN cDNA 1700108F19 gene	2.06694	1.0475	0.000424659	3.37196	0.31	0.318	0.414	0.412	0.429	1.34	0.907	1.065
24136	zinc finger E-box binding homeobox 2	-1.32777	-0.409	0.000425782	3.37081	4.967	5.624	4.861	4.884	4.36	3.361	3.931	3.304
12484	CD24a antigen	1.7659	0.8204	0.000429772	3.36676	151.547	155.255	191.287	142.775	338.584	253.494	444.984	178.692
71375	forkhead box N3	-1.48514	-0.5706	0.000431508	3.36501	4.345	6.237	4.574	4.95	3.925	3.049	2.735	3.302
17988	N-myc downstream regulated gene 1	-2.22731	-1.1553	0.000432922	3.36359	62.274	160.4	31.495	33.25	19.153	22.454	14.032	26.838
231633	transmembrane protein 119	1.72608	0.7875	0.000436539	3.35998	22.729	15.948	35.875	25.512	46.854	44.839	56.007	35.158
73182	platelet endothelial aggregation receptor 1	-1.542	-0.6248	0.000438635	3.3579	17.035	23.672	14.759	14.322	9.982	9.965	11.681	11.444
23882	growth arrest and DNA-damage-inducible 45 gamma	2.0701	1.0497	0.000439356	3.35718	37.814	13.862	33.747	36.036	69.839	57.724	138.539	49.39
19713	ret proto-oncogene	-1.32712	-0.4083	0.000440188	3.35636	1.787	1.708	1.616	1.592	1.034	1.272	1.267	1.339
72635	lines homolog 1	-1.29056	-0.368	0.000447528	3.34918	3.794	4.094	3.859	3.414	3.227	2.978	2.72	2.579
67068	dynein light chain roadblock-type 1	1.18198	0.2412	0.000448733	3.34801	49.304	46.555	48.734	53.7	57.489	59.494	59.79	54
20856	stanniocalcin 2	1.91733	0.9391	0.000448738	3.34801	5.374	6.122	6.096	3.726	12.984	7.895	18.7	7.178
68545	endothelial cell surface expressed chemotaxis and apoptosis regulator	-1.43684	-0.5229	0.000449763	3.34702	36.175	30.414	27.944	29.836	17.428	19.339	21.693	24.913
20302	chemokine (C-C motif) ligand 3	1.88845	0.9172	0.000456876	3.3402	0.921	0.617	1.673	0.947	2.48	2.59	1.789	2.035
241035	polycystic kidney and hepatic disease 1	1.82248	0.8659	0.000457304	3.33979	0.241	0.443	0.533	0.338	1.048	0.653	0.853	0.56
240095	histocompatibility 2, M region locus 5	-1.80613	-0.8529	0.000457341	3.33976	2.448	2.887	2.434	1.584	1.425	1.09	0.728	1.374
239027	Rho GTPase activating protein 22	1.58107	0.6609	0.000460454	3.33681	0.834	1.194	0.844	0.82	1.664	1.322	1.794	1.208
330409	CECR2, histone acetyl-lysine reader	-2.02595	-1.0186	0.000462423	3.33496	0.541	1.022	0.475	0.326	0.346	0.183	0.193	0.21
20662	SOS Ras/Rac guanine nucleotide exchange factor 1	-1.16401	-0.2191	0.000466447	3.3312	5.934	5.655	5.355	5.862	5.017	4.772	4.642	4.807
98956	N-acetyltransferase 10	-1.26033	-0.3338	0.000472968	3.32517	14.693	13.423	15.479	13.527	11.262	11.948	11.542	9.635
64540	tetraspanin 4	-1.36888	-0.453	0.000473572	3.32461	27.158	22.964	24.513	25.095	14.848	16.883	21.15	17.802
14544	guanine deaminase	-1.54328	-0.626	0.000476186	3.32222	11.675	8.132	8.256	7.893	4.534	5.201	6.911	5.481
93887	protocadherin beta 16	-1.3932	-0.4784	0.00047743	3.32109	1.135	0.863	1.178	1.114	0.75	0.649	0.807	0.775
329628	FAT atypical cadherin 4	-1.45105	-0.5371	0.000478405	3.3202	1.786	1.46	1.606	1.871	1.091	0.947	1.015	1.401
14747	chemokine-like receptor 1	1.96605	0.9753	0.000479364	3.31933	1.934	3.063	3.755	2.101	7.953	5.489	8.684	3.019
19246	protein tyrosine phosphatase, non-receptor type 1	1.19864	0.2614	0.000479435	3.31927	16.289	15.493	17.771	16.461	20.42	19.887	17.897	19.766
59024	mediator complex subunit 12	-1.30776	-0.3871	0.000480065	3.3187	12.521	14.194	13.927	11.678	11.315	9.225	9.056	9.496
71974	protein arginine N-methyltransferase 3	-1.2713	-0.3463	0.000484143	3.31503	13.73	12.651	15.297	14.517	10.434	11.482	11.709	9.606
11853	ras homolog family member C	1.3008	0.3794	0.00048551	3.3138	67.948	64.813	55.364	57.958	81.157	72.062	88.064	75.826
667118	zinc finger, BED type containing 6	-1.5538	-0.6358	0.000487538	3.31199	2.645	2.484	1.891	2.289	1.791	1.044	1.549	1.308
14313	follistatin	-1.76541	-0.82	0.0004911	3.30883	8.274	8.78	10.959	14.501	5.913	4.566	3.669	7.458
194401	microtubule associated monooxygenase, calponin and LIM domain containing 3	1.62541	0.7008	0.000493288	3.3069	8.97	12.51	12.418	11.833	25.968	15.581	21.622	13.888
16534	potassium intermediate/small conductance calcium-activated channel, subfamily N, member 4	2.14607	1.1017	0.000501826	3.29945	0.691	1.1	1.14	0.774	3.473	1.521	4.872	1.113
13024	cytotoxic T lymphocyte-associated protein 2 alpha	1.78213	0.8336	0.000504893	3.2968	675.805	934.163	566.178	431.632	1031.97	1349.61	994.798	1646.85
74199	vitrin	-2.13672	-1.0954	0.000513114	3.28979	14.886	17.061	19.587	17.799	3.321	4.921	2.499	12.127
229672	BCLl2-like 15	2.18935	1.1305	0.000517113	3.28641	0.318	0.256	1.612	0.443	21.604	11.491	10.711	0.721
73373	phosphatase, orphan 2	1.26786	0.3424	0.000518602	3.28517	8.009	6.537	8.183	7.309	10.303	9.366	9.024	8.984
69742	TM2 domain containing 2	1.29819	0.3765	0.000523062	3.28145	26.73	24.451	31.997	29.887	36.777	39.224	36.71	32.59
14049	EYA transcriptional coactivator and phosphatase 2	1.75418	0.8108	0.000525079	3.27978	13.976	7.665	16.094	10.586	24.302	17.893	30.225	18.434
12161	bone morphogenetic protein 6	1.51845	0.6026	0.0005255	3.27943	1.643	0.992	1.105	1.259	1.88	2.04	2.114	1.657
235472	protogenin	-2.11433	-1.0802	0.000537153	3.2699	1.744	2.522	0.947	0.82	0.534	0.478	0.26	0.798
240185	junctional cadherin 5 associated	-1.43704	-0.5231	0.000537788	3.26939	8.216	10.824	7.006	7.548	5.626	5.916	5.791	5.242
109731	monoamine oxidase B	-1.9304	-0.9489	0.000538565	3.26876	87.591	48.94	69.085	78.244	21.559	31.849	18.231	50.689
243634	anoctamin 2	2.2414	1.1644	0.000538876	3.26851	0.032	0.037	0.065	0.05	0.128	0.457	0.03	1.163
12933	collapsin response mediator protein 1	2.12388	1.0867	0.000541294	3.26657	1.414	0.988	0.773	0.733	4.151	1.734	4.308	1.083
380928	LIM domain only 7	1.33182	0.4134	0.000542169	3.26587	1.938	2.456	2.104	2.124	2.936	2.594	3.25	2.619
216877	DEAH (Asp-Glu-Ala-His) box polypeptide 33	-1.27191	-0.347	0.000544545	3.26397	11.977	12.773	11.583	10.286	9.7	8.925	9.188	8.082
14797	amino-terminal enhancer of split	1.27757	0.3534	0.000546301	3.26257	95.527	92.827	120.19	111.064	137.722	137.345	126.333	128.413
72289	metastasis associated lung adenocarcinoma transcript 1 (non-coding RNA)	-1.37678	-0.4613	0.000546722	3.26223	39.887	44.64	32.598	37.847	29.26	25.812	24.03	30.187
69274	CTD (carboxy-terminal domain, RNA polymerase II, polypeptide A) small phosphatase-like	1.40513	0.4907	0.000546935	3.26206	6.073	8.005	5.448	5.643	9.296	8.703	9.074	8.299
68066	solute carrier family 25, member 39	1.25614	0.329	0.000548918	3.26049	67.165	60.682	69.739	72.585	77.071	82.169	93.683	81.987
68024	histone cluster 1, H2bc	1.40425	0.4898	0.000551483	3.25847	49.227	62.201	68.702	67.736	85.987	90.505	73.859	96.895
241576	low density lipoprotein receptor class A domain containing 3	-1.42959	-0.5156	0.000559696	3.25205	5.73	5.66	4.397	4.42	3.66	3.137	3.935	2.931
12648	chromodomain helicase DNA binding protein 1	-1.24824	-0.3199	0.000564448	3.24838	9.091	7.955	7.882	7.859	7.193	5.96	6.483	6.105
67291	coiled-coil domain containing 137	-1.17016	-0.2267	0.00056875	3.24508	16.328	14.778	15.289	15.285	12.944	13.381	13.381	12.051
13841	Eph receptor A7	1.51729	0.6015	0.000570851	3.24348	0.531	0.588	0.533	0.533	0.768	0.811	1.128	0.655
623230	transmembrane protein 200B	1.45639	0.5424	0.0005715	3.24298	5.093	6.127	4.298	4.936	6.428	6.895	7.906	8.647
78303	histone cluster 3, H2ba	1.80375	0.851	0.000572301	3.24238	0.822	1.687	0.861	1.161	2.698	2.124	1.915	2.192
21752	telomerase reverse transcriptase	-1.44183	-0.5279	0.000578867	3.23742	2.426	2.88	3.019	2.266	2.171	1.678	1.789	1.464
56739	REC8 meiotic recombination protein	2.01573	1.0113	0.000580454	3.23623	4.32	3.153	9.564	3.164	11.715	17.828	10.011	10.351
55978	intraflagellar transport 20	1.36197	0.4457	0.000584225	3.23342	34.599	31.245	32.083	34.374	38.05	45.761	54.511	40.821
272347	zinc finger protein 398	-1.58414	-0.6637	0.000584888	3.23293	2.666	3.889	2.287	2.202	1.829	1.592	1.659	1.5
192191	mediator complex subunit 9	1.25536	0.3281	0.000589777	3.22931	8.382	6.828	8.418	8.644	9.779	10.229	10.477	9.508
71091	cyclin-dependent kinase-like 1 (CDC2-related kinase)	1.81869	0.8629	0.00059228	3.22747	14.268	10.431	27.108	16.786	44.782	26.081	33.834	32.474
77578	B cell CLL/lymphoma 9	1.33136	0.4129	0.000593228	3.22678	11.225	11.514	12.255	10.633	16.051	13.173	13.615	17.418
381979	BR serine/threonine kinase 1	-1.337	-0.419	0.000596126	3.22466	2.564	3.325	3.163	2.696	2.075	2.003	2.263	2.21
664883	neuro-oncological ventral antigen 1	1.36368	0.4475	0.000596547	3.22436	1.356	1.38	1.651	1.835	1.917	2.311	2.218	1.988
270802	cDNA sequence BC048403	-1.21184	-0.2772	0.000602651	3.21993	3.483	3.481	3.525	3.153	2.881	2.83	2.644	2.701
12540	cell division cycle 42	1.34518	0.4278	0.00060366	3.21921	130.345	119.428	150.247	159.342	189.739	186.982	210.715	159.957
26462	thioredoxin reductase 2	-1.21706	-0.2834	0.000603877	3.21905	6.985	7.782	7.024	7.356	5.66	6.158	5.64	5.999
58994	sphingomyelin phosphodiesterase 3, neutral	1.73472	0.7947	0.000608541	3.21571	0.636	0.498	0.466	0.531	0.903	0.716	1.517	0.808
433944	T-box 3, opposite strand 2	2.2631	1.1783	0.000610039	3.21464	0.14	0.084	0.161	0.132	0.587	0.27	1.412	0.195
11835	androgen receptor	1.3616	0.4453	0.000618915	3.20837	5.379	5.386	6.659	7.136	8.28	8.796	9.072	7.112
216766	gem nuclear organelle associated protein 5	-1.28931	-0.3666	0.000631071	3.19992	7.596	6.444	7.486	6.909	5.726	5.163	6.028	4.644
68033	cytochrome c oxidase assembly protein 19	1.173	0.2302	0.000634688	3.19744	19.566	18.904	20.381	20.914	22.21	22.856	23.547	23.408
74760	RAB3A interacting protein (rabin3)-like 1	-1.35679	-0.4402	0.000635957	3.19657	7.263	8.668	7.826	6.468	5.217	5.736	4.826	5.874
76024	X-linked lymphocyte-regulated 5 pseudogene	-2.0075	-1.0054	0.000636392	3.19628	1.036	2.767	3.268	1.779	0.784	0.93	0.61	1.145
66166	S100 calcium binding protein A14	2.24249	1.1651	0.000641779	3.19261	0.231	0.163	0.41	0.119	1.124	0.896	1.635	0.241
19206	patched 1	-1.9	-0.926	0.000643426	3.1915	35.355	22.135	23.76	20.309	10.528	10.738	5.898	17.838
15242	hematopoietically expressed homeobox	-1.61664	-0.693	0.000643815	3.19124	12.58	11.891	7.693	9.023	5.978	4.733	5.495	7.584
20318	stromal cell derived factor 4	1.12163	0.1656	0.000648936	3.1878	27.128	28.407	27.349	26.923	30.128	29.827	30.661	30.529
213233	TAP binding protein-like	1.2836	0.3602	0.000662074	3.17909	7.228	8.726	8.187	7.411	10.98	9.783	10.502	8.864
624866	leucine, glutamate and lysine rich 1	-1.41323	-0.499	0.000662368	3.1789	1.399	1.542	1.578	1.787	1.037	1.114	0.886	1.267
67231	TBC1 domain family, member 20	1.12873	0.1747	0.00067509	3.17064	24.655	24.663	25.233	24.87	28.341	28.213	28.333	25.568
19309	muscle glycogen phosphorylase	-1.49609	-0.5812	0.000681953	3.16625	8.226	9.222	10.022	9.788	5.28	6.334	4.552	7.576
12047	B cell leukemia/lymphoma 2 related protein A1d	1.7995	0.8476	0.000685518	3.16398	0.596	1.061	1.225	0.756	1.912	2.342	1.464	1.508
225594	predicted gene 4841	1.98123	0.9864	0.000686098	3.16361	0.435	0.32	0.674	0.47	1.055	1.501	1.494	0.508
50788	F-box and leucine-rich repeat protein 8	1.23132	0.3002	0.000690616	3.16076	2.855	3.126	3.273	3.19	3.747	4.018	3.683	3.683
78317	coiled-coil domain containing 88B	1.81001	0.856	0.000691449	3.16024	2.077	3.376	4.149	2.609	9.409	4.734	5.841	4.427
27103	eukaryotic translation initiation factor 2 alpha kinase 4	-1.27571	-0.3513	0.000694124	3.15856	6.431	6.937	7.549	6.865	6.139	5.09	4.745	5.335
21354	transporter 1, ATP-binding cassette, sub-family B (MDR/TAP)	1.39156	0.4767	0.000697352	3.15655	25.548	21.884	23.392	19.778	37.477	28.825	33.904	25.874
53868	RAB25, member RAS oncogene family	1.39949	0.4849	0.000700053	3.15487	19.63	28.737	21.531	20.796	32.791	30.015	30.176	33.87
67054	phosphoribosylaminoimidazole carboxylase, phosphoribosylaminoribosylaminoimidazole, succinocarboxamide synthetase	-1.19764	-0.2602	0.000705204	3.15169	73.976	76.551	65.818	73.087	58.895	56.682	60.961	60.515
68991	Ssu72 RNA polymerase II CTD phosphatase homolog (yeast)	1.22451	0.2922	0.000710552	3.1484	34.743	30.292	35.118	33.679	37.634	39.043	42.223	42.589
54006	DEAF1, transcription factor	-1.18649	-0.2467	0.000711344	3.14792	15.661	15.364	14.519	15.085	11.812	12.287	12.841	13.145
244349	K(lysine) acetyltransferase 6A	-1.25041	-0.3224	0.000712246	3.14737	10.231	10.303	10.148	9.509	9.202	7.604	7.605	7.1
244853	neurexophilin and PC-esterase domain family, member 4	-1.50943	-0.594	0.000718537	3.14355	5.725	5.557	4.739	4.309	3.674	2.323	3.757	3.102
80748	cDNA sequence BC004004	1.21799	0.2845	0.000727852	3.13796	15.57	15.596	16.729	15.956	17.532	18.621	21.142	19.334
99633	adhesion G protein-coupled receptor L2	-1.26804	-0.3426	0.000728146	3.13778	8.207	8.424	8.178	6.952	6.527	6.091	6.478	5.432
333088	kielin/chordin-like protein	-1.45125	-0.5373	0.000738048	3.13192	3.888	3.375	3.018	3.003	2.66	2.173	1.706	2.277
106759	toll-like receptor adaptor molecule 1	1.246	0.3173	0.000738375	3.13172	5.245	5.399	6.043	5.48	6.888	7.577	6.713	6.123
102545	CKLF-like MARVEL transmembrane domain containing 7	1.30441	0.3834	0.000743184	3.1289	24.966	28.276	24.744	29.025	33.347	33.677	31.53	39.574
629746	predicted gene, 29688	1.98247	0.9873	0.000744364	3.12821	0.586	1.002	0.594	1.104	1.849	1.774	2.897	1.359
20394	secretogranin V	1.7681	0.8222	0.000745229	3.12771	0.555	0.635	0.376	0.517	0.66	0.982	1.099	1.211
56215	apoptotic chromatin condensation inducer 1	-1.16675	-0.2225	0.00075092	3.12441	45.089	46.829	44.584	41.521	38.711	38.449	36.3	36.418
17977	nuclear receptor coactivator 1	-1.15966	-0.2137	0.000755167	3.12196	5.417	5.596	5.176	5.104	4.559	4.569	4.401	4.502
67298	G protein-coupled receptor associated sorting protein 1	-1.45005	-0.5361	0.000757355	3.1207	10.722	13.183	12.788	12.822	8.379	10.245	6.215	7.996
266690	cytochrome b5 reductase 4	1.25197	0.3242	0.000758102	3.12027	14.138	15.848	17.196	18.069	21.171	21.026	19.069	19.414
545475	defensin beta 28	2.21253	1.1457	0.000762775	3.1176	0.08	0.613	0.808	0.778	3.058	2.224	2.88	0.971
77015	metallophosphoesterase domain containing 2	1.7783	0.8305	0.000778117	3.10896	0.563	0.357	0.883	0.686	1.526	1.126	0.914	1.264
59026	HECT, UBA and WWE domain containing 1	-1.2262	-0.2942	0.000780063	3.10787	29.832	31.235	29.191	27.223	26.298	22.419	23.643	21.626
20392	sarcoglycan, epsilon	1.27961	0.3557	0.000781084	3.1073	11.595	15.224	13.807	12.841	17.614	16.864	16.024	17.204
77938	family with sequence similarity 53, member B	1.22901	0.2975	0.000781168	3.10726	5.745	5.017	5.823	5.848	7.031	7.089	6.119	6.959
50766	cysteine rich transmembrane BMP regulator 1 (chordin like)	-1.64433	-0.7175	0.000785381	3.10492	11.27	10.224	6.283	6.272	4.68	4.718	4.188	5.601
101809	sprouty-related, EVH1 domain containing 3	-1.46003	-0.546	0.00078917	3.10283	3.211	4.388	3.286	2.926	2.463	1.866	2.463	2.299
227334	ubiquitin specific peptidase 40	-1.24565	-0.3169	0.000790649	3.10202	11.903	9.307	10.864	10.199	8.332	8.698	8.249	7.946
18803	phospholipase C, gamma 1	-1.36879	-0.4529	0.000794641	3.09983	28.799	29.447	23.537	21.502	20.365	16.655	18.351	17.963
12323	calcium/calmodulin-dependent protein kinase II, beta	2.13362	1.0933	0.000798508	3.09772	0.429	0.826	0.271	0.273	0.734	2.029	0.779	2.04
75019	ribonuclease, RNase A family, 10 (non-active)	2.22545	1.1541	0.0008028	3.09539	0.105	0.273	0.131	0.088	0.496	0.48	1.685	0.205
13807	enolase 2, gamma neuronal	1.22612	0.2941	0.000809432	3.09182	3.387	4.047	3.743	3.927	4.876	4.353	4.496	4.551
72723	zinc finger protein 74	-1.21537	-0.2814	0.000811573	3.09067	3.767	3.484	3.437	3.671	3.189	2.897	2.899	2.615
381489	relaxin/insulin-like family peptide receptor 1	1.78757	0.838	0.000812085	3.0904	24.964	40.723	53.467	49.096	117.782	74.755	84.516	52.941
50880	selenocysteine lyase	1.2902	0.3676	0.00081568	3.08848	5.75	5.297	6.411	6.88	7.614	7.646	8.613	7.193
11840	ADP-ribosylation factor 1	1.20072	0.2639	0.000816183	3.08821	150.615	141.153	156.762	157.899	177.593	180.78	196.913	162.367
18646	perforin 1 (pore forming protein)	1.98825	0.9915	0.000818534	3.08696	5.3	7.723	6.215	6.973	10.357	16.779	7.595	29.014
56089	receptor (calcitonin) activity modifying protein 3	2.13761	1.096	0.000826214	3.08291	11.793	15.173	23.325	20.358	57.61	40.52	110.665	14.751
14225	FK506 binding protein 1a	-1.34313	-0.4256	0.000827252	3.08236	215.299	173.475	153.369	179.16	117.276	134.743	135.193	134.901
19085	protein kinase, cAMP dependent regulatory, type I beta	-1.52742	-0.6111	0.000831953	3.0799	5.54	7.812	4.642	5.121	3.921	3.796	2.988	3.687
68371	phenazine biosynthesis-like protein domain containing 1	-1.61395	-0.6906	0.000835591	3.07801	3.488	5.204	3.267	2.767	2.328	1.901	1.836	2.452
65246	exportin 7	-1.15261	-0.2049	0.000835671	3.07796	10.884	10.69	10.678	11.204	9.274	9.376	9.847	8.53
13436	DNA methyltransferase 3B	-1.24005	-0.3104	0.00083754	3.07699	2.94	2.874	3.223	3.37	2.574	2.267	2.643	2.313
226026	structural maintenance of chromosomes 5	-1.23132	-0.3002	0.000839767	3.07584	10.902	10.233	9.482	10.054	8.834	7.294	8.49	7.758
228880	zinc finger, MYND-type containing 8	1.16813	0.2242	0.000846183	3.07254	7.934	8.371	8.577	7.832	10.193	8.995	9.353	9.114
20359	sema domain, transmembrane domain (TM), and cytoplasmic domain, (semaphorin) 6B	-1.57833	-0.6584	0.000850022	3.07057	7.993	4.63	6.906	6.9	3.391	3.186	4.934	4.194
67695	oligosaccharyltransferase complex subunit 4 (non-catalytic)	1.2201	0.287	0.000850616	3.07027	75.018	69.559	71.209	73.32	78.219	87.702	95.461	86.238
18618	phosphatidylethanolamine N-methyltransferase	1.55089	0.6331	0.000850738	3.0702	2.52	1.995	2.8	2.523	3.874	3.116	5.233	3.382
16797	linker for activation of T cells	1.55833	0.64	0.000852839	3.06913	1.797	2.023	1.356	1.397	3.217	2.067	2.714	2.509
112407	egl-9 family hypoxia-inducible factor 3	2.07125	1.0505	0.000855765	3.06765	1.543	2.658	1.918	1.81	6.504	2.912	10.389	2.333
210417	thrombospondin, type I, domain containing 7B	-2.20748	-1.1424	0.00085612	3.06747	0.825	0.205	0.261	1.375	0.067	0.173	0.012	0.15
108686	coiled coil domain containing 88A	-1.26059	-0.3341	0.00085636	3.06734	2.698	2.186	2.588	2.71	1.943	2.051	2.114	1.791
20742	spectrin beta, non-erythrocytic 1	-1.23954	-0.3098	0.00085671	3.06717	39.544	47.494	39.125	41.025	35.534	31.492	32.725	32.43
378702	small EDRK-rich factor 2	1.20122	0.2645	0.000856868	3.06709	35.252	31.43	32.12	35.019	36.611	41.154	41.409	39.162
69652	RIKEN cDNA 2310069B03 gene	2.19634	1.1351	0.000857255	3.06689	0.095	0.044	0.308	0.115	1.017	0.398	2.504	0.168
216345	zinc finger, C3H1-type containing	-1.25806	-0.3312	0.000857262	3.06689	14.783	16.085	13.814	14.081	13.147	10.868	11.202	10.544
68185	cytochrome c oxidase assembly factor 4	1.3113	0.391	0.000863595	3.06369	6.147	7.145	7.445	6.394	7.959	9.377	8.499	9.412
317717	SEC22 homolog A, vesicle trafficking protein	1.24436	0.3154	0.000872668	3.05915	4.863	5.361	5.376	5.575	6.079	6.58	7.299	6.045
230828	interleukin 22 receptor, alpha 1	2.16595	1.115	0.000879221	3.0559	0.206	0.159	0.099	0.229	0.848	0.282	1.1	0.197
231991	cAMP responsive element binding protein 5	-1.63388	-0.7083	0.000884703	3.0532	2.761	5.318	4.9	5.222	2.772	3.048	2.543	1.973
28146	stress-associated endoplasmic reticulum protein 1	1.24436	0.3154	0.000887095	3.05203	85.053	82.399	82.143	81.861	97.493	106.385	114.886	88.67
229731	solute carrier family 25 (mitochondrial carrier, phosphate carrier), member 24	1.21495	0.2809	0.00088829	3.05145	20.117	19.343	23.117	22.864	27.158	26.341	24.845	24.037
231440	prostate androgen-regulated mucin-like protein 1	1.97876	0.9846	0.000888655	3.05127	1.457	1.768	1.674	1.248	4.022	2.306	6.799	1.853
60533	CD274 antigen	1.54317	0.6259	0.00088916	3.05102	1.553	0.982	1.566	1.644	2.808	2.35	1.925	1.988
56520	NME/NM23 nucleoside diphosphate kinase 4	-1.45488	-0.5409	0.000889959	3.05063	20.242	16.764	23.279	21.833	12.587	12.31	11.988	17.171
67296	suppressor of cytokine signaling 4	-1.45448	-0.5405	0.000890339	3.05044	4.995	4.885	3.907	3.766	3.345	2.355	3.266	2.642
12238	COMM domain containing 3	1.32915	0.4105	0.000891846	3.04971	55.893	49.062	67.391	64.436	72.236	77.333	86.82	75.729
100039727	RIKEN cDNA 1700049E15 gene	2.17664	1.1221	0.000892798	3.04925	0.395	0.176	0.808	0.547	1.283	0.944	3.655	1.16
73680	zinc finger and BTB domain containing 8a	1.52584	0.6096	0.000895036	3.04816	7.887	5.281	8.535	9.299	14.831	11.872	10.682	10.797
110542	anti-Mullerian hormone type 2 receptor	1.47488	0.5606	0.000901128	3.04521	0.911	0.662	0.85	1.014	1.103	1.258	1.481	1.257
269855	scavenger receptor cysteine rich family, 5 domains	1.65118	0.7235	0.000903441	3.0441	7.158	7.76	10.898	8.46	15.68	12.515	21.052	10.126
80891	Fc receptor-like S, scavenger receptor	-1.68798	-0.7553	0.000904471	3.04361	10.784	13.228	21.186	16.559	9.587	9.602	5.527	8.648
245607	G protein-coupled receptor associated sorting protein 2	-1.74315	-0.8017	0.000905651	3.04304	2.76	5.592	3.914	3.598	2.184	2.625	1.3	2.056
20529	solute carrier family 31, member 1	1.25258	0.3249	0.00090645	3.04266	21.571	16.974	19.86	18.597	25.741	24.06	22.153	23.357
93888	protocadherin beta 17	-1.28708	-0.3641	0.000926038	3.03337	3.063	2.403	2.766	2.734	2.124	1.924	2.022	2.242
228846	RIKEN cDNA D630003M21 gene	-1.96237	-0.9726	0.000926355	3.03322	2.537	2.87	3.129	2.157	1.239	1.059	0.382	1.649
17329	chemokine (C-X-C motif) ligand 9	1.7939	0.8431	0.000927239	3.03281	0.3	0.548	0.693	0.453	0.858	1.235	0.713	1.137
107029	malic enzyme 2, NAD(+)-dependent, mitochondrial	1.64912	0.7217	0.000928217	3.03235	12.903	8.922	13.895	13.873	26.971	17.316	26.898	14.629
16480	junction plakoglobin	1.44714	0.5332	0.000931582	3.03078	14.68	20.707	15.136	13.946	23.225	22.374	27.88	20.507
70771	G-protein coupled receptor 173	-1.36292	-0.4467	0.000931687	3.03073	1.666	1.907	2.093	1.865	1.487	1.172	1.545	1.166
230996	RIKEN cDNA 9430015G10 gene	-1.24548	-0.3167	0.00093311	3.03007	11.487	10.774	9.954	10.304	7.778	8.926	7.896	8.791
67938	myosin, light chain 12B, regulatory	1.31048	0.3901	0.000937117	3.02821	133.813	145.426	155.885	172.384	215.529	216.415	171.267	186.083
259277	kallikrein related-peptidase 8	-1.39407	-0.4793	0.000943678	3.02518	1.504	1.58	1.325	1.594	1.05	1.099	1.09	0.922
73431	RIKEN cDNA 1700052K11 gene	1.54671	0.6292	0.000946431	3.02391	1.272	1.171	1.637	1.772	2.382	2.236	2.893	1.752
17294	mesoderm specific transcript	-1.90316	-0.9284	0.000948858	3.0228	14.501	5.338	7.382	9.074	6.238	3.558	3.399	2.652
20335	SEC61, gamma subunit	1.4207	0.5066	0.000954673	3.02015	39.202	31.87	39.03	40.402	46.157	53.994	68.011	46.031
76071	janus kinase and microtubule interacting protein 1	1.55305	0.6351	0.000957725	3.01876	2.665	2.317	3.58	3.528	6.037	4.945	3.568	4.686
20200	S100 calcium binding protein A6 (calcyclin)	-1.66175	-0.7327	0.000963222	3.01627	537.697	358.28	344.61	428.396	150.027	241.172	221.496	307.455
15953	interferon gamma inducible protein 47	1.55768	0.6394	0.000965491	3.01525	17.513	11.857	14.46	11.597	28.156	18.834	24.797	16.955
54396	immunity-related GTPase family M member 2	1.44854	0.5346	0.000965565	3.01522	16.336	12.481	14.504	13.148	25.666	19.616	21.73	15.468
69256	zinc finger protein 397	-1.24565	-0.3169	0.00096779	3.01422	11.967	12.076	11.44	10.733	10.346	8.916	8.179	8.916
52430	enoyl Coenzyme A hydratase domain containing 2	-1.35238	-0.4355	0.000973316	3.01175	38.825	54.526	43.924	39.678	31.066	33.071	30.375	32.658
75556	cilia and flagella associated protein 161	2.15487	1.1076	0.000975578	3.01074	0.257	0.289	0.387	0.452	1.401	0.726	2.376	0.349
70598	filamin A interacting protein 1	-1.33904	-0.4212	0.000977539	3.00987	5.461	6.892	5.805	6.728	4.48	4.156	4.2	5.22
19014	mediator complex subunit 1	-1.16022	-0.2144	0.000978646	3.00937	9.91	9.157	9.928	10.554	8.919	8.054	8.244	8.253
104156	ets variant 5	-1.58216	-0.6619	0.000978816	3.0093	11.905	11.613	7.12	9.964	4.947	5.086	7.468	6.553
110253	TRIO and F-actin binding protein	1.21058	0.2757	0.000980869	3.00839	7.095	6.67	6.232	6.168	7.747	7.85	8.38	7.268
14390	GA repeat binding protein, alpha	-1.17227	-0.2293	0.000990405	3.00419	13.836	13.13	12.17	12.559	11.377	10.637	10.92	10.376
544971	B double prime 1, subunit of RNA polymerase III transcription initiation factor IIIB	-1.24972	-0.3216	0.000992031	3.00347	3.715	3.862	3.204	3.29	2.927	2.729	2.835	2.539
70261	calcineurin-like EF hand protein 2	-1.9564	-0.9682	0.000992444	3.00329	9.634	16.029	5.73	5.275	3.332	3.375	2.939	5.274
67958	U2 snRNP-associated SURP domain containing	-1.14449	-0.1947	0.000992538	3.00325	10.992	11.303	10.708	11.447	10.062	9.637	9.645	8.824
74481	basic leucine zipper transcription factor, ATF-like 2	1.50723	0.5919	0.000993238	3.00295	2.618	1.811	1.994	1.684	3.878	2.763	2.988	2.82
54393	gamma-aminobutyric acid (GABA) B receptor, 1	-1.63535	-0.7096	0.00099545	3.00198	46.439	50	33.184	29.636	25.821	25.566	15.36	23.523
12142	PR domain containing 1, with ZNF domain	-1.5194	-0.6035	0.000997316	3.00117	17.562	20.711	14.621	14.58	12.046	9.648	12.757	7.841
110350	dynein cytoplasmic 2 heavy chain 1	-1.2894	-0.3667	0.000997806	3.00095	1.494	1.816	1.475	1.466	1.173	1.227	1.089	1.244
212728	TAR RNA binding protein 1	-1.47724	-0.5629	0.00100355	2.99846	2.889	3.655	2.518	2.371	1.987	1.576	2.134	1.717
228151	RIKEN cDNA 4833423E24 gene	1.98935	0.9923	0.00100646	2.9972	38.529	17.856	82.127	63.609	116.813	154.722	95.391	133.924
224674	solute carrier family 37 (glycerol-3-phosphate transporter), member 1	1.62192	0.6977	0.00100898	2.99612	1.463	1.793	3.112	2.203	4.241	3.578	3.481	3.188
54377	calcium channel, voltage-dependent, gamma subunit 4	-1.99654	-0.9975	0.00101276	2.99449	1.144	0.639	0.817	0.966	0.301	0.201	0.232	0.623
241915	polyhomeotic 3	-1.2812	-0.3575	0.00101944	2.99164	7.327	8.105	6.879	6.933	6.095	5.339	4.913	5.961
21371	tubulin cofactor A	1.19541	0.2575	0.00102161	2.99071	132.278	126.444	136.959	148.379	154.297	170.25	165.684	150.456
105372	UTP15 small subunit processome component	-1.16967	-0.2261	0.00102163	2.99071	8.45	8.097	8.426	8.406	7.242	7.078	7.409	6.301
21885	transducin-like enhancer of split 1	-1.34211	-0.4245	0.00102558	2.98903	12.54	10.382	10.238	10.588	7.615	7.606	7.047	9.392
73835	interferon induced transmembrane protein 5	-1.37716	-0.4617	0.00103506	2.98503	4.039	3.138	3.872	4.357	2.854	2.728	2.8	2.469
75985	RAB30, member RAS oncogene family	1.5421	0.6249	0.00103824	2.9837	3.079	2.747	4.48	4.513	7.015	6.168	5.123	5.085
192663	ATP binding cassette subfamily G member 4	-1.37879	-0.4634	0.00104146	2.98236	1.353	1.581	1.62	1.462	1.255	0.97	0.887	1.126
72836	protection of telomeres 1B	-1.29003	-0.3674	0.0010421	2.98209	5.11	6.218	5.178	5.128	4.327	4.278	3.609	4.171
224792	adhesion G protein-coupled receptor F5	-1.44784	-0.5339	0.00104314	2.98166	17.647	16.018	13.252	11.977	10.995	7.963	10.831	9.347
14289	formyl peptide receptor 2	2.01196	1.0086	0.00104535	2.98074	0.22	0.15	0.535	0.401	1.224	0.671	0.874	0.637
13649	epidermal growth factor receptor	-1.26866	-0.3433	0.00104709	2.98002	6.975	7.206	7.879	7.123	6.234	5.88	4.749	5.638
260302	golgi associated, gamma adaptin ear containing, ARF binding protein 3	-1.13053	-0.177	0.00105293	2.9776	16.795	15.814	16.418	15.718	14.434	14.126	13.572	14.144
239126	C1q and tumor necrosis factor related protein 9	-1.97178	-0.9795	0.00106442	2.97289	4.673	3.191	3.492	3.562	1.021	2.57	0.624	1.684
58809	ribonuclease, RNase A family 4	1.61284	0.6896	0.00106611	2.9722	52.083	96.732	65.59	64.489	152.444	94.494	122.238	99.808
21872	tight junction protein 1	-1.59394	-0.6726	0.0010698	2.9707	34.035	47.422	24.604	25.452	21.355	18.031	18.672	19.219
20713	serine (or cysteine) peptidase inhibitor, clade I, member 1	-1.48854	-0.5739	0.00107662	2.96794	2.129	1.878	2.022	2.905	1.362	1.714	1.193	1.45
76293	microfibrillar-associated protein 4	2.10147	1.0714	0.00108426	2.96487	7.837	9.349	25.733	24.27	45.495	39.964	97.404	23.597
24108	ubiquitin D	2.16445	1.114	0.00109046	2.96239	0.388	0.173	0.123	0.087	3.559	0.359	1.002	0.352
74145	coagulation factor XIII, A1 subunit	-1.5306	-0.6141	0.00109826	2.95929	3.211	3.808	3.858	4.189	1.872	2.538	1.835	3.047
17150	microfibrillar-associated protein 2	1.61272	0.6895	0.00110434	2.9569	36.3	24.662	45.796	40.649	57.323	53.233	84.241	52.196
52469	cytochrome C oxidase assembly factor 3	1.37745	0.462	0.00110494	2.95666	50.4	38.377	56.657	57.125	70.439	76.813	63.437	67.483
217151	ADP-ribosylation factor-like 5C	1.75942	0.8151	0.00111682	2.95202	1.713	2.07	2.934	2.708	4.677	3.169	6.89	3.371
66089	required for meiotic nuclear division 5 homolog B	1.30215	0.3809	0.00111833	2.95143	22.832	19.591	22.375	23.408	33.418	28.219	24.176	28.084
20289	scleraxis	1.97698	0.9833	0.00112315	2.94956	1.337	0.972	1.118	0.73	2.038	1.74	4.9	1.599
20250	stearoyl-Coenzyme A desaturase 2	1.38022	0.4649	0.00112834	2.94756	108.486	95.323	133.479	134.029	174.708	180.147	138.974	155.03
16323	inhibin beta-A	2.03651	1.0261	0.00113154	2.94633	0.62	0.601	0.428	0.408	1.718	0.806	2.546	0.542
64704	HtrA serine peptidase 2	-1.26243	-0.3362	0.00114343	2.94179	15.08	12.63	15.508	15.276	10.855	10.926	12.734	10.754
67150	ring finger protein 141	1.55003	0.6323	0.00114478	2.94128	7.745	6.652	10.188	8.999	17.635	11.454	14.279	10.119
19416	RAS, dexamethasone-induced 1	1.88217	0.9124	0.0011467	2.94055	17.817	6.773	16.564	20.697	34.238	34.635	20.94	45.077
74376	myosin XVIIIb	1.82526	0.8681	0.00115338	2.93803	0.447	0.675	0.55	0.656	1.826	0.733	1.493	0.753
654795	short chain dehydrogenase/reductase family 39U, member 1	1.35397	0.4372	0.00115411	2.93775	3.92	3.507	5.05	4.147	5.951	6.031	5.214	5.267
13038	cathepsin K	1.60792	0.6852	0.00115579	2.93712	18.742	20.32	25.925	23.764	28.175	34.141	54.916	30.935
67446	dual specificity phosphatase 28	1.26033	0.3338	0.00115778	2.93637	3.789	4.323	4.001	3.533	4.897	4.804	4.674	5.117
19125	proline dehydrogenase	-1.38973	-0.4748	0.00116515	2.93362	11.782	9.993	8.923	8.616	7.559	6.139	6.067	7.61
12606	CCAAT/enhancer binding protein (C/EBP), alpha	-2.0494	-1.0352	0.00116962	2.93196	25.38	34.166	9.557	7.75	6.128	6.628	4.967	8.957
56323	DnaJ heat shock protein family (Hsp40) member B5	1.48926	0.5746	0.00117237	2.93094	4.081	3.26	4.302	5.045	4.762	6.998	6.196	7.157
13036	cathepsin H	1.58667	0.666	0.00117663	2.92936	39.153	61.147	50.959	36.49	85.156	68.023	96.888	58.792
17434	molybdenum cofactor synthesis 2	1.34174	0.4241	0.00117808	2.92883	13.637	13.779	16.707	17.16	20.063	19.796	24.169	17.724
71807	threonyl-tRNA synthetase 2, mitochondrial (putative)	-1.18288	-0.2423	0.00118287	2.92706	10.606	9.412	10.043	10.195	7.778	8.713	8.66	8.217
102635316	predicted gene, 32688	-1.41304	-0.4988	0.00118895	2.92484	2.931	2.562	2.905	3.263	1.833	1.995	1.924	2.172
434353	RIKEN cDNA A330074K22 gene	1.81831	0.8626	0.00119306	2.92334	0.286	0.326	0.66	0.536	1.236	0.771	1.019	0.686
21414	transcription factor 7, T cell specific	-1.50389	-0.5887	0.00119619	2.9222	15.939	12.482	9.36	11.024	8.831	6.375	8.404	7.305
217342	ubiquitin-conjugating enzyme E2O	-1.16239	-0.2171	0.00120177	2.92018	10.837	10.398	10.746	10.113	8.731	9.143	8.432	9.237
52857	GRAM domain containing 1A	-1.36405	-0.4479	0.00120509	2.91898	51.544	44.417	44.832	42.482	34.303	31.466	26.303	38.188
67772	chromodomain helicase DNA binding protein 8	-1.14108	-0.1904	0.00122157	2.91308	12.964	13.059	13.654	12.71	12.147	10.795	11.146	11.03
622675	zinc finger protein 827	1.29954	0.378	0.00122489	2.9119	6.434	6.146	7.056	6.072	9.287	6.987	7.863	8.977
55979	1-acylglycerol-3-phosphate O-acyltransferase 1 (lysophosphatidic acid acyltransferase, alpha)	1.10926	0.1496	0.00122858	2.9106	27.467	27.004	27.394	26.95	30.079	30.744	28.888	29.051
70650	zinc finger, CCHC domain containing 8	-1.13438	-0.1819	0.00122902	2.91044	12.423	11.926	11.458	11.804	10.301	10.618	10.363	9.949
100504114	predicted gene, 16907	-1.52997	-0.6135	0.00123563	2.90811	2.015	1.657	1.638	1.406	1.037	0.74	1.116	1.251
71361	apoptosis-inducing factor, mitochondrion-associated 2	1.32519	0.4062	0.00123758	2.90743	3.163	3.784	4.388	4.361	5.291	4.718	5.473	5.167
240255	YTH domain containing 2	-1.23473	-0.3042	0.00123876	2.90701	2.545	2.281	2.214	2.248	1.994	1.927	1.68	1.774
13730	epithelial membrane protein 1	-1.44383	-0.5299	0.00123999	2.90658	66.196	56.766	47.79	49.822	34.489	35.053	46.631	30.694
14186	fibroblast growth factor receptor 4	2.11184	1.0785	0.00124197	2.90589	0.075	0.335	0.167	0.114	0.448	0.401	1.08	0.357
23918	inosine monophosphate dehydrogenase 2	-1.18493	-0.2448	0.00124787	2.90383	82.494	78.228	83.659	87.976	63.442	70.38	73.579	67.582
215449	RAS related protein 1b	1.19856	0.2613	0.00124953	2.90325	76.027	66.743	78.642	82.954	93.065	92.213	88.673	85.541
68891	CD177 antigen	2.04302	1.0307	0.00126817	2.89682	0.268	0.156	0.714	0.503	1.599	0.986	1.348	0.665
67911	zinc finger protein 169	-2.08565	-1.0605	0.00127102	2.89585	3.75	9.181	1.738	1.693	1.435	1.215	1.111	1.415
213452	dual serine/threonine and tyrosine protein kinase	-1.13579	-0.1837	0.00127277	2.89525	7.407	7.632	7.09	7.809	6.562	6.585	6.505	6.238
140795	purinergic receptor P2Y, G-protein coupled, 14	2.1388	1.0968	0.00127666	2.89392	3.022	5.507	4.69	4.679	26.302	11.454	76.625	4.852
330355	dynein, axonemal, heavy chain 6	-1.8173	-0.8618	0.00128147	2.89229	1.343	0.445	0.997	1.137	0.503	0.335	0.463	0.548
230700	forkhead box J3	-1.15773	-0.2113	0.00128178	2.89219	9.524	9.757	8.826	9.296	7.805	7.983	7.777	8.142
102941	F-box and leucine-rich repeat protein 17 pseudogene	-1.40922	-0.4949	0.00128385	2.89149	2.381	3.475	2.618	2.39	1.785	1.787	1.888	1.973
237175	adhesion G protein-coupled receptor G2	-1.9844	-0.9887	0.00128458	2.89124	4.275	8.182	2.51	3.287	1.289	1.549	1.24	2.895
245671	Kruppel-like factor 8	-1.48545	-0.5709	0.00128538	2.89097	1.751	2.005	2.096	2.142	1.366	1.369	0.872	1.522
100040049	RIKEN cDNA 1810010D01 gene	1.64342	0.7167	0.00128604	2.89075	1.878	1.598	2.634	2.069	2.615	3.882	2.988	4.604
53883	cadherin, EGF LAG seven-pass G-type receptor 2	1.35369	0.4369	0.00128716	2.89037	6.212	4.146	5.763	5.152	7.06	7.032	7.821	6.754
19253	protein tyrosine phosphatase, non-receptor type 18	1.38559	0.4705	0.00129344	2.88825	14.827	22.131	18.636	15.296	25.812	23.603	23.73	25.092
100126243	RIKEN cDNA A030001D20 gene	-1.30939	-0.3889	0.00129551	2.88756	2.369	2.263	2.046	2.167	1.823	1.561	1.74	1.467
56437	Ras-related associated with diabetes	1.44533	0.5314	0.00129605	2.88738	3.064	3.464	2.338	2.704	3.577	3.978	4.836	4.411
66155	ubiquitin-fold modifier conjugating enzyme 1	1.28227	0.3587	0.00129762	2.88685	51.016	44.8	53.018	57.498	62.194	62.761	75.401	61.381
13616	endothelin 3	1.7035	0.7685	0.00129924	2.88631	2.391	2.219	4.157	3.567	4.524	6.925	4.115	6.884
68404	neuritin 1	-1.36179	-0.4455	0.00131114	2.88235	6.653	6.567	6.304	5.903	4.202	4.813	3.745	5.328
72754	Rho guanine nucleotide exchange factor (GEF) 10-like	1.48278	0.5683	0.00131803	2.88007	4.583	4.947	6.04	4.814	8.171	6.915	9.912	5.67
16568	kinesin family member 3A	-1.59671	-0.6751	0.00132844	2.87666	18.808	12.885	10.811	10.688	7.492	7.741	6.152	9.628
11482	activin A receptor, type II-like 1	-1.28494	-0.3617	0.0013473	2.87054	15.121	15.183	13.388	14.42	10.492	9.927	10.882	12.803
75801	RIKEN cDNA 4930447C04 gene	-1.53847	-0.6215	0.00136369	2.86528	3.62	5.441	4.07	4.494	3.212	1.937	2.536	3.13
117600	SLIT-ROBO Rho GTPase activating protein 1	1.49765	0.5827	0.00136463	2.86499	2.869	2.074	3.046	2.376	5.107	3.882	3.855	2.965
321000	ligand dependent nuclear receptor interacting factor 1	1.23149	0.3004	0.00136873	2.86368	5.603	6.003	5.874	6.027	7.614	7.546	6.163	7.266
22240	dihydropyrimidinase-like 3	-1.41118	-0.4969	0.00137961	2.86024	22.544	19.694	16.292	26.392	13.955	16.003	13.416	14.603
80720	pre B cell leukemia homeobox 4	-1.65852	-0.7299	0.00138863	2.85741	1.131	1.445	1.25	1.64	0.522	0.854	0.62	0.995
218333	interactor of little elongation complex ELL subunit 1	-1.22654	-0.2946	0.00138899	2.8573	10.855	12.16	10.873	10.275	9.728	8.461	9.027	8.095
105734733	predicted gene 13030	1.97506	0.9819	0.00138971	2.85708	0	0	0.059	0.025	1.261	0.77	1.944	0.017
20519	solute carrier family 22 (organic cation transporter), member 3	1.78547	0.8363	0.00138996	2.857	0.484	0.524	0.612	0.376	0.56	1.17	0.832	1.388
75913	RIKEN cDNA 4930579G18 gene	-1.45609	-0.5421	0.00139021	2.85692	7.83	9.725	8.14	6.621	6.527	4.816	5.701	4.288
320506	LMBR1 domain containing 2	-1.61821	-0.6944	0.00139245	2.85622	1.226	1.354	0.838	0.95	0.829	0.469	0.659	0.549
218210	nucleoporin 153	-1.31677	-0.397	0.00140845	2.85126	17.124	13.718	12.53	12.768	10.693	9.947	11.078	9.832
19053	protein phosphatase 2 (formerly 2A), catalytic subunit, beta isoform	1.26313	0.337	0.00141391	2.84958	36.515	32.289	36.67	38.092	46.61	45.994	49.37	37.43
71336	ribokinase	1.42622	0.5122	0.0014207	2.8475	1.652	1.695	1.952	1.523	2.259	2.065	2.715	2.717
231225	transmembrane anterior posterior transformation 1	-1.13745	-0.1858	0.00142808	2.84525	17.116	18.234	16.653	17.431	15.011	15.301	14.697	14.944
14570	Rho GDP dissociation inhibitor (GDI) gamma	-1.54885	-0.6312	0.0014282	2.84521	4.492	3.241	3.108	4.096	1.93	1.806	2.896	2.4
13848	Eph receptor B6	-1.31777	-0.3981	0.00142872	2.84505	4.776	5.083	4.395	3.995	3.694	3.675	2.938	3.2
66278	small integral membrane protein 20	1.27359	0.3489	0.00144807	2.83921	20.849	20.713	25.631	27.095	29.579	29.941	29.413	29.797
17775	lysosomal-associated protein transmembrane 4A	1.12881	0.1748	0.00144884	2.83898	239.65	250.742	261.306	251.067	281.886	292.934	272.928	266.08
66978	Luc7-like	-1.25832	-0.3315	0.00145198	2.83804	21.31	25.222	20.826	20.556	17.146	17.999	15.62	17.574
18627	period circadian clock 2	1.50337	0.5882	0.00145537	2.83703	3.432	5.241	3.62	3.169	4.804	6.272	6.487	6.098
26415	mitogen-activated protein kinase 13	1.77375	0.8268	0.00146057	2.83548	12.015	15.664	20.925	14.359	32.6	26.264	47.941	17.101
20202	S100 calcium binding protein A9 (calgranulin B)	2.13598	1.0949	0.00146181	2.83511	0.695	1.085	7.443	3.909	18.414	7.837	19.559	10.169
16592	fatty acid binding protein 5, epidermal	1.88387	0.9137	0.00146207	2.83503	25.553	12.506	15.938	20.794	26.942	22.825	55.639	60.235
244216	zinc finger protein 771	1.17503	0.2327	0.00147112	2.83235	21.504	19.448	20.611	21.968	23.41	23.058	25.382	24.729
242484	RIKEN cDNA D630039A03 gene	1.87957	0.9104	0.00148344	2.82873	1.18	1.901	2.011	0.792	4.377	2.328	4.288	2.098
29808	MAX gene associated	-1.19549	-0.2576	0.00149741	2.82466	6.39	7.193	6.171	6.142	5.598	5.256	5.257	5.147
21679	TEA domain family member 4	-1.61877	-0.6949	0.00149887	2.82424	2.798	2.148	1.481	1.591	1.084	0.934	1.343	1.213
29815	breast cancer anti-estrogen resistance 3	1.55348	0.6355	0.00150614	2.82213	2.401	2.961	2.746	3.121	5.358	3.653	5.836	3.133
56325	ATP-binding cassette, sub-family B (MDR/TAP), member 9	1.73929	0.7985	0.0015149	2.81962	0.626	1.144	1.024	0.995	1.418	1.682	1.333	2.734
16512	potassium voltage-gated channel, subfamily H (eag-related), member 3	1.52045	0.6045	0.00151575	2.81937	0.879	0.956	0.802	1.098	1.193	1.486	1.204	1.893
19300	ATP-binding cassette, sub-family D (ALD), member 4	-1.22476	-0.2925	0.0015311	2.815	8.209	9.593	8.676	7.849	7.291	6.689	6.882	6.618
66147	NECAP endocytosis associated 2	1.16046	0.2147	0.0015328	2.81451	24.85	22.56	24.464	25.491	26.851	27.393	27.891	29.014
26424	nuclear receptor subfamily 5, group A, member 2	-1.54896	-0.6313	0.00153762	2.81315	1.924	1.347	1.37	1.34	1.012	0.778	1.161	0.688
227059	solute carrier family 39 (zinc transporter), member 10	-1.35896	-0.4425	0.0015471	2.81048	13.897	11.849	11.701	14.096	9.47	8.389	11.257	7.684
76566	refilin B	-1.38032	-0.465	0.00155544	2.80815	16.742	19.622	17.765	23.309	14.815	12.638	15.652	11.204
71911	3-hydroxybutyrate dehydrogenase, type 1	1.67493	0.7441	0.00156738	2.80483	0.736	0.663	1.478	0.883	1.923	1.56	1.851	1.387
232875	zinc finger and SCAN domain containing 18	-1.47161	-0.5574	0.00157166	2.80364	1.776	2.696	2.367	2.403	1.857	1.612	1.244	1.303
217370	cDNA sequence BC017643	1.2789	0.3549	0.00157344	2.80315	13.844	14.645	15.736	15.139	19.927	20.531	15.458	19.248
224109	negative regulator of reactive oxygen species	-1.37946	-0.4641	0.00157461	2.80283	13.017	9.504	9.977	9.327	7.428	7.268	6.349	8.278
434128	PNMA-like 2	1.28129	0.3576	0.0015813	2.80099	1.709	1.727	2.206	2.054	2.452	2.623	2.391	2.307
329078	Emx2 opposite strand/antisense transcript (non-protein coding)	1.49723	0.5823	0.00158464	2.80007	2.848	3.669	4.418	3.732	7.271	5.223	5.664	4.226
12393	runt related transcription factor 2	-1.69949	-0.7651	0.0015955	2.7971	2.401	3.502	1.771	1.602	1.535	1.011	1.032	1.344
382014	anoctamin 8	-1.18403	-0.2437	0.00160167	2.79543	9.72	10.225	10.473	9.208	8.558	8.036	7.776	8.478
380924	olfactomedin 4	2.05452	1.0388	0.00160821	2.79366	0.368	0.13	0.755	0.39	1.6	1.574	1.251	0.536
69654	dynactin 2	1.11582	0.1581	0.00160877	2.79351	63.58	60.284	65.957	66.834	70.106	70.443	70.44	70.627
70617	family with sequence similarity 241, member A	1.56732	0.6483	0.00161455	2.79195	3.948	3.191	5.026	5.558	8.079	8.516	7.013	5.103
70495	ATPase, H+ transporting, lysosomal accessory protein 2	1.20122	0.2645	0.00162536	2.78905	37.506	33.064	40.534	39.578	46.182	45.297	41.955	44.959
21824	thrombomodulin	-1.72309	-0.785	0.00163811	2.78566	50.342	37.859	26.034	27.927	13.707	18.17	14.784	26.624
192195	ASH1 like histone lysine methyltransferase	-1.18345	-0.243	0.00164288	2.78439	8.504	8.619	7.58	7.603	6.849	6.571	6.642	6.728
53608	mitogen-activated protein kinase kinase kinase 6	-1.86284	-0.8975	0.00164598	2.78358	6.022	5.835	2.123	3.576	1.539	1.627	1.728	2.874
19378	aldehyde dehydrogenase family 1, subfamily A2	2.09638	1.0679	0.00165919	2.7801	33.987	22.068	26.185	29.548	101.405	40.184	230.326	23.347
103537	mbt domain containing 1	-1.35041	-0.4334	0.00167402	2.77624	10.491	12.837	9.579	9.677	8.721	6.802	7.12	7.993
246102	rotatin	-1.193	-0.2546	0.00167984	2.77473	1.482	1.418	1.59	1.507	1.292	1.238	1.287	1.122
94179	keratin 23	-1.80613	-0.8529	0.00168374	2.77372	24.038	30.143	20.056	23.852	7.89	6.912	11.875	19.537
229517	solute carrier family 25, member 44	1.16078	0.2151	0.00168515	2.77336	7.912	8.082	8.537	8.038	9.987	9.628	9.027	8.632
20692	secreted acidic cysteine rich glycoprotein	1.6383	0.7122	0.00169531	2.77075	367.285	336.026	447.137	464.662	602.025	543.275	1100.14	542.751
76901	jade family PHD finger 2	1.22519	0.293	0.00170459	2.76838	2.045	1.961	1.823	1.727	2.493	2.295	2.233	2.13
94216	collagen, type IV, alpha 6	-1.4651	-0.551	0.00170716	2.76773	14.697	20.077	17.456	14.706	10.452	9.814	14.407	9.034
329872	Fras1 related extracellular matrix protein 1	-2.00277	-1.002	0.00172514	2.76318	2.127	3.415	1.036	0.952	0.687	0.567	0.373	1.061
723893	microRNA 10a	-1.89605	-0.923	0.00172543	2.7631	5.322	6.2	4.432	2.808	2.502	1.274	1.765	2.402
223881	Rho family GTPase 1	-1.53124	-0.6147	0.00173387	2.76098	1.049	1.091	0.879	0.834	0.419	0.623	0.72	0.595
208431	shroom family member 4	-1.51016	-0.5947	0.00173619	2.7604	4.016	3.463	3.154	3.153	2.197	1.754	2.999	1.708
16362	interferon regulatory factor 1	1.25946	0.3328	0.0017389	2.75973	18.046	18.011	17.666	16.712	23.46	19.856	25.156	19.339
14164	fibroblast growth factor 1	2.03101	1.0222	0.00173983	2.75949	2.716	1.396	4.736	8.742	15.146	12.435	16.018	7.097
71779	membrane-associated ring finger (C3HC4) 8	1.09247	0.1276	0.00174138	2.75911	24.222	23.652	23.918	24.851	26.695	25.503	26.57	25.072
100042889	RIKEN cDNA C920021L13 gene	-1.62563	-0.701	0.00174624	2.7579	1.751	2.634	1.435	1.46	1.126	0.804	1.069	1.123
77036	RIKEN cDNA 1700109H08 gene	-1.55251	-0.6346	0.00175413	2.75594	1.261	1.294	1.202	1.182	0.951	0.588	0.754	0.708
69597	AFG3-like AAA ATPase 2	-1.14013	-0.1892	0.00176341	2.75365	20.92	22.927	21.924	20.712	18.905	18.526	18.747	18.343
320923	MAP7 domain containing 3	-1.36528	-0.4492	0.00177028	2.75196	0.894	1.081	1.189	1.239	0.747	0.732	0.853	0.784
53614	reversion-inducing-cysteine-rich protein with kazal motifs	-1.46358	-0.5495	0.00177236	2.75145	9.662	16.721	11.854	11.687	9.426	8.084	7.301	7.836
232944	MAP/microtubule affinity regulating kinase 4	-1.18542	-0.2454	0.00177862	2.74992	10.29	9.833	10.313	9.276	9.044	7.954	8.152	7.764
51800	BCL2-related ovarian killer	-1.43883	-0.5249	0.0018034	2.74391	41.329	30.516	38.256	41.44	20.063	25.119	23.971	31.581
11749	annexin A6	1.43565	0.5217	0.00180527	2.74346	118.122	83.351	108.766	115.916	143.048	140.871	134.723	196.176
244867	Rho GTPase activating protein 20	-1.41196	-0.4977	0.00180621	2.74323	1.905	1.59	2.35	2.557	1.511	1.295	1.563	1.356
76952	5'-nucleotidase, cytosolic II	1.40386	0.4894	0.00181083	2.74212	10.827	10.075	14.261	14.347	20.344	15.276	18.774	15.308
20509	solute carrier family 19 (folate transporter), member 1	-1.44543	-0.5315	0.00181438	2.74127	11.54	14.844	11.299	10.455	8.217	6.462	9.985	7.287
13419	deoxyribonuclease I	-1.52637	-0.6101	0.00181708	2.74063	3.223	4.559	3.257	2.518	2.267	2.27	2.159	1.713
69953	RIKEN cDNA 2810025M15 gene	-1.34081	-0.4231	0.00181803	2.7404	22.502	17.583	22.402	24.467	14.359	14.626	18.405	15.491
231830	MICAL-like 2	1.54767	0.6301	0.00183272	2.7369	2.015	1.791	2.795	2.352	3.793	3.125	4.733	2.622
14325	ferritin light polypeptide 1	1.232	0.301	0.00183351	2.73672	512.079	490.732	628.914	568.517	653.412	675.239	707.818	638.609
229600	cDNA sequence BC028528	-1.37392	-0.4583	0.00187217	2.72765	12.741	14.798	9.802	11.041	8.772	8.311	8.256	8.742
14077	fatty acid binding protein 3, muscle and heart	1.63365	0.7081	0.00187394	2.72724	1.236	1.218	1.102	1.626	3.035	2.431	1.77	1.737
241638	leucine zipper, putative tumor suppressor family member 3	1.55165	0.6338	0.00187525	2.72694	6.441	6.515	10.726	8.345	16.92	11.621	12.884	9.855
73945	OTU domain containing 4	-1.19408	-0.2559	0.00188831	2.72393	15.458	15.089	13.963	14.919	13.715	11.502	12.28	11.357
217012	unc-45 myosin chaperone B	-1.46287	-0.5488	0.00191574	2.71766	7.212	6.857	5.32	5.501	3.104	4.23	3.982	4.907
11972	ATPase, H+ transporting, lysosomal V0 subunit D1	1.16239	0.2171	0.00191734	2.7173	37.534	37.434	40.29	39.716	41.091	45.165	45.173	45.806
56050	cytochrome P450, family 39, subfamily a, polypeptide 1	1.40981	0.4955	0.00192201	2.71624	7.815	6.519	7.129	7.286	12.046	10.189	7.336	11.123
20403	intersectin 2	-1.2999	-0.3784	0.00192687	2.71515	8.78	9.942	7.997	7.425	7.087	6.593	5.979	5.983
17347	MAP kinase-interacting serine/threonine kinase 2	1.25893	0.3322	0.0019274	2.71503	33.5	41.869	39.096	37.992	53.564	45.23	48.9	42.343
12607	CCAAT/enhancer binding protein zeta	-1.14584	-0.1964	0.00192814	2.71486	14.445	15.453	14.89	14.171	12.929	13.132	12.659	11.844
63986	glia maturation factor, gamma	1.38415	0.469	0.00193724	2.71282	8.075	7.804	7.321	9.043	11.293	11.152	8.759	13.378
26427	cAMP responsive element binding protein 3-like 1	1.77571	0.8284	0.00193789	2.71267	11.322	7.05	14.896	12.048	21.165	20.804	35.319	12.827
56517	solute carrier family 22 (organic cation transporter), member 21	-1.33358	-0.4153	0.00193878	2.71247	3.932	3.488	3.118	3	2.615	2.308	2.202	2.739
67120	tetratricopeptide repeat domain 14	-1.21664	-0.2829	0.00194192	2.71177	10.745	13.095	11.575	11.314	10.221	8.919	9.423	9.095
93696	chromatin accessibility complex 1	1.22825	0.2966	0.00194224	2.7117	22.182	22.19	25.371	26.324	26.881	29.316	29.347	30.777
68618	RIKEN cDNA 1110012L19 gene	1.13556	0.1834	0.00196278	2.70713	12.2	12.059	12.453	12.519	13.616	13.79	13.932	13.645
16561	kinesin family member 1B	-1.26243	-0.3362	0.00196285	2.70711	8.349	7.61	6.875	7.808	6.213	5.762	5.214	6.523
317757	GTPase, IMAP family member 5	-1.44603	-0.5321	0.00197179	2.70514	8.42	8.683	6.279	6.225	4.841	4.112	4.786	5.859
230603	tetratricopeptide repeat domain 39A	1.61888	0.695	0.00197231	2.70502	4.836	3.348	6.204	4.097	8.075	6.813	10.824	5.753
14660	glutaminase	-1.2981	-0.3764	0.00197532	2.70436	17.023	21.184	16.391	16.085	12.634	13.784	12.612	14.056
238130	dedicator of cytokinesis 4	-1.53475	-0.618	0.00197713	2.70396	3.153	2.939	1.845	1.941	1.53	1.517	1.744	1.279
72147	zinc finger and BTB domain containing 46	-1.20014	-0.2632	0.00199167	2.70078	2.297	2.304	2.447	2.282	2.015	1.803	1.831	1.978
100039796	T cell specific GTPase 2	1.8245	0.8675	0.00199344	2.7004	3.281	2.583	2.51	1.738	8.227	4.171	6.432	2.584
94184	pyridoxal-dependent decarboxylase domain containing 1	1.20589	0.2701	0.00199626	2.69978	21.402	20.492	24.183	22.951	28.05	24.458	28.54	24.845
68742	transmembrane protein 219	1.20197	0.2654	0.00199776	2.69946	15.119	15.635	17.898	18.151	19.431	19.702	20.125	19.873
66271	transmembrane protein 126A	1.21959	0.2864	0.00200415	2.69807	20.347	19.544	24.033	23.685	26.82	27.428	26.055	25.167
57258	exportin 4	-1.51372	-0.5981	0.00202016	2.69461	2.362	1.865	1.5	2.013	1.433	0.929	1.436	1.042
17174	mannan-binding lectin serine peptidase 1	-1.88165	-0.912	0.00202062	2.69452	1.755	3.113	2.656	2.216	1.435	1.195	0.361	1.17
77675	RIKEN cDNA 5033406O09 gene	1.45176	0.5378	0.0020288	2.69276	2.636	2.676	3.101	2.247	5.112	3.291	4.012	3.286
66824	PYD and CARD domain containing	1.3786	0.4632	0.00202922	2.69267	18.706	12.617	17.101	14.498	23.09	23.174	18.181	22.282
194655	Kruppel-like factor 11	-1.66671	-0.737	0.00203405	2.69164	8.225	13.946	7.159	7.116	4.383	4.192	4.552	6.66
241944	DNA segment, Chr 3, ERATO Doi 254, expressed	-1.18731	-0.2477	0.00203529	2.69137	3.198	2.953	3.005	2.817	2.698	2.327	2.472	2.405
26356	inhibitor of growth family, member 1	1.12272	0.167	0.00204411	2.6895	13.591	13.062	12.886	13.426	14.419	14.531	14.523	14.989
14275	folate receptor 1 (adult)	1.91693	0.9388	0.00205503	2.68718	0.731	0.739	0.21	0.485	1.507	1.056	1.733	0.884
66957	serine (or cysteine) peptidase inhibitor, clade B (ovalbumin), member 11	2.00444	1.0032	0.00205513	2.68716	0.829	1.577	0.347	0.316	2.449	2.434	2.127	1.672
17191	methyl-CpG binding domain protein 2	1.15293	0.2053	0.00206733	2.68459	26.987	26.297	29.113	28.342	33.811	30.835	32.098	29.028
12445	cyclin D3	1.28556	0.3624	0.0020713	2.68376	25.114	21.741	25.595	29.14	30.222	36.125	33.677	29.287
70086	cysteinyl leukotriene receptor 2	1.54499	0.6276	0.00207152	2.68371	0.676	0.883	0.847	0.758	1.482	1.034	1.581	0.953
18484	peptidylglycine alpha-amidating monooxygenase	1.39571	0.481	0.00208146	2.68163	34.503	33.136	28.734	29.499	39.526	36.465	56.667	43.445
213391	Ras association (RalGDS/AF-6) domain family member 4	-2.08363	-1.0591	0.0020834	2.68123	11.246	34.673	4.619	2.96	4.576	3.08	2.024	3.202
11773	adaptor-related protein complex 2, mu 1 subunit	1.1717	0.2286	0.00209624	2.67856	50.998	46.008	45.187	47.287	56.417	52.479	58.54	51.337
232853	zinc finger protein 954	1.22044	0.2874	0.00209786	2.67822	5.624	6.409	6.342	5.914	7.94	7.582	7.309	6.48
331026	GDP-mannose pyrophosphorylase B	1.3904	0.4755	0.00210191	2.67739	9.842	8.52	10.205	10.835	11.816	14.507	17.127	11.383
67451	plakophilin 2	1.37411	0.4585	0.00212521	2.6726	5.375	6.122	4.366	4.274	7.801	6.661	7.105	6.146
108075	latent transforming growth factor beta binding protein 4	1.3903	0.4754	0.00212568	2.6725	59.225	66.369	52.151	57.402	77.092	76.985	69.34	103.703
234395	USH1 protein network component harmonin binding protein 1	-1.5421	-0.6249	0.00213092	2.67143	16.536	19.637	11.799	10.696	8.371	7.792	10.299	9.3
170439	ELOVL family member 6, elongation of long chain fatty acids (yeast)	-1.36197	-0.4457	0.00214151	2.66928	5.101	4.446	5.014	5.914	3.698	3.282	4.494	3.083
100647	uroplakin 3B	1.51687	0.6011	0.0021435	2.66888	26.354	20.6	13.327	19.203	30.756	35.301	31.051	26.491
12156	bone morphogenetic protein 2	1.63037	0.7052	0.00214917	2.66773	1.655	1.448	1.252	1.673	2.606	2.343	3.833	1.609
16002	insulin-like growth factor 2	-1.71535	-0.7785	0.00215336	2.66688	2.006	1.341	1.094	1.045	0.429	0.718	0.789	0.887
19263	protein tyrosine phosphatase, receptor type, B	-1.53421	-0.6175	0.00215937	2.66567	8.161	9.28	5.461	5.236	4.176	3.931	4.197	4.961
16980	leucine rich repeat protein 2, neuronal	-1.3931	-0.4783	0.00215964	2.66562	1.92	1.533	1.434	1.307	1.243	1.043	0.964	1.05
27260	pleckstrin 2	1.6245	0.7	0.00216003	2.66554	2.714	2.219	4.012	4.119	7.599	5.648	4.361	4.791
382236	bromodomain and WD repeat domain containing 3	-1.28895	-0.3662	0.00216378	2.66479	1.763	1.638	1.707	1.645	1.515	1.059	1.296	1.247
100034251	WAP four-disulfide core domain 17	1.44003	0.5261	0.00217001	2.66354	11.606	11.148	17.287	10.919	20.055	19.634	16.171	18.31
72333	palladin, cytoskeletal associated protein	1.16692	0.2227	0.00217636	2.66227	36.064	31.295	37.171	37.343	41.274	41.405	40.592	39.722
110095	liver glycogen phosphorylase	-1.40805	-0.4937	0.00217749	2.66204	9.715	13.613	14.216	11.606	8.384	8.153	7.094	9.944
13653	early growth response 1	-1.58821	-0.6674	0.00217864	2.66181	16.853	15.122	11.104	19.326	7.41	13.021	8.091	7.884
235135	transmembrane protein 45b	1.96156	0.972	0.00217983	2.66158	7.314	15.711	13.22	6.926	32.152	19.898	49.681	10.926
75292	protein kinase D3	1.16708	0.2229	0.00218474	2.6606	12.753	13.794	12.921	13.805	15.946	14.281	16.398	14.625
239559	alpha 1,4-galactosyltransferase	1.32924	0.4106	0.00219496	2.65857	36.942	35.132	37.554	38.119	48.947	49.728	38.525	57.923
70315	histone deacetylase 8	-1.30134	-0.38	0.00220614	2.65637	4.206	5.641	4.784	4.583	3.718	3.404	3.351	3.91
19092	protein kinase, cGMP-dependent, type II	1.73917	0.7984	0.00220615	2.65636	0.627	0.498	0.453	0.537	0.696	0.788	1.725	0.844
14239	forkhead box S1	-1.41765	-0.5035	0.00220983	2.65564	2.414	1.734	2.084	2.654	1.445	1.347	1.613	1.596
100042679	zinc finger protein 946 pseudogene	-1.37031	-0.4545	0.00221322	2.65498	1.185	1.196	0.894	1.036	0.871	0.77	0.657	0.751
102626	mitogen-activated protein kinase-activated protein kinase 3	1.38588	0.4708	0.0022239	2.65288	9.26	12.57	8.961	8.134	15.114	12.732	12.861	13.394
67704	RIKEN cDNA 1810037I17 gene	1.29495	0.3729	0.00222451	2.65277	50.16	39.096	51.959	55.2	60.212	68.599	60.805	62.346
329735	RIKEN cDNA 4933431E20 gene	-1.58118	-0.661	0.00222457	2.65275	2.768	4.604	2.517	2.417	1.832	1.695	1.588	2.12
224530	acetyl-Coenzyme A acetyltransferase 3	-2.06709	-1.0476	0.00223007	2.65168	1.311	5.179	1.173	0.604	0.61	0.472	0.309	0.769
72416	leucine-rich PPR-motif containing	-1.21108	-0.2763	0.00224145	2.64947	12.567	11.227	12.804	12.408	10.321	9.857	10.84	8.651
20564	slit guidance ligand 3	-1.56472	-0.6459	0.00225326	2.64719	3.991	4.306	4.103	3.768	1.607	2.379	2.159	3.458
20360	sema domain, transmembrane domain (TM), and cytoplasmic domain, (semaphorin) 6C	-1.49931	-0.5843	0.0022603	2.64583	5.738	10.291	6.984	7.367	4.711	4.597	4.157	5.726
56471	stathmin-like 4	1.96088	0.9715	0.00226104	2.64569	1.336	0.832	1.847	4.478	6.812	6.111	4.338	4.815
239410	Smg-5 homolog, nonsense mediated mRNA decay factor pseudogene	-1.6874	-0.7548	0.0022683	2.6443	0.68	0.771	1.252	0.621	0.445	0.565	0.316	0.444
237823	phosphoribosylformylglycinamidine synthase (FGAR amidotransferase)	-1.29235	-0.37	0.00227725	2.64259	9.085	7.279	8.377	8.316	6.131	6.129	7.338	5.345
12765	chemokine (C-X-C motif) receptor 2	2.07125	1.0505	0.00227941	2.64218	0.047	0.048	0.341	0.219	0.867	0.368	1.06	0.387
56788	signal peptide, CUB domain, EGF-like 2	1.70267	0.7678	0.00228028	2.64201	1.093	1.404	1.682	1.497	4.227	2.396	1.578	2.337
22417	wingless-type MMTV integration site family, member 4	2.04457	1.0318	0.00228202	2.64168	1.941	1.092	2.013	1.157	5.84	2.838	10.746	1.114
14462	GATA binding protein 3	1.43555	0.5216	0.00228413	2.64128	0.979	0.939	1.01	1.062	1.385	1.691	1.057	1.64
75608	charged multivesicular body protein 4B	1.24203	0.3127	0.0022889	2.64037	100.83	78.466	94.546	96.548	114.03	109.176	124.823	106.469
78405	neurotrophin 5	1.9	0.926	0.00229447	2.63932	0.226	0.347	0.438	0.381	0.849	0.828	1.275	0.337
67442	retinol saturase (all trans retinol 13,14 reductase)	-1.19698	-0.2594	0.0023008	2.63812	6.249	6.429	7.398	6.974	5.675	5.347	5.425	5.712
319518	pyruvate dehydrogenase phosphatase regulatory subunit	-1.42237	-0.5083	0.0023189	2.63472	3.144	3.047	3.216	3.504	2.771	1.559	2.3	2.1
15926	isocitrate dehydrogenase 1 (NADP+), soluble	1.43117	0.5172	0.00232111	2.6343	13.506	17.609	19.859	18.564	26.741	22.777	31.037	19.838
76156	family with sequence similarity 131, member B	-1.55703	-0.6388	0.0023282	2.63298	1.001	1.02	1.099	1.152	0.69	0.6	0.41	0.86
243931	teashirt zinc finger family member 3	-1.3477	-0.4305	0.00233301	2.63208	11.723	7.95	10.982	10.507	7.294	6.507	8.194	7.597
67893	transmembrane protein 86A	1.44463	0.5307	0.00234141	2.63052	13.862	15.639	12.571	11.373	18.205	15.44	19.492	24.798
319710	FERM domain containing 6	-1.39523	-0.4805	0.00234295	2.63024	12.592	19.159	13.753	14.764	9.14	11.653	9.985	10.863
259279	tubulin, gamma complex associated protein 3	-1.15029	-0.202	0.00234923	2.62907	15.476	15.178	14.692	14.706	13.328	12.13	13.638	12.18
18218	dual specificity phosphatase 8	1.4208	0.5067	0.00235395	2.6282	1.281	1.264	1.075	1.353	1.985	1.553	1.41	2.154
12748	CDC-like kinase 2	-1.14949	-0.201	0.00236621	2.62595	8.669	8.644	8.261	8.451	7.041	7.443	7.105	7.446
77044	AT rich interactive domain 2 (ARID, RFX-like)	-1.18304	-0.2425	0.00236645	2.6259	9.737	11.394	10.142	10.04	9.101	8.572	8.194	8.409
23984	phosphodiesterase 10A	-1.55477	-0.6367	0.00236857	2.62551	1.018	1.033	0.679	0.585	0.444	0.539	0.569	0.443
50720	sacsin	-1.22035	-0.2873	0.00238017	2.62339	1.414	1.28	1.411	1.617	1.155	1.117	1.098	1.217
387191	microRNA 196a-1	-1.62834	-0.7034	0.00238463	2.62258	11.014	13.849	7.546	12.591	6.666	7.42	6.134	5.073
78785	CAP-GLY domain containing linker protein family, member 4	1.91348	0.9362	0.00240294	2.61926	0.652	0.52	1.549	0.648	2.816	1.463	2.796	1.091
72123	coiled-coil domain containing 71 like	1.55649	0.6383	0.00240952	2.61807	8.561	8.167	8.627	8.357	13.754	11.955	19.943	8.747
15451	hepsin	1.64581	0.7188	0.00241545	2.617	4.452	7.855	6.866	4.428	13.18	8.321	12.497	7.488
70026	translocator protein 2	2.05623	1.04	0.00241589	2.61692	0.135	0.122	0.37	0.278	0.745	0.42	0.392	1.802
100042480	NHS-like 2	-1.34733	-0.4301	0.00241641	2.61683	6.064	5.487	5.399	5.758	3.822	4.039	3.383	5.074
15015	histocompatibility 2, Q region locus 4	1.40552	0.4911	0.00242714	2.61491	60.353	72.529	70.347	49.722	110.228	82.429	77.371	87.634
66897	N(alpha)-acetyltransferase 16, NatA auxiliary subunit	-1.25928	-0.3326	0.00243017	2.61436	5.872	4.903	5.41	5.219	4.579	4.514	3.976	3.569
73914	interleukin-1 receptor-associated kinase 3	-1.29316	-0.3709	0.00244287	2.6121	2.421	2.444	2.611	2.234	2.205	1.703	1.634	1.801
28006	WASH complex subunit 2	-1.36756	-0.4516	0.00244635	2.61148	23.055	30.377	23.314	21.637	20.65	16.227	15.27	17.563
269132	collagen beta(1-O)galactosyltransferase 2	1.54756	0.63	0.002478	2.6059	0.862	1.257	0.655	0.681	1.429	1.33	1.487	1.284
77125	interleukin 33	1.88518	0.9147	0.00249429	2.60305	1.434	1.388	0.974	1.61	4.519	3.167	3.922	0.994
12045	B cell leukemia/lymphoma 2 related protein A1b	1.66601	0.7364	0.00250912	2.60048	2.941	3.485	6.817	4.085	9.599	8.384	6.919	6.168
17193	methyl-CpG binding domain protein 4	-1.49661	-0.5817	0.00255375	2.59282	3.885	6.275	3.508	3.742	2.927	2.558	2.754	2.792
207806	upstream transcription factor family member 3	-1.11558	-0.1578	0.00256547	2.59083	3.548	3.638	3.709	3.792	3.422	3.142	3.174	3.203
23828	blood vessel epicardial substance	1.4649	0.5508	0.00257778	2.58875	3.84	3.425	4.119	5.544	5.168	5.905	7.727	6.289
12983	colony stimulating factor 2 receptor, beta, low-affinity (granulocyte-macrophage)	-1.60103	-0.679	0.00257829	2.58867	9.244	4.337	9.316	8.287	4.862	3.74	5.364	3.966
72388	receptor-interacting serine-threonine kinase 4	1.33081	0.4123	0.00257899	2.58855	3.939	5.524	5.281	4.995	7.65	6.431	6.028	6.075
12337	calpain 5	1.66717	0.7374	0.00258075	2.58825	6.724	10.863	8.788	6.371	18.328	10.497	19.932	10.122
494504	adenomatosis polyposis coli down-regulated 1	-1.67818	-0.7469	0.0025815	2.58813	78.844	86.007	49.491	56.175	42.194	26.464	51.54	24.737
16633	killer cell lectin-like receptor, subfamily A, member 2	1.76688	0.8212	0.00258577	2.58741	0.612	1.042	0.911	0.448	1.949	1.702	0.915	1.471
71709	synapse defective 1, Rho GTPase, homolog 1 (C. elegans)	-1.1734	-0.2307	0.0025922	2.58633	15.096	16.613	14.171	14.877	12.772	12.643	13.108	12.292
319565	spectrin repeat containing, nuclear envelope 2	-1.75248	-0.8094	0.00261345	2.58279	12.35	15.548	5.916	5.802	5.25	4.829	4.897	4.625
59021	RAB2A, member RAS oncogene family	1.20689	0.2713	0.00261479	2.58256	74.815	65.391	75.501	80.035	84.283	90.901	95.064	81.686
78796	zinc finger, CCHC domain containing 4	-1.15341	-0.2059	0.00263354	2.57946	2.35	2.528	2.573	2.377	2.061	2.075	2.15	2.077
56443	actin related protein 2/3 complex, subunit 1A	1.12834	0.1742	0.00264686	2.57727	54.753	57.914	60.387	61.751	64.094	66.283	65.612	64.629
12029	B cell CLL/lymphoma 6, member B	-1.21453	-0.2804	0.00264927	2.57687	5.907	6.668	5.815	5.96	5.406	4.917	4.96	4.386
330812	ring finger protein 150	-1.45236	-0.5384	0.00265391	2.57611	6.491	7.353	8.096	6.993	6.38	4.758	3.407	4.504
30927	snail family zinc finger 3	1.81844	0.8627	0.00265504	2.57593	0.368	0.307	0.307	0.389	0.683	0.423	1.229	0.568
435965	low density lipoprotein receptor-related protein 3	-1.31987	-0.4004	0.00269182	2.56995	8.252	7.338	9.896	8.523	7.523	6.102	5.462	5.987
68789	tRNA methyltransferase 61B	1.26462	0.3387	0.00269942	2.56873	1.531	1.781	1.647	1.606	2.204	2.27	1.887	1.877
321006	DDB1 and CUL4 associated factor 1	-1.19731	-0.2598	0.00270465	2.56789	8.519	8.239	7.756	7.471	7.281	6.394	6.515	6.034
214162	lysine (K)-specific methyltransferase 2A	-1.46835	-0.5542	0.00270609	2.56766	8.291	12.075	7.18	7.106	6.146	5.502	4.995	5.859
75956	serine/arginine repetitive matrix 2	-1.35802	-0.4415	0.00270859	2.56726	114.137	118.873	103.377	95.266	85.041	68.551	63.808	90.415
83921	transmembrane protein 2	-1.31814	-0.3985	0.00270916	2.56717	7.855	7.644	6.497	6.331	5.351	4.421	6.044	5.092
15484	hydroxysteroid 11-beta dehydrogenase 2	1.78732	0.8378	0.00271417	2.56636	115.887	90.275	214.821	194.087	416.333	264.199	404.374	174.676
100683	transformation/transcription domain-associated protein	-1.32694	-0.4081	0.00271674	2.56595	14.143	14.684	11.121	11.093	10.353	8.663	8.703	9.694
217340	ring finger protein 157	-1.47284	-0.5586	0.00272143	2.5652	3.229	3.192	3.98	3.304	2.542	2.267	1.46	2.578
55983	PDZ domain containing RING finger 3	-1.39988	-0.4853	0.00275299	2.5602	13.441	10.847	15.391	14.404	7.752	10.705	8.095	10.556
67874	reprimo, TP53 dependent G2 arrest mediator candidate	1.4571	0.5431	0.00275341	2.56013	7.337	9.186	7.776	8.396	8.438	13.689	11.675	14.365
212980	solute carrier family 45, member 3	1.93268	0.9506	0.00276133	2.55888	0.812	1.845	1.078	0.802	2.522	2.191	5.595	1.295
77264	zinc finger protein 142	-1.27615	-0.3518	0.00277674	2.55646	6.28	5.918	5.187	4.642	4.428	4.17	4.243	4.02
319767	ATPase, class V, type 10B	2.01042	1.0075	0.00279162	2.55414	1.01	1.53	5.635	3.753	14.966	9.697	9.573	3.356
20621	stannin	-1.36737	-0.4514	0.00279365	2.55383	23.596	18.473	16.724	19.889	14.322	11.319	16.206	13.803
387314	transmembrane and tetratricopeptide repeat containing 1	-1.64901	-0.7216	0.00279649	2.55339	9.838	8.5	6.831	6.601	4.165	5.414	2.391	5.443
68920	RIKEN cDNA 1110065P20 gene	1.2758	0.3514	0.00280908	2.55144	8.452	6.999	8.845	8.017	9.171	10.133	11.391	10.093
54169	K(lysine) acetyltransferase 6B	-1.35877	-0.4423	0.00281244	2.55092	6.351	7.978	5.76	5.468	5.029	4.732	3.994	4.482
216725	a disintegrin-like and metallopeptidase (reprolysin type) with thrombospondin type 1 motif, 2	1.66117	0.7322	0.00282909	2.54835	7.579	5.947	8.654	9.736	13.718	10.813	22.714	9.723
11546	poly (ADP-ribose) polymerase family, member 2	-1.15061	-0.2024	0.00284079	2.54656	22.147	19.531	21.687	22.468	17.934	18.076	18.706	18.466
236733	ubiquitin specific peptidase 11	-1.33044	-0.4119	0.0028569	2.5441	10.322	14.12	12.197	11.649	9.691	8.75	7.355	9.465
76551	coiled-coil domain containing 6	1.14735	0.1983	0.00285737	2.54403	15.323	14.469	15.273	15.941	17.881	18.354	16.78	15.914
21376	transforming growth factor beta regulated gene 1	1.24246	0.3132	0.00286976	2.54215	47.692	51.928	49.536	49.456	62.212	57.979	71.113	52.775
60425	double C2, gamma	-1.30387	-0.3828	0.00288858	2.53932	7.294	7.613	7.071	6.61	5.099	5.919	4.456	5.863
64685	N-myc (and STAT) interactor	1.3566	0.44	0.0029014	2.53739	16.54	13.721	17.846	19.822	28.142	21.167	22.791	19.983
19243	protein tyrosine phosphatase 4a1	1.25963	0.333	0.00291551	2.53529	4.537	3.74	4.02	3.725	4.521	5.55	5.132	4.762
52670	cleavage and polyadenylation specific factor 4-like	-1.88283	-0.9129	0.00291814	2.53489	7.796	7.794	3.731	3.344	1.963	2.269	1.226	3.859
18784	phospholipase A2, group V	2.03397	1.0243	0.00292522	2.53384	0.389	0.057	0.919	1.129	3.238	2.606	2.561	1.355
27056	interferon regulatory factor 5	1.38204	0.4668	0.0029298	2.53316	2.829	4.167	3.714	3.428	5.941	4.857	4.689	4.136
12825	collagen, type III, alpha 1	1.67737	0.7462	0.00293657	2.53216	390.599	351.271	478.722	504.444	767.381	577.385	1288.64	501.96
319997	RIKEN cDNA A630001G21 gene	1.30233	0.3811	0.00294775	2.53051	4.994	4.504	5.308	4.534	7.626	5.451	6.18	5.806
19142	protease, serine 12 neurotrypsin (motopsin)	-1.98385	-0.9883	0.00296639	2.52777	5.972	9.106	2.421	2.17	1.037	1.564	0.981	2.901
11920	ataxia telangiectasia mutated	-1.28788	-0.365	0.00296688	2.5277	3.323	4.068	3.038	3.183	2.706	2.337	2.741	2.529
107975	phosphofurin acidic cluster sorting protein 1	-1.23012	-0.2988	0.00296866	2.52744	11.829	12.206	10.486	10.154	9.303	8.764	8.199	9.293
66060	cysteine-rich transmembrane module containing 1	1.5132	0.5976	0.00296931	2.52734	36.114	21.613	37.365	31.612	54.2	51.988	35.338	55.066
235044	phospholipid phosphatase related 2	-1.19947	-0.2624	0.0029722	2.52692	6.476	7.243	7.994	7.193	6.054	5.818	5.672	6.082
68114	melanoma associated antigen (mutated) 1	-1.17805	-0.2364	0.00299534	2.52355	19.114	16.294	16.929	17.774	13.785	15.151	14.924	14.49
20720	serine (or cysteine) peptidase inhibitor, clade E, member 2	1.99377	0.9955	0.00300108	2.52272	67.712	27.9	27.655	25.172	91.432	57.4	256.691	47.788
228788	cerebral cavernous malformation 2-like	-1.53082	-0.6143	0.0030129	2.52102	8.898	9.691	5.667	5.566	4.581	3.833	5.054	4.818
66460	SYS1 Golgi-localized integral membrane protein homolog (S. cerevisiae)	1.22129	0.2884	0.00301429	2.52081	21.904	19.438	25.235	24.527	28.653	27.23	27.722	26.23
237782	Smith-Magenis syndrome chromosome region, candidate 8 homolog (human)	-1.2223	-0.2896	0.0030381	2.5174	5.472	6.296	5.75	5.549	5.151	4.581	4.113	4.648
11803	amyloid beta (A4) precursor-like protein 1	1.48134	0.5669	0.00305458	2.51505	1.687	1.419	1.378	1.74	2.944	2.238	2.643	1.597
54371	carbohydrate sulfotransferase 2	-1.48421	-0.5697	0.00305506	2.51498	9.364	5.291	8.137	8.381	4.71	5.944	3.975	5.245
77219	prostaglandin reductase 2	1.22595	0.2939	0.00306169	2.51404	13.346	13.301	16.51	15.007	17.695	18.182	16.209	18.291
235567	DnaJ heat shock protein family (Hsp40) member C13	-1.17292	-0.2301	0.00306181	2.51402	9.584	9.46	9.36	9.317	8.699	7.164	8.23	7.483
50868	kelch-like ECH-associated protein 1	1.17292	0.2301	0.0030631	2.51384	12.91	12.093	13.968	14.435	16.222	15.267	15.876	14.357
381510	dpy-19-like 4 (C. elegans)	-1.3743	-0.4587	0.00308736	2.51041	4.163	3.836	4.334	3.835	3.706	2.339	2.928	2.42
18821	phospholamban	1.7262	0.7876	0.00308951	2.51011	5.576	3.477	3.823	6.064	5.32	9.568	7.36	13.868
12814	collagen, type XI, alpha 1	1.78646	0.8371	0.00309089	2.50992	3.241	2.723	3.055	3.37	6.629	4.417	11.428	3.089
18708	phosphoinositide-3-kinase regulatory subunit 1	1.25745	0.3305	0.00309118	2.50988	28.16	21.614	29.684	26.521	33.986	31.471	32.177	34.138
52666	Rho guanine nucleotide exchange factor (GEF) 25	-1.26234	-0.3361	0.00309132	2.50986	37.667	45.539	43.464	45.677	32.158	35.483	29.177	36.416
56784	Ral GTPase activating protein, alpha subunit 1	-1.23354	-0.3028	0.00309195	2.50977	9.106	9.611	8.122	7.837	7.157	7.192	6.305	6.872
68108	small nucleolar RNA host gene 17	-1.31741	-0.3977	0.00309992	2.50865	13.354	18.484	14.402	13.546	11.397	10.145	12.013	10.603
52717	anaphase promoting complex subunit 16	1.10481	0.1438	0.00310224	2.50832	20.573	20.224	20.531	20.616	22.028	22.409	21.894	22.679
68187	family with sequence similarity 135, member A	-1.2531	-0.3255	0.00310523	2.50791	6.716	7.505	6.665	6.159	5.695	4.677	5.797	4.944
54610	TBC1 domain family, member 8	-1.65336	-0.7254	0.00313038	2.5044	12.443	16.3	7.463	6.975	5.742	5.345	5.737	6.732
107702	ribonuclease/angiogenin inhibitor 1	1.18001	0.2388	0.00313715	2.50346	62.248	54.28	61.54	61.534	68.806	69.633	65.366	74.608
74148	clustered mitochondria (cluA/CLU1) homolog	-1.29477	-0.3727	0.00316399	2.49976	18.502	18.52	16.661	14.498	12.726	12.785	14.691	11.152
330286	RIKEN cDNA D630045J12 gene	-1.41902	-0.5049	0.0031748	2.49828	8.604	10.071	10.609	8.955	8.326	6.444	4.673	6.434
654822	RIKEN cDNA D330041H03 gene	-1.71333	-0.7768	0.00317781	2.49787	1.386	1.587	0.795	0.844	0.698	0.604	0.4	0.66
14089	fibroblast activation protein	1.56775	0.6487	0.0031805	2.4975	2.376	2.762	2.666	2.76	3.742	2.794	6.344	4.365
16939	loricrin	-1.51898	-0.6031	0.00319011	2.49619	0.952	0.666	1.031	0.841	0.473	0.512	0.691	0.477
106639	vimentin-type intermediate filament associated coiled-coil protein	1.23362	0.3029	0.00319784	2.49514	9.344	10.209	11.961	11.957	13.188	13.646	12.741	13.38
57354	cramped chromatin regulator homolog 1	-1.33543	-0.4173	0.00321507	2.49281	10.232	12.335	8.867	8.56	7.878	6.901	6.791	7.52
18514	pre B cell leukemia homeobox 1	-1.21664	-0.2829	0.00321945	2.49222	32.025	35.545	35.502	38.694	29.333	27.178	26.256	31.267
26444	proteasome (prosome, macropain) subunit, alpha type 7	1.27651	0.3522	0.00322148	2.49194	63.77	48.436	59.959	66.692	72.094	74.686	83.743	71.372
243743	plexin A4	1.3309	0.4124	0.0032333	2.49035	1.253	1.361	1.018	1.121	1.555	1.582	1.835	1.334
66725	leucine-rich repeat kinase 2	-1.31458	-0.3946	0.00323989	2.48947	0.807	1.006	0.725	0.877	0.596	0.601	0.653	0.67
211652	WW, C2 and coiled-coil domain containing 1	1.35088	0.4339	0.00324346	2.48899	14.868	21.772	21.416	20.209	27.71	29.655	23.295	24.908
108655	forkhead box P1	-1.48865	-0.574	0.00325428	2.48755	10.695	14.304	7.612	8.967	7.319	5.649	6.599	6.913
67797	small nuclear ribonucleoprotein 48 (U11/U12)	-1.23508	-0.3046	0.0032611	2.48664	15.779	17.98	15.554	17.047	12.633	14.47	11.801	13.637
319468	protein phosphatase 1H (PP2C domain containing)	1.50713	0.5918	0.00327006	2.48544	2.263	3.346	3.241	2.321	5.779	4.022	4.32	3.211
246703	NAD(P)HX epimerase	1.11644	0.1589	0.00327857	2.48432	41.472	39.238	43.249	40.83	46.117	45.392	44.25	45.303
268936	bromodomain and PHD finger containing, 3	-1.17048	-0.2271	0.00328283	2.48375	9.931	9.694	9.212	8.451	8.042	7.715	7.822	7.695
68299	VPS53 GARP complex subunit	1.19657	0.2589	0.00328292	2.48374	11.985	13.297	15.07	13.549	16.632	16.365	15.585	15.052
234594	CCR4-NOT transcription complex, subunit 1	-1.2074	-0.2719	0.00328599	2.48333	18.449	18.188	16.932	17.606	15.428	12.707	15.849	13.806
17196	myelin basic protein	1.60603	0.6835	0.00329254	2.48247	1.027	2.035	1.136	1.116	2.706	2.326	2.388	1.626
18578	phosphodiesterase 4B, cAMP specific	-1.64251	-0.7159	0.00329472	2.48218	2.719	2.737	1.356	1.471	1.06	1.05	1.037	1.409
320554	t-complex 11 like 1	-1.42011	-0.506	0.00329946	2.48156	1.212	1.295	1.845	1.592	0.996	0.886	1.207	0.922
103098	solute carrier family 6 (neurotransmitter transporter), member 15	-1.70114	-0.7665	0.00330338	2.48104	1.228	1.927	2.04	1.262	0.789	1.333	0.617	0.607
735265	microRNA 703	-1.2676	-0.3421	0.00331413	2.47963	117.584	106.957	111.34	101.567	88.67	88.08	70.272	90.096
68655	fibronectin type III domain containing 1	2.00389	1.0028	0.00331606	2.47938	0.433	1.267	1.567	1.24	5.893	2.067	6.614	0.793
233789	SMG1 homolog, phosphatidylinositol 3-kinase-related kinase (C. elegans)	-1.26112	-0.3347	0.0033188	2.47902	10.029	12.253	9.626	10.011	9.001	7.949	7.386	8.159
58223	matrix metallopeptidase 19	-1.16078	-0.2151	0.00332046	2.4788	10.036	10.566	10.954	10.979	9.21	8.208	9.483	9.05
69219	dimethylarginine dimethylaminohydrolase 1	-1.62676	-0.702	0.00332848	2.47775	6.63	2.886	5.755	6.417	3.305	3.307	2.2	3.279
70144	leucine-rich repeats and calponin homology (CH) domain containing 3	-1.27182	-0.3469	0.00333325	2.47713	5.712	7.02	5.528	5.315	4.926	4.292	4.626	4.271
15275	hexokinase 1	1.18214	0.2414	0.00334601	2.47547	15.476	17.145	18.018	17.973	21.596	19.651	20.555	18.186
73710	tubulin, beta 2B class IIB	1.51351	0.5979	0.00335043	2.4749	5.829	4.621	6.141	7.029	11.354	11.062	6.27	8.082
171284	T cell immunoglobulin and mucin domain containing 2	1.60303	0.6808	0.00335351	2.4745	1.164	0.681	0.853	0.831	1.163	1.45	1.205	2.131
22352	vimentin	-1.50733	-0.592	0.00336886	2.47252	400.071	496.518	275.714	345.762	212.429	203.511	231.17	301.231
78752	chondroitin sulfate N-acetylgalactosaminyltransferase 2	1.18394	0.2436	0.00338835	2.47001	8.722	8.417	9.102	9.499	10.038	10.807	11.355	9.497
78787	ubiquitin specific peptidase 54	-1.24669	-0.3181	0.00339022	2.46977	6.58	8.397	7.881	8.212	6.555	6.042	5.505	6.265
70974	phosphoglucomutase 2-like 1	-1.37774	-0.4623	0.00339371	2.46933	1.988	2.801	1.768	1.969	1.55	1.441	1.445	1.541
57342	parvin, alpha	1.1687	0.2249	0.00341237	2.46694	39.693	42.523	44.69	47.422	48.291	51.924	49.376	50.973
22268	uroplakin 1B	1.29003	0.3674	0.00341874	2.46613	8.837	8.123	8.137	7.591	10.689	12.233	10.428	8.545
11486	adenosine deaminase	1.71725	0.7801	0.00343506	2.46407	2.368	1.258	2.944	3.158	5.206	3.578	6.432	3.327
74032	short chain dehydrogenase/reductase family 42E, member 1	1.28254	0.359	0.0034406	2.46337	2.413	2.438	3.111	2.804	3.592	3.749	3.035	3.332
12642	cholesterol 25-hydroxylase	-1.61586	-0.6923	0.00344866	2.46235	4.237	1.85	3.758	4.233	1.664	1.959	2.186	2.101
66988	leucine aminopeptidase 3	1.26707	0.3415	0.00346481	2.46032	44.97	38.591	43.251	41.312	63.4	53.664	47.012	47.136
80880	KN motif and ankyrin repeat domains 3	-1.80013	-0.8481	0.00346956	2.45973	32.246	66.525	20.613	19.925	15.336	14.962	17.211	16.516
432999	RIKEN cDNA A930007A09 gene	1.49962	0.5846	0.00348193	2.45818	0.51	0.572	0.755	0.601	0.917	1.129	1.061	0.651
63954	retinol binding protein 7, cellular	1.60603	0.6835	0.00348196	2.45818	2.664	2.734	2.225	3.749	3.761	4.908	6.829	3.744
26561	matrix metallopeptidase 23	1.38003	0.4647	0.003482	2.45817	32.926	34.637	45.509	39.111	52.53	49.641	65.813	42.564
17713	GrpE-like 1, mitochondrial	1.16433	0.2195	0.00349923	2.45603	9.765	8.722	9.401	9.414	10.481	10.56	11.658	10.07
207165	bromodomain PHD finger transcription factor	-1.24677	-0.3182	0.00350238	2.45564	9.173	10.772	8.663	8.496	8.062	6.952	7.059	7.054
72344	ubiquitin specific peptidase 36	-1.13501	-0.1827	0.00350248	2.45562	11.366	11.724	11.845	11.147	9.672	10.243	10.484	9.477
207839	polypeptide N-acetylgalactosaminyltransferase 6	1.674	0.7433	0.00351797	2.45371	1.942	1.483	1.112	1.488	2.293	2.094	4.52	2.067
12831	collagen, type V, alpha 1	1.77818	0.8304	0.00352711	2.45258	21.802	17.03	26.036	27.696	38.83	32.887	89.649	28.712
208117	aph1 homolog B, gamma secretase subunit	-1.24496	-0.3161	0.00352973	2.45226	2.565	2.768	2.643	3.107	1.989	2.319	2.369	2.014
11941	ATPase, Ca++ transporting, plasma membrane 2	1.68331	0.7513	0.00353241	2.45193	5.149	3.396	9.215	6.532	14.068	12.065	7.759	10.72
330662	dedicator of cytokinesis 1	-1.3074	-0.3867	0.00353939	2.45107	27.982	21.877	20.863	19.83	17.612	15.717	16.136	17.929
70549	talin 2	-1.40279	-0.4883	0.00354646	2.4502	2.684	4.263	2.738	3.076	2.125	2.277	2.005	2.339
60527	fatty acid desaturase 3	-1.30876	-0.3882	0.00355479	2.44919	6.036	6.984	5.502	6.47	3.947	4.588	5.402	4.611
66647	NSE3 homolog, SMC5-SMC6 complex component	-1.2126	-0.2781	0.00355948	2.44861	21.124	19.797	23.075	24.683	18.366	19.346	16.892	17.025
104709	phosphoinositide-3-kinase regulatory subunit 5	-1.23713	-0.307	0.0035803	2.44608	1.518	1.558	1.512	1.448	1.24	1.281	1.231	1.031
69207	serine/arginine-rich splicing factor 11	-1.16409	-0.2192	0.0035913	2.44475	52.054	59.505	54.999	53.522	49.301	45.09	47.956	43.323
207375	family with sequence similarity 120, member C	-1.19549	-0.2576	0.00359919	2.4438	4.494	4.854	4.441	4.776	3.989	4.123	3.396	3.723
218454	lipoma HMGIC fusion partner-like 2	-1.57135	-0.652	0.00363453	2.43955	10.273	12.872	6.046	6.801	5.485	4.987	4.943	5.796
231532	Rho GTPase activating protein 24	-1.34499	-0.4276	0.00364205	2.43865	1.657	1.902	1.968	1.866	1.125	1.155	1.599	1.429
94224	steroid 5 alpha-reductase 2	1.86051	0.8957	0.00364806	2.43794	0	0.133	0.075	0.019	1.82	0.295	2.16	0.039
66086	Fgfr1op N-terminal like	1.21319	0.2788	0.00365932	2.4366	25.782	25.224	28.68	31.61	31.821	34.093	35.361	31.89
108699	chimerin 1	-1.36775	-0.4518	0.00366405	2.43604	3.864	3.047	2.834	2.689	2.225	1.952	2.042	2.557
278279	transmembrane and tetratricopeptide repeat containing 2	-1.34882	-0.4317	0.00367829	2.43435	8.19	6.367	5.641	5.752	5.28	4.811	4.255	4.309
100043597	Snf2-related CREBBP activator protein	-1.16199	-0.2166	0.00369577	2.4323	14.761	15.991	15.023	14.254	13.91	12.189	12.327	12.316
14231	FK506 binding protein 7	1.47437	0.5601	0.00369835	2.43199	22.33	21.025	26.543	27.72	29.473	35.952	51.462	29.739
16428	IL2 inducible T cell kinase	1.57243	0.653	0.00370637	2.43105	0.454	0.598	0.61	0.501	0.991	0.804	0.57	1.193
621823	protease (prosome, macropain) activator subunit 2B	1.26971	0.3445	0.0037089	2.43075	4.333	3.634	4.664	4.774	5.687	5.717	5.654	4.865
67615	ubiquitin-conjugating enzyme E2R 2	1.12155	0.1655	0.00371055	2.43056	31.899	29.704	33.079	33.623	35.81	36.004	35.957	33.81
12009	centrosomal protein 131	-1.23628	-0.306	0.0037154	2.42999	5.975	5.287	6.665	6.797	4.669	4.853	4.794	5.216
18432	MYB binding protein (P160) 1a	-1.28521	-0.362	0.00373936	2.4272	49.856	42.739	42.193	38.978	33.685	30.357	38.558	29.293
110616	ataxin 3	-1.2531	-0.3255	0.00374067	2.42705	9.332	9.326	7.485	7.987	7.079	6.048	6.63	6.868
320974	leucine rich repeat neuronal 4	1.41079	0.4965	0.00376329	2.42443	6.429	4.986	4.559	4.8	7.24	9.442	6.166	6.698
230971	multiple EGF-like-domains 6	1.50692	0.5916	0.00376393	2.42436	1.48	1.816	1.091	0.986	2.048	2.293	2.292	1.705
13476	receptor accessory protein 5	1.18517	0.2451	0.00379799	2.42045	31.848	29.033	32.486	34.13	34.463	36.227	39.518	38.588
100662	RIKEN cDNA D930016D06 gene	-1.18476	-0.2446	0.00380457	2.41969	9.26	8.786	7.79	8.361	7.574	7.05	6.798	6.899
17354	myeloid/lymphoid or mixed-lineage leukemia; translocated to, 10	-1.13761	-0.186	0.0038092	2.41917	7.305	7.479	7.36	6.972	6.804	6.071	6.094	6.185
13132	disabled 2, mitogen-responsive phosphoprotein	-1.23628	-0.306	0.00381501	2.4185	23.868	18.977	21.732	25.088	18.159	17.25	16.802	18.667
71777	inhibitor of growth family, member 3	-1.17032	-0.2269	0.00381522	2.41848	5.596	6.042	5.354	5.331	4.84	4.795	4.466	4.624
59056	EvC ciliary complex subunit 1	-1.24798	-0.3196	0.00383008	2.41679	7.112	7.113	7.676	8.366	5.132	6.133	5.872	6.516
235320	zinc finger and BTB domain containing 16	-1.64194	-0.7154	0.00383468	2.41627	6.426	13.38	9.038	9.756	5.762	4.697	3.443	7.231
14563	growth differentiation factor 5	1.68074	0.7491	0.00384038	2.41563	0.41	0.364	0.559	0.835	0.74	1.167	0.861	1.197
140481	mannosidase 2, alpha 2	-1.25632	-0.3292	0.00384689	2.41489	20.14	18.484	22.878	20.416	19.065	15.081	14.778	14.811
17248	transformed mouse 3T3 cell double minute 4	-1.23217	-0.3012	0.00387564	2.41166	26.689	33.912	28.337	26.85	23.337	22.539	24.07	22.055
73284	DNA-damage-inducible transcript 4-like	-1.37774	-0.4623	0.00392063	2.40664	10.985	12.651	12.767	12.869	6.438	8.236	9.373	10.346
142682	zinc finger, CCHC domain containing 14	-1.17846	-0.2369	0.00392125	2.40658	13.426	14.231	12.591	11.977	11.184	10.642	11.215	10.457
207474	potassium channel tetramerisation domain containing 12b	-1.40952	-0.4952	0.00392189	2.4065	8.015	8.665	5.396	6.343	5.257	4.197	5.346	4.578
67039	RNA binding motif protein 25	-1.13328	-0.1805	0.0039294	2.40567	39.617	38.504	39.795	39.179	35.526	32.559	36.447	31.667
272465	transmembrane protein 255B	-1.66382	-0.7345	0.00393651	2.40489	4.347	5.098	2.35	2.433	1.774	1.65	1.852	2.332
59003	macrophage erythroblast attacher	1.14441	0.1946	0.0039383	2.40469	39.29	35.862	38.474	38.128	43.722	43.022	45.358	38.932
15902	inhibitor of DNA binding 2	1.4837	0.5692	0.00394465	2.40399	47.034	41.091	72.485	71.136	96.563	98.518	73.507	82.519
56361	pseudouridine synthase 1	-1.15685	-0.2102	0.00395212	2.40317	15.689	15.308	15.419	14.198	12.612	13.533	13.218	12.083
65112	prostate transmembrane protein, androgen induced 1	1.76431	0.8191	0.00396925	2.40129	5.43	3.519	3.573	2.734	6.26	6.066	13.964	4.775
13805	endoglin	-1.32896	-0.4103	0.00398657	2.3994	44.661	35.061	35.66	36.942	28.209	23.849	34.032	25.175
13196	ArfGAP with SH3 domain, ankyrin repeat and PH domain1	-1.29468	-0.3726	0.00400614	2.39727	7.197	6.646	6.16	6.426	4.977	4.452	6.094	4.362
75957	Mir17 host gene (non-protein coding)	-1.34229	-0.4247	0.00400799	2.39707	8.578	7.24	6.653	8.299	5.572	5.015	6.854	4.763
69216	small vasohibin binding protein	1.27536	0.3509	0.00401625	2.39618	25.188	20.446	25.239	28.947	29.223	31.964	34.5	30.344
51869	replication timing regulatory factor 1	-1.241	-0.3115	0.00403845	2.39379	4.341	3.545	4.007	3.841	3.365	3.113	2.671	3.248
327826	fibroblast growth factor receptor substrate 2	-1.23508	-0.3046	0.00404921	2.39263	10.219	10.264	10.134	9.802	9.265	7.267	7.091	8.406
234797	RIKEN cDNA 6430548M08 gene	-1.43286	-0.5189	0.00405233	2.3923	5.341	6.92	4.142	4.284	3.151	3.785	3.655	3.218
17127	SMAD family member 3	-1.44633	-0.5324	0.00406851	2.39056	17.082	20.946	12.476	12.098	10.534	9.646	10.33	10.795
59010	sulfide quinone oxidoreductase	-1.37831	-0.4629	0.00407845	2.3895	18.061	22.028	17.044	15.963	11.24	15.557	10.999	13.327
207742	ring finger protein 43	1.30432	0.3833	0.00409073	2.3882	2.612	3.31	3.57	2.923	4.616	3.919	3.552	4.027
22377	WW domain binding protein 1	1.25432	0.3269	0.00411905	2.3852	21.596	19.544	26.813	25.696	29.878	29.23	28.387	28.695
67586	UBX domain protein 11	-1.37421	-0.4586	0.00412645	2.38442	5.579	7.485	7.452	6.257	4.856	4.924	3.687	5.327
229776	CDC14 cell division cycle 14A	-1.43963	-0.5257	0.00413728	2.38329	13.719	12.96	11.849	13.018	8.5	8.69	5.846	11.072
18654	placental growth factor	-1.95681	-0.9685	0.00413972	2.38303	23.368	26.827	5.766	6.882	3.763	4.258	2.675	9.288
57753	NOC3 like DNA replication regulator	-1.21293	-0.2785	0.00416174	2.38073	7.977	6.851	7.739	7.366	6.244	6.71	5.911	5.323
67040	DEAD (Asp-Glu-Ala-Asp) box polypeptide 17	-1.17536	-0.2331	0.00416397	2.38049	130.324	131.064	119.303	116.975	111.926	104.395	96.146	103.149
16337	insulin receptor	-1.41804	-0.5039	0.00416877	2.37999	12.249	16.185	10.584	9.86	8.48	6.967	9.144	8.468
14020	ecotropic viral integration site 5	-1.14274	-0.1925	0.00419684	2.37708	8.889	9.744	8.672	8.858	7.919	7.963	7.625	7.578
14344	fucosyltransferase 2	1.80088	0.8487	0.0041996	2.37679	17.546	6.11	30.346	21.406	43.297	43.669	38.861	35.501
227195	INO80 complex subunit D	-1.24634	-0.3177	0.00421345	2.37536	4.339	4.789	3.794	3.899	3.492	3.361	2.978	3.369
102265	expressed sequence AV026068	-1.56103	-0.6425	0.00422425	2.37425	43.739	103.064	63.348	57.806	43.345	39.334	37.959	38.438
54004	diaphanous related formin 2	-1.35032	-0.4333	0.00423283	2.37337	3.749	4.438	3.17	3.168	2.823	2.197	2.86	2.541
67859	cysteine rich tail 1	1.82982	0.8717	0.00423563	2.37308	0.79	0.457	0.197	0.395	0.954	1.041	0.829	1.283
100042194	predicted gene 13446	1.73472	0.7947	0.00424051	2.37258	0.396	0.295	0.491	0.583	0.954	0.564	1.329	0.622
331487	uracil phosphoribosyltransferase	-1.44333	-0.5294	0.0042653	2.37005	1.85	2.336	1.73	1.623	1.427	1.021	1.416	1.119
70791	histidyl-tRNA synthetase 2	-1.15037	-0.2021	0.00426717	2.36986	13.636	14.385	13.947	13.398	12.946	11.847	11.178	11.333
192185	NAD kinase	1.19086	0.252	0.00427516	2.36905	32.485	33.716	37.645	32.973	43.459	39.935	41.839	35.562
54120	GIPC PDZ domain containing family, member 2	1.90277	0.9281	0.0042757	2.36899	1.139	3.122	2.294	1.286	5.302	3.46	9.474	2.151
320720	FAST kinase domains 1	-1.23234	-0.3014	0.00427748	2.36881	4.244	4.173	5.22	4.389	3.582	3.872	3.366	3.5
232223	thioredoxin reductase 3	-1.31003	-0.3896	0.00427909	2.36865	4.307	4.603	4.881	4.219	3.317	2.95	4.146	2.95
16950	lysyl oxidase-like 3	-1.22978	-0.2984	0.004282	2.36835	4.131	5.065	5.288	5.22	4.166	3.659	3.994	3.858
68521	family with sequence similarity 189, member B	-1.2954	-0.3734	0.00428628	2.36792	9.816	12.323	10.94	10.431	7.85	8.202	7.092	9.525
14302	fyn-related kinase	1.49143	0.5767	0.00428635	2.36791	5.225	4.351	8.451	6.708	11.282	9.913	8.755	7.876
110816	PWP2 periodic tryptophan protein homolog (yeast)	-1.18001	-0.2388	0.00428929	2.36761	9.406	8.611	9.19	8.361	6.988	7.618	7.971	6.979
67266	family with sequence similarity 69, member A	-1.42741	-0.5134	0.00430008	2.36652	7.017	8.154	4.761	5.771	3.97	4.039	4.356	4.842
109637	uroplakin 1A	1.55434	0.6363	0.00431964	2.36455	0.811	0.559	0.647	0.771	1.188	1.425	1.163	0.758
71445	RIKEN cDNA 5530601H04 gene	-1.3262	-0.4073	0.00432112	2.3644	3.629	4.007	2.881	2.94	2.776	2.404	2.35	2.333
225207	zinc finger protein 521	-1.40805	-0.4937	0.00433049	2.36346	6.272	5.831	4.115	4.374	3.05	3.272	3.841	3.859
13363	desert hedgehog	-1.63003	-0.7049	0.00433444	2.36307	1.056	0.781	0.575	0.721	0.264	0.417	0.565	0.478
19714	REV3 like, DNA directed polymerase zeta catalytic subunit	1.40669	0.4923	0.00433979	2.36253	10.138	15.809	15.186	12.644	22.688	17.07	20.697	15.907
20962	synaptonemal complex protein 3	1.54018	0.6231	0.00434149	2.36236	4.583	2.822	5.225	5.984	8.758	8.444	6.154	6.437
233833	trinucleotide repeat containing 6a	-1.23038	-0.2991	0.00435136	2.36137	16.726	19.035	15.54	15.371	13.852	12.406	12.753	14.025
24109	ubiquitin-like 3	1.29792	0.3762	0.00435889	2.36062	21.913	20.814	25.403	24.549	33.143	34.677	26.419	25.322
209131	sorting nexin family member 30	-1.7767	-0.8292	0.00437049	2.35947	10.109	5.994	3.348	4.498	2.862	2.216	1.897	4.155
66541	IMP1 inner mitochondrial membrane peptidase-like (S. cerevisiae)	1.25223	0.3245	0.00438106	2.35842	19.236	18.022	19.653	21.313	21.834	27.136	21.927	25.904
216565	EH domain binding protein 1	-1.35943	-0.443	0.00438815	2.35772	5.357	7.977	7.154	7.671	4.827	5.45	4.255	5.466
14007	CUGBP, Elav-like family member 2	-1.20597	-0.2702	0.00441455	2.35511	9.061	11.39	9.878	9.968	8.834	7.825	8.132	7.965
17105	lysozyme 2	1.66313	0.7339	0.00441886	2.35469	92.917	139.621	207.093	108.629	366.901	254.709	189.084	185.495
16564	kinesin family member 21A	-1.33293	-0.4146	0.00442055	2.35452	3.288	3.937	3.25	2.857	2.828	2.563	2.334	1.998
15896	intercellular adhesion molecule 2	-1.28592	-0.3628	0.00442255	2.35433	17.563	13.096	14.95	16.789	12.451	11.14	13.271	10.417
269016	SH3 domain containing ring finger 2	-1.75759	-0.8136	0.00442789	2.3538	1.71	0.648	2.698	1.624	0.802	0.806	0.884	0.688
330217	galactose-3-O-sulfotransferase 4	1.32611	0.4072	0.00444946	2.35169	1.283	1.192	1.6	1.536	1.887	1.64	2.101	1.785
20846	signal transducer and activator of transcription 1	1.40708	0.4927	0.00448039	2.34868	17.616	16.589	19.267	15.71	32.46	20.806	26.521	18.568
67101	RIKEN cDNA 2310039H08 gene	1.35604	0.4394	0.00448287	2.34844	12.098	10.902	13.244	14.658	13.299	18.113	19.497	17.946
26404	mitogen-activated protein kinase kinase kinase 12	-1.14132	-0.1907	0.0044871	2.34803	5.347	5.332	5.946	5.445	5.051	4.729	4.566	4.661
106633	intraflagellar transport 140	-1.15926	-0.2132	0.00449264	2.3475	5.371	5.657	6.18	6.103	5.166	4.919	4.649	5.004
66848	fucosidase, alpha-L- 2, plasma	1.47019	0.556	0.00450466	2.34634	6.771	6.377	10.557	8.717	12.636	10.339	15.597	10.065
269608	pleckstrin homology domain containing, family G (with RhoGef domain) member 5	-1.24272	-0.3135	0.00450751	2.34606	12.348	11.41	9.784	9.683	8.76	8.62	8.029	8.608
54170	Ras-related GTP binding C	1.14353	0.1935	0.0045157	2.34527	22.757	22.842	25.293	23.649	27.57	28.053	26.234	24.634
53970	regulatory factor X, 5 (influences HLA class II expression)	-1.16716	-0.223	0.00453247	2.34367	11.227	12.285	11.306	11.821	10.493	9.538	10.353	8.855
16206	leucine-rich repeats and immunoglobulin-like domains 1	1.70503	0.7698	0.00454195	2.34276	10.12	13.226	11.966	9.49	20.427	15.599	37.478	11.978
228359	Rho GTPase activating protein 1	1.19127	0.2525	0.00455596	2.34142	32.027	29.052	30.467	33.08	33.138	35.692	38.609	38.808
13401	dystrophia myotonica-containing WD repeat motif	-1.13343	-0.1807	0.00456051	2.34099	19.251	18.241	18.749	19.186	15.348	16.947	16.379	16.623
21405	HNF1 homeobox A	-1.67481	-0.744	0.00461304	2.33601	0.963	1.463	0.846	0.526	0.595	0.436	0.433	0.539
71753	transmembrane serine protease 6	1.84869	0.8865	0.00461819	2.33553	0.283	0.6	0.768	0.387	1.846	0.874	1.541	0.542
231002	pleckstrin homology domain containing, family N member 1	-1.63422	-0.7086	0.00465128	2.33243	5.434	9.5	4.754	3.619	3.333	3.374	2.719	3.407
26920	centriolin	-1.22493	-0.2927	0.00465218	2.33234	7.296	7.651	6.886	7.117	6.551	4.931	5.957	5.706
18214	discoidin domain receptor family, member 2	-1.32519	-0.4062	0.00465447	2.33213	20.261	21.022	25.639	25.934	16.939	16.273	20.669	14.092
228662	BTB (POZ) domain containing 3	-1.37307	-0.4574	0.0046784	2.3299	21.033	18.801	13.66	15.519	12.724	10.681	11.426	13.644
11551	adrenergic receptor, alpha 2a	-1.33848	-0.4206	0.00469695	2.32818	6.094	5.754	5.704	7.493	4.046	4.148	5.631	4.272
213054	GA repeat binding protein, beta 2	-1.16991	-0.2264	0.0047055	2.32739	10.534	10.325	10.953	11.895	9.942	8.343	9.217	9.147
213084	cyclin-dependent kinase-like 3	1.34276	0.4252	0.00471197	2.3268	0.963	0.83	0.982	0.981	1.428	1.171	1.453	0.995
14942	granzyme E	1.84779	0.8858	0.00471761	2.32628	1.131	3.096	2.14	0.969	4.753	20.287	1.192	63.54
20384	serine/arginine-rich splicing factor 5	-1.09278	-0.128	0.00473432	2.32474	214.955	230.294	224.047	223.56	201.556	204.013	198.509	198.941
94346	transmembrane protein 40	1.81894	0.8631	0.00477874	2.32069	0.657	1.679	1.597	0.664	2.764	1.945	3.956	1.64
68520	zinc finger, FYVE domain containing 21	1.19939	0.2623	0.00478887	2.31977	31.574	32.97	35.206	35.728	37.396	43.171	37.092	42.492
16997	latent transforming growth factor beta binding protein 2	1.88936	0.9179	0.00480642	2.31818	0.187	0.226	0.422	0.106	1.351	0.543	5.596	0.218
224116	mucin 20	1.91414	0.9367	0.00481153	2.31772	0.44	1.065	1.057	0.201	5.341	1.535	10.937	0.748
109620	desmoplakin	1.45115	0.5372	0.00481496	2.31741	7.539	8.051	7.59	5.713	13.803	8.896	12.127	7.955
20249	stearoyl-Coenzyme A desaturase 1	1.35595	0.4393	0.00481806	2.31713	6.601	6.492	10.28	7.387	10.965	10.556	10.532	9.669
22371	Von Willebrand factor	-1.76614	-0.8206	0.00482074	2.31689	21.526	20.816	10.572	6.514	6.603	5.397	6.802	9.079
21336	tachykinin receptor 1	-1.88191	-0.9122	0.00483038	2.31602	4.112	0.792	2.353	2.064	0.647	0.51	1.419	0.979
67117	dynein light chain Tctex-type 3	1.15733	0.2108	0.00483283	2.3158	34.343	33.477	38.206	37.444	40.906	42.535	38.212	41.814
231279	GUF1 homolog, GTPase	-1.23439	-0.3038	0.00484351	2.31484	9.69	12.665	11.354	11.102	9.685	8.301	9.18	8.364
18557	cyclin-dependent kinase 18	1.75771	0.8137	0.00485899	2.31345	1.647	1.551	2.59	1.628	4.932	3.382	5.369	1.511
11501	a disintegrin and metallopeptidase domain 8	1.78089	0.8326	0.00487273	2.31223	2.731	4.766	2.778	2.18	5.62	4.101	12.055	4.578
210009	5-methyltetrahydrofolate-homocysteine methyltransferase reductase	-1.1414	-0.1908	0.00487487	2.31204	4.302	4.181	4.086	4.016	3.418	3.69	3.615	3.533
20515	solute carrier family 20, member 1	-1.29882	-0.3772	0.00487533	2.312	12.096	11.489	8.739	9.243	8.052	7.304	8.27	7.534
22146	tubulin, alpha 1C	1.44724	0.5333	0.0048788	2.31169	16.615	16.763	21.641	20.607	26.859	26.217	38.04	20.165
654824	ankyrin repeat domain 37	1.81882	0.863	0.00488759	2.31091	2.433	2.101	2.015	1.888	9.635	2.326	3.055	3.995
237542	oxysterol binding protein-like 8	-1.3396	-0.4218	0.00488945	2.31074	6.812	4.94	7.921	6.712	5.252	4.625	4.285	4.9
54325	elongation of very long chain fatty acids (FEN1/Elo2, SUR4/Elo3, yeast)-like 1	1.09574	0.1319	0.00493433	2.30677	25.545	24.498	26.259	24.972	27.38	27.258	27.782	26.741
94223	DGCR8, microprocessor complex subunit	-1.18814	-0.2487	0.00494473	2.30586	9.835	8.566	8.757	9.793	7.25	7.859	8.227	7.135
97998	DEP domain containing MTOR-interacting protein	-1.60092	-0.6789	0.00495767	2.30472	4.243	8.615	3.681	4.596	2.553	3.173	2.941	3.338
320119	ribosomal protein S6 kinase polypeptide 1	-1.13784	-0.1863	0.00495983	2.30453	4.749	4.926	4.836	4.79	4.332	4.091	4.375	3.869
22688	zinc finger protein 26	-1.13304	-0.1802	0.00501187	2.3	4.169	3.842	3.765	3.751	3.41	3.283	3.395	3.368
319371	RIKEN cDNA D030028A08 gene	-1.37907	-0.4637	0.00502988	2.29844	2.935	4.036	2.861	2.513	2.359	2.127	2.227	1.925
57170	dolichyl pyrophosphate phosphatase 1	1.3744	0.4588	0.00505097	2.29663	5.079	4.01	6.2	6.568	7.1	7.857	8.392	6.759
75687	RHO family interacting cell polarization regulator 1	-1.20556	-0.2697	0.00506584	2.29535	15.727	15.762	13.431	13.362	12.307	11.215	11.715	12.136
13144	death-associated protein kinase 3	1.14568	0.1962	0.00508663	2.29357	19.657	19.086	20.453	19.84	20.831	23.352	21.937	22.967
433926	leucine rich repeat containing 8 family, member B	-1.77904	-0.8311	0.00509196	2.29312	7.113	4.188	1.984	2.584	1.78	1.378	2.484	1.642
22350	ezrin	1.30631	0.3855	0.00509559	2.29281	81.311	109.059	84.528	78.234	126.814	120.818	102.607	109.263
20648	syntrophin, acidic 1	1.31303	0.3929	0.00509931	2.29249	2.873	2.088	2.681	2.767	3.276	3.466	3.907	2.951
75761	apolipoprotein L 7a	1.94693	0.9612	0.00514553	2.28857	0.476	0.414	0.22	0.299	1.448	0.381	2.715	0.336
19401	retinoic acid receptor, alpha	1.22383	0.2914	0.00514813	2.28835	7.144	6.1	7.835	6.939	8.887	7.656	8.352	8.969
70208	mediator complex subunit 23	-1.19549	-0.2576	0.0051538	2.28787	9.789	10.164	8.99	8.477	8.281	7.747	7.516	7.165
268752	WD repeat and FYVE domain containing 2	-1.34714	-0.4299	0.00515584	2.2877	2.77	2.963	3.4	2.975	2.85	1.938	2.044	1.9
57896	lysine-rich coiled-coil 1	1.19292	0.2545	0.00517209	2.28633	14.907	12.713	14.825	15.453	16.762	17.922	15.742	17.643
170441	solute carrier family 2 (facilitated glucose transporter), member 10	1.62237	0.6981	0.00517972	2.28569	2.009	1.253	2.271	2.485	3.178	2.926	5.344	2.523
100038526	predicted gene 10560	-1.22493	-0.2927	0.00518192	2.28551	7.414	8.205	7.898	7.367	6.76	5.753	5.695	6.491
11481	activin receptor IIB	-1.42454	-0.5105	0.00518596	2.28517	2.543	3.579	2.125	2.256	2.026	1.657	1.563	1.808
57764	netrin 4	-1.82842	-0.8706	0.00518629	2.28514	3.354	14.035	4.794	4.288	3.458	2.401	2.931	2.434
235380	Dmx-like 2	-1.19657	-0.2589	0.00520744	2.28338	1.883	1.872	1.761	1.682	1.635	1.532	1.387	1.352
22612	YES proto-oncogene 1, Src family tyrosine kinase	-1.18279	-0.2422	0.00521667	2.28261	13.612	12.854	12.25	12.334	12.026	10.013	10.224	10.102
108100	brain-specific angiogenesis inhibitor 1-associated protein 2	1.24574	0.317	0.00522182	2.28218	8.771	8.519	10.338	9.587	11.095	10.525	10.991	13.196
73728	pleckstrin and Sec7 domain containing	1.33506	0.4169	0.00524258	2.28045	8.861	9.112	9.271	10.292	10.4	14.416	10.603	14.497
68250	family with sequence similarity 96, member A	1.19416	0.256	0.00524352	2.28038	38.074	32.565	39.326	42.465	44.743	45.962	44.668	44.056
13079	cytochrome P450, family 21, subfamily a, polypeptide 1	1.93643	0.9534	0.0052785	2.27749	0.954	0.194	1.681	0.372	4.15	2.048	8.539	0.532
218138	GDP-mannose 4, 6-dehydratase	1.50775	0.5924	0.0052822	2.27719	26.103	26.711	20.297	17.473	28.326	27.419	47.804	37.476
59022	endothelial differentiation-related factor 1	1.19069	0.2518	0.00529689	2.27598	90.72	75.108	86.346	89.614	94.832	101.304	98.346	106.446
100316700	microRNA 1949	-1.72082	-0.7831	0.00530724	2.27513	10.624	9.51	5.865	7.432	3.932	3.804	5.856	2.831
76867	rhomboid domain containing 1	1.19881	0.2616	0.00530808	2.27506	4.737	4.558	5.616	5.178	6.191	5.471	6.229	5.871
102954	nudix (nucleoside diphosphate linked moiety X)-type motif 10	1.58766	0.6669	0.00530844	2.27503	0.877	0.825	0.586	0.65	1.803	1.089	1.245	0.836
14560	growth differentiation factor 10	1.64981	0.7223	0.00531094	2.27483	21.761	22.305	27.256	21.81	55.306	30.676	60.404	21.622
93697	interactor of little elongation complex ELL subunit 2	-1.13336	-0.1806	0.0053218	2.27394	6.531	6.609	6.276	6.416	5.706	5.841	5.28	5.564
209239	giant axonal neuropathy	-1.42287	-0.5088	0.00532828	2.27341	1.462	1.574	1.146	1.079	1.007	0.74	1.009	0.78
14944	granzyme G	1.76113	0.8165	0.0053533	2.27138	0.33	0.839	0.508	0.143	1.904	15.756	0.439	48.454
12297	calcium channel, voltage-dependent, beta 3 subunit	1.32207	0.4028	0.00536624	2.27033	9.326	10.814	11.48	11.199	14.637	12.472	17.551	11.791
71276	coiled-coil domain containing 57	-1.35613	-0.4395	0.00539238	2.26822	2.749	3.362	3.345	2.786	2.307	2.071	1.728	2.611
18121	noggin	-1.59372	-0.6724	0.00540233	2.26742	18.013	28.141	12.875	13.482	11.902	9.801	11.95	7.888
237940	amine oxidase, copper containing 2 (retina-specific)	-1.23842	-0.3085	0.00540556	2.26716	4.219	4.016	3.37	3.604	3.117	2.792	2.953	3.136
21951	tankyrase, TRF1-interacting ankyrin-related ADP-ribose polymerase	-1.35905	-0.4426	0.00543993	2.26441	4.935	4.596	4.286	4.46	3.942	2.429	3.722	2.91
223672	apolipoprotein L 9a	1.81516	0.8601	0.0054568	2.26306	3.239	4.036	2.96	2.015	13.277	4.134	7.146	3.276
114604	PR domain containing 15	-1.19061	-0.2517	0.00549686	2.25989	3.582	3.824	3.253	3.29	3.047	2.906	2.893	2.648
53321	contactin associated protein-like 1	-1.24798	-0.3196	0.00549764	2.25982	6.297	6.25	6.206	5.141	4.679	4.824	4.122	5.078
57908	zinc finger protein 318	-1.24091	-0.3114	0.0055061	2.25916	2.776	3.247	2.729	2.567	2.463	2.167	2.319	1.979
71619	ADP-ribosylation factor-like 14	1.92639	0.9459	0.00550882	2.25894	1.872	0.582	4.33	4.958	12.614	13.373	6.158	4.34
30947	adenosine deaminase, tRNA-specific 1	-1.34826	-0.4311	0.00553978	2.25651	2.832	3.583	2.569	2.566	1.902	2.391	1.852	2.137
98660	ATPase, Na+/K+ transporting, alpha 2 polypeptide	-1.4872	-0.5726	0.0055533	2.25545	8.2	15.77	12.009	10.86	6.279	7.434	6.713	9.176
56696	G protein-coupled receptor 132	1.41578	0.5016	0.00556357	2.25465	0.876	1.298	0.878	1.14	1.732	1.35	1.283	1.634
244058	repulsive guidance molecule family member A	1.37974	0.4644	0.00559973	2.25183	6.597	8.626	8.321	9.266	9.363	10.819	14.606	10.65
192285	PHD finger protein 21A	-1.25284	-0.3252	0.00561252	2.25084	11.467	14.943	11.67	11.714	10.138	9.589	9.048	10.055
18100	mitochondrial ribosomal protein L40	1.14814	0.1993	0.00563796	2.24888	20.817	18.792	21.742	21.927	24.23	22.691	23.468	23.751
226154	leucine zipper, putative tumor suppressor 2	1.16344	0.2184	0.00565891	2.24727	38.336	38.706	41.605	39.314	45.891	40.939	45.494	48.651
26390	mitogen-activated protein kinase binding protein 1	-1.21167	-0.277	0.0056669	2.24665	6.739	6.682	6.745	6.704	4.972	5	5.519	6.188
213582	microtubule-associated protein 9	-1.34546	-0.4281	0.00567882	2.24574	1.286	1.857	1.302	1.246	0.998	1.07	1.024	1
67441	isochorismatase domain containing 2b	1.38156	0.4663	0.00568991	2.24489	5.126	6.159	6.818	7.525	7.889	9.357	7.537	10.72
54367	zinc finger protein 326	-1.12763	-0.1733	0.00570519	2.24373	13.749	13.5	14.011	13.409	12.438	11.916	12.401	10.904
22690	zinc finger protein 28	-1.3297	-0.4111	0.00570746	2.24356	2.824	3.807	2.847	2.847	2.499	1.876	2.391	2.223
67459	nuclear VCP-like	-1.20623	-0.2705	0.00571311	2.24313	7.219	6.585	6.312	6.126	5.595	5.074	5.86	4.794
72930	protein phosphatase 2, regulatory subunit B, beta	1.86193	0.8968	0.00571966	2.24263	3.425	1.852	8.647	5.951	15.141	10.128	18.751	5.658
73692	ciliogenesis and planar polarity effector 1	-1.29164	-0.3692	0.00572162	2.24248	3.121	4.406	3.345	3.477	2.994	2.518	2.784	2.528
217944	Rap guanine nucleotide exchange factor (GEF) 5	-1.50379	-0.5886	0.00573075	2.24179	3.484	3.901	2.748	2.532	2.623	1.67	2.216	1.411
18573	phosphodiesterase 1A, calmodulin-dependent	-1.33108	-0.4126	0.00575423	2.24001	2.499	2.713	2.794	3.581	1.788	2.095	2.135	2.39
666257	predicted gene 8008	-1.39494	-0.4802	0.00575572	2.2399	1.068	1.201	1.116	0.927	0.969	0.578	0.716	0.715
54381	carboxypeptidase Q	1.22918	0.2977	0.00575619	2.23986	17.568	21.045	23.331	19.576	25.76	25.859	24.947	22.544
76265	tRNA splicing endonuclease subunit 54	-1.20589	-0.2701	0.00577212	2.23866	14.339	12.013	13.291	14.056	10.763	9.915	11.013	11.864
68631	crystallin, lambda 1	1.51121	0.5957	0.00577623	2.23836	6.733	6.771	8.653	7.321	12.917	8.956	16.358	7.941
241589	RIKEN cDNA D430041D05 gene	-1.87241	-0.9049	0.00581559	2.23541	1.015	0.879	0.316	0.234	0.352	0.132	0.203	0.236
20555	schlafen 1	1.87618	0.9078	0.00582274	2.23487	0.284	0.412	0.847	0.378	2.001	0.659	1.807	0.576
13982	estrogen receptor 1 (alpha)	1.25788	0.331	0.00582498	2.23471	31.357	37.198	34.564	31.05	42.659	38.341	49.16	37.175
26384	glucosamine-6-phosphate deaminase 1	-1.72764	-0.7888	0.00583253	2.23414	29.183	37.515	14.301	13.818	13.071	10.944	7.744	14.542
21952	troponin I, skeletal, slow 1	1.85626	0.8924	0.00583973	2.23361	0.327	0.204	0.345	0.832	1.279	1.522	0.843	0.593
20317	serine (or cysteine) peptidase inhibitor, clade F, member 1	1.45125	0.5373	0.00586221	2.23194	73.004	76.61	99.676	92.698	126.968	110.184	175.659	93.205
67941	ribosomal protein S27-like	1.3477	0.4305	0.00587652	2.23088	111.129	85.198	117.435	121.926	123.42	152.054	176.814	134.275
320634	OCRL, inositol polyphosphate-5-phosphatase	-1.21647	-0.2827	0.00588776	2.23005	11.655	11.637	14.465	12.812	10.678	10.032	9.243	10.716
69101	YdjC homolog (bacterial)	-1.42514	-0.5111	0.00588835	2.23001	10.489	15.204	9.777	11.22	6.733	8.091	9.758	6.681
21933	tumor necrosis factor receptor superfamily, member 10b	1.33016	0.4116	0.00589183	2.22975	7.566	6.047	8.305	8.085	10.399	11.992	9.146	8.301
210530	prolyl 3-hydroxylase 2	1.41461	0.5004	0.00589622	2.22943	4.466	4.843	6.314	4.77	9.667	6.615	7.405	5.561
66836	transmembrane protein 223	1.28298	0.3595	0.00589913	2.22921	34.988	30.39	44.626	39.707	44.326	47.162	50.234	48.719
20817	serine/arginine-rich protein specific kinase 2	-1.21782	-0.2843	0.0059033	2.22891	9.203	11.172	9.858	12.008	8.574	8.146	8.819	8.396
211949	splA/ryanodine receptor domain and SOCS box containing 4	1.36472	0.4486	0.00592001	2.22768	4.934	4.423	6.15	5.098	6.202	7.366	5.955	8.617
230857	endothelin converting enzyme 1	-1.48391	-0.5694	0.00592516	2.2273	43.704	30.64	23.665	22.778	18.892	17.211	22.078	18.519
433470	expressed sequence AA467197	1.69702	0.763	0.00593172	2.22682	2.497	2.131	3.207	2.769	3.82	6.351	2.613	7.397
19395	RAS, guanyl releasing protein 2	-1.55261	-0.6347	0.00593178	2.22681	8.312	9.092	7.646	8.985	3.61	5.445	3.547	7.52
17698	moesin	-1.31768	-0.398	0.00594186	2.22608	93.335	61.731	75.289	87.181	54.023	54.811	63.625	61.048
14388	growth factor receptor bound protein 2-associated protein 1	-1.51908	-0.6032	0.00597481	2.22368	15.208	14.201	8.483	9.398	6.415	6.738	6.429	9.406
15574	HUS1 checkpoint clamp component	-1.21495	-0.2809	0.00599625	2.22212	5.473	4.576	4.822	5.235	3.867	3.875	4.597	3.845
51938	coiled-coil domain containing 39	-1.24539	-0.3166	0.00599839	2.22197	3.26	4.086	3.417	3.183	2.758	2.88	2.539	2.768
21664	pleckstrin homology like domain, family A, member 1	1.50108	0.586	0.0059986	2.22195	9.414	7.715	9.354	7.591	13.843	10.047	19.284	9.707
18591	platelet derived growth factor, B polypeptide	-1.23576	-0.3054	0.00599879	2.22194	11.628	9.311	10.256	10.786	7.627	8.985	9.032	7.548
140579	engulfment and cell motility 2	-1.19914	-0.262	0.00600226	2.22169	15.117	14.31	13.418	13.906	11.217	11.641	10.601	12.87
212090	transmembrane protein 60	1.18362	0.2432	0.00601089	2.22106	11.264	12.017	13.235	13.061	14.378	15.362	13.616	14.518
268515	BAH domain and coiled-coil containing 1	-1.32427	-0.4052	0.0060236	2.22014	2.257	1.583	2.038	1.692	1.506	1.173	1.509	1.356
12703	suppressor of cytokine signaling 1	1.53719	0.6203	0.00603831	2.21908	8.603	5.348	9.6	8.826	12.03	11.273	18.708	9.924
84094	plasmalemma vesicle associated protein	-1.56775	-0.6487	0.00604741	2.21843	80.811	35.938	53.867	57.415	25.143	28.887	42.917	36.027
108871	RIKEN cDNA 4930447M23 gene	1.75942	0.8151	0.00607038	2.21678	0.379	0.965	0.428	0.334	1.503	0.809	1.26	0.838
19159	cytohesin 3	-1.22027	-0.2872	0.00607071	2.21676	12.117	12.275	10.875	12.078	10.698	9.171	8.242	9.874
17113	mannose-6-phosphate receptor, cation dependent	1.12451	0.1693	0.00609118	2.2153	57.63	58.312	55.37	54.827	61.822	63.034	66.256	59.215
68817	DNA-damage inducible protein 2	-1.43654	-0.5226	0.00610921	2.21401	4.565	2.863	2.914	2.715	2.507	1.806	2.183	2.162
24069	SUFU negative regulator of hedgehog signaling	-1.17625	-0.2342	0.00614946	2.21116	11.148	10.532	13.135	11.805	9.807	9.912	9.382	9.757
104303	ADP-ribosylation factor-like 1	1.22671	0.2948	0.00615761	2.21059	60.342	55.692	61.782	62.15	72.64	71.627	84.819	61.951
19296	plasmacytoma variant translocation 1	-1.30967	-0.3892	0.00617035	2.20969	4.282	4.879	4.384	3.846	2.71	3.103	3.898	3.173
19332	RAB20, member RAS oncogene family	1.44263	0.5287	0.00618392	2.20874	18.913	30.923	26.688	27.245	40.922	42.105	27.12	42.178
52377	reticulocalbin 3, EF-hand calcium binding domain	1.52848	0.6121	0.00619046	2.20828	74.073	52.779	80.478	83.622	93.158	103.608	174.816	91.16
227696	phytanoyl-CoA dioxygenase domain containing 1	-1.47591	-0.5616	0.00622252	2.20603	11.861	21.408	14.703	13.636	9.074	9.974	8.111	12.158
545886	predicted gene 5886	-1.82172	-0.8653	0.00622371	2.20595	2.568	3.288	1.884	0.276	0	0.065	0.067	0.63
13797	empty spiracles homeobox 2	1.36547	0.4494	0.00624417	2.20453	18.746	24.262	23.919	20.75	37.376	29.564	31.219	22.227
21351	transaldolase 1	1.2131	0.2787	0.00625107	2.20405	86.704	76.758	92.566	101.426	103.403	105.7	115.753	103.011
78906	mitotic spindle positioning	1.46856	0.5544	0.00626228	2.20327	4.701	8.938	5.677	5.104	10.539	9.09	8.321	8.855
12349	carbonic anhydrase 2	1.67157	0.7412	0.00629184	2.20122	56.75	51.697	103.579	102.158	117.782	115.25	236.532	112.674
75869	ADP-ribosylation factor-like 5B	-1.38242	-0.4672	0.00629439	2.20105	4.262	3.614	3.298	3.166	3.036	1.845	2.5	2.601
94246	AT rich interactive domain 4B (RBP1-like)	-1.15005	-0.2017	0.00630571	2.20027	9.166	9.73	8.728	9.159	8.358	7.823	7.303	7.923
320078	olfactomedin-like 2B	-1.40552	-0.4911	0.00632543	2.19891	7.188	5.404	4.858	6.482	3.165	3.999	4.131	4.955
69794	RIKEN cDNA 1600027J07 gene	1.91973	0.9409	0.00632671	2.19882	1.456	1.129	2.151	1.496	10.859	1.72	9.994	0.923
104806	Fanconi anemia, complementation group M	-1.24367	-0.3146	0.00640568	2.19343	1.807	1.65	1.383	1.637	1.26	1.244	1.403	1.178
328967	Rho guanine nucleotide exchange factor (GEF) 37	-1.91733	-0.9391	0.00642738	2.19197	3.151	5.884	0.762	0.493	0.806	0.546	0.337	0.987
16792	lysosomal-associated protein transmembrane 5	1.37135	0.4556	0.00644157	2.19101	19.776	29.522	27.808	21.592	34.66	32.812	28.82	39.598
100040322	RIKEN cDNA 3830408C21 gene	-1.43525	-0.5213	0.00645336	2.19021	1.251	1.668	1	1.062	0.896	0.783	0.841	0.783
170643	kirre like nephrin family adhesion molecule 1	-1.2234	-0.2909	0.00646322	2.18955	5.281	5.444	4.482	4.946	3.897	3.754	4.547	3.913
21750	telomeric repeat binding factor 2	-1.14623	-0.1969	0.00646657	2.18933	10.534	10.814	9.652	9.823	9.042	8.359	8.788	8.778
66222	serine (or cysteine) peptidase inhibitor, clade B, member 1a	-1.51456	-0.5989	0.0064709	2.18904	28.082	22.663	15.892	13.104	11.032	12.065	13.331	12.668
69126	RIKEN cDNA 1810022K09 gene	1.21285	0.2784	0.00649261	2.18758	37.906	33.54	39.89	43.406	43.853	48.961	48.928	43.464
102857	solute carrier family 6 (neurotransmitter transporter, creatine), member 8	1.18904	0.2498	0.00650383	2.18683	7.727	8.247	8.776	8.327	8.886	10.109	9.275	10.481
72690	glycine/arginine rich protein 1	-1.5174	-0.6016	0.00650962	2.18644	53.019	23.495	38.392	47.391	21.683	22.944	27.358	27.317
235293	sterol-C5-desaturase	1.33913	0.4213	0.00651018	2.18641	6.205	6.447	7.284	7.474	9.711	7.584	11.589	7.818
217887	cDNA sequence BC022687	1.33904	0.4212	0.00651251	2.18625	3.148	2.417	3.631	3.09	4.041	4.867	4.017	3.536
80912	pumilio RNA-binding family member 1	-1.16627	-0.2219	0.00651421	2.18614	25.297	24.445	22.393	21.636	20.309	20.222	18.813	19.575
21689	tektin 1	-1.52224	-0.6062	0.00651862	2.18584	0.716	0.804	1.09	0.785	0.554	0.48	0.382	0.659
14590	gamma-glutamyl hydrolase	-1.91017	-0.9337	0.00656283	2.18291	54.068	221.639	23.307	24.385	22.746	24.501	25.002	22.982
67844	RAB32, member RAS oncogene family	1.5373	0.6204	0.00660357	2.18022	7.858	12.459	13.859	10.788	22.416	15.401	22.8	11.856
666945	predicted gene 10638	-1.53124	-0.6147	0.00664689	2.17738	3.508	3.827	3.316	4.261	1.973	2.47	1.41	3.136
17268	Meis homeobox 1	1.22289	0.2903	0.00665764	2.17668	12.383	14.524	12.303	14.424	14.42	16.403	17.084	16.849
22224	ubiquitin specific peptidase 10	1.21209	0.2775	0.00672524	2.17229	19.115	18.814	18.989	17.743	19.783	24.067	21.062	24.377
14969	histocompatibility 2, class II antigen E beta	1.49092	0.5762	0.00674821	2.17081	48.569	79.055	79.555	52.16	127.865	97.883	73.52	100.049
109801	glyoxalase 1	-1.30197	-0.3807	0.00678902	2.16819	54.691	58.735	52.883	39.682	36.211	37.038	41.667	38.871
15284	H2.0-like homeobox	-1.55963	-0.6412	0.0068272	2.16576	5.564	4.054	2.557	2.771	2.307	1.782	2.271	2.425
665033	collagen, type VI, alpha 5	1.89961	0.9257	0.00684828	2.16442	0.196	0.14	0.186	0.124	0.575	0.193	1.158	0.116
72480	TSPY-like 4	1.36075	0.4444	0.00685519	2.16398	3.595	3.622	5.21	5.619	6.567	5.675	6.18	6.179
12864	cytochrome c oxidase subunit VIc	1.29585	0.3739	0.00691166	2.16042	406.932	340.368	437.861	450.47	441.037	558.26	610.51	495.428
216835	ubiquitin specific peptidase 43	1.60314	0.6809	0.00693853	2.15873	1.486	1.052	1.067	1.18	2.685	1.593	2.841	1.157
21856	translocase of inner mitochondrial membrane 44	-1.14488	-0.1952	0.00696069	2.15735	33.893	35.982	32.561	33.772	28.954	28.794	28.084	30.916
114679	selenoprotein M	1.34864	0.4315	0.00696898	2.15683	44.358	43.165	46.241	51.656	45.421	63.039	72.426	68.902
54387	minichromosome maintenance complex component 3 associated protein	-1.15181	-0.2039	0.00697969	2.15616	10.211	10.819	9.736	9.961	8.537	8.687	8.283	9.185
270210	zinc finger protein 651	1.21159	0.2769	0.00700826	2.15439	5.629	5.03	5.927	6.193	6.088	6.735	7.166	7.223
56531	YLP motif containing 1	-1.13579	-0.1837	0.00705511	2.1515	5.874	5.741	6.275	5.8	5.319	5.4	5.098	4.679
12491	CD36 molecule	1.65634	0.728	0.00705618	2.15143	2.454	2.663	2.662	2.173	3.57	4.561	2.396	7.645
16835	low density lipoprotein receptor	1.78807	0.8384	0.00706203	2.15107	2.468	1.085	2.264	3.604	4.539	3.33	9.682	3.33
12143	B lymphoid kinase	1.79751	0.846	0.00706904	2.15064	0.141	0.289	0.352	0.44	1.164	0.413	0.763	0.436
229542	GATA zinc finger domain containing 2B	-1.22978	-0.2984	0.00708863	2.14944	8.418	8.97	7.787	7.625	7.398	5.75	6.747	6.215
433256	acyl-CoA synthetase long-chain family member 5	1.30008	0.3786	0.00710345	2.14853	23.943	26.894	30.8	29.635	38.39	35.571	41.869	28.217
212898	dermatan sulfate epimerase	1.24764	0.3192	0.0071621	2.14496	9.505	7.363	9.844	9.108	12.166	11.713	10.06	10.324
71914	anthrax toxin receptor 2	-1.36737	-0.4514	0.00716234	2.14495	18.821	19.505	22.701	23.313	13.969	14.55	11.556	19.161
20440	beta galactoside alpha 2,6 sialyltransferase 1	1.72692	0.7882	0.0071985	2.14276	6.694	5.795	11.969	9.449	26.433	15.691	19.392	6.971
231214	coiled-coil and C2 domain containing 2A	-1.20481	-0.2688	0.00720019	2.14266	5.356	6.353	6.142	6.167	4.99	4.368	5.414	4.746
207181	RNA binding motif, single stranded interacting protein	-1.20147	-0.2648	0.0072288	2.14093	7.772	8.576	9.571	9.728	7.601	7.688	6.705	7.059
209601	glutamate rich 3	-1.76504	-0.8197	0.00722949	2.14089	0.614	3.063	0.045	0.032	0.024	0.056	0.043	0.137
76559	autophagy related 2B	-1.16425	-0.2194	0.00723045	2.14083	5.511	5.747	5.148	5.197	4.746	4.27	4.896	4.302
17112	transmembrane 4 superfamily member 1	-1.7125	-0.7761	0.00726394	2.13883	103.973	64.745	39.157	49.088	21.229	29.108	24.557	50.614
69923	acylglycerol kinase	-1.1974	-0.2599	0.00726998	2.13847	7.688	6.531	7.749	7.811	5.632	5.915	6.483	6.289
72154	zinc finger protein 157	-1.15053	-0.2023	0.00727751	2.13802	4.203	4.629	4.641	4.361	4.075	3.591	3.702	3.857
108857	ankyrin repeat and KH domain containing 1	-1.26707	-0.3415	0.00728098	2.13781	9.3	11.061	8.471	8.171	8.023	6.893	6.667	6.925
11676	aldolase C, fructose-bisphosphate	1.8055	0.8524	0.00728116	2.1378	1.957	0.583	2.186	2.147	6.25	3.536	4.308	1.803
20365	small EDRK-rich factor 1	1.17105	0.2278	0.0072908	2.13722	22.754	25.886	22.717	25.144	27.376	29.388	28.39	26.187
320088	RIKEN cDNA C030034L19 gene	-1.81856	-0.8628	0.00729349	2.13706	1.802	5.744	1.277	1.587	1.348	0.916	0.833	1.162
241452	dehydrogenase/reductase (SDR family) member 9	1.67993	0.7484	0.00731899	2.13555	0.556	0.542	0.328	0.3	0.851	0.448	1.164	0.801
71715	DEAH (Asp-Glu-Ala-His) box polypeptide 35	-1.13383	-0.1812	0.00732242	2.13535	6.769	7.599	7.236	7.185	6.412	5.975	6.372	6.173
12361	calcium/calmodulin-dependent serine protein kinase (MAGUK family)	-1.16522	-0.2206	0.00733286	2.13473	4.684	5.016	4.71	4.602	4.316	3.902	4.23	3.576
72179	F-box and leucine-rich repeat protein 2	-1.49009	-0.5754	0.00734321	2.13411	0.543	1.115	0.781	0.832	0.556	0.508	0.448	0.547
69590	glutathione peroxidase 8 (putative)	1.31869	0.3991	0.00735463	2.13344	51.347	48.696	54.51	59.603	64.916	68.892	90.128	57.681
216749	neuromedin U receptor 2	1.69537	0.7616	0.00736881	2.1326	0.531	1.512	0.642	0.645	1.31	1.921	1.294	1.905
68968	congenital dyserythropoietic anemia, type I (human)	-1.23208	-0.3011	0.00741702	2.12977	6.687	7.116	5.619	5.783	4.996	4.869	5.455	4.689
11910	activating transcription factor 3	1.38415	0.469	0.00743071	2.12897	2.49	3.731	2.753	2.698	4.088	3.518	3.713	4.942
226153	twinkle mtDNA helicase	-1.17846	-0.2369	0.0074311	2.12895	9.226	10.742	9.752	9.019	7.874	8.236	8.488	7.644
72144	solute carrier family 37 (glycerol-3-phosphate transporter), member 3	1.23662	0.3064	0.00744288	2.12826	10.4	11.909	11.874	11.887	14.366	13.013	16.637	12.371
210029	meteorin, glial cell differentiation regulator-like	1.35519	0.4385	0.00748125	2.12603	3.577	4.829	4.689	4.466	5.385	6.485	4.839	7.115
230654	leucine rich repeat containing 41	1.23636	0.3061	0.00748413	2.12586	24.925	19.038	26.735	25.39	29.762	29.397	28.967	29.312
14663	glycosylation dependent cell adhesion molecule 1	-1.87644	-0.908	0.0074882	2.12562	3.15	0.34	0.826	0.949	0.121	0.042	0.485	0.396
71449	methyltransferase like 13	-1.16716	-0.223	0.00749329	2.12533	8.745	8.765	8.419	7.919	7.381	6.445	7.49	7.131
76467	methionine sulfoxide reductase B2	1.43147	0.5175	0.00750185	2.12483	16.926	27.703	18.344	19.437	29.116	25.725	38.732	26.567
225825	CD226 antigen	1.76626	0.8207	0.0075182	2.12389	0.318	0.437	0.624	0.327	0.944	0.834	0.395	1.496
21339	TATA-box binding protein associated factor, RNA polymerase I, A	-1.27156	-0.3466	0.00753371	2.12299	13.362	15.949	12.715	12.006	9.654	10.712	9.554	11.466
240776	potassium channel, subfamily T, member 2	-1.50306	-0.5879	0.00753906	2.12268	0.636	1.05	0.823	0.583	0.565	0.368	0.543	0.448
14389	growth factor receptor bound protein 2-associated protein 2	1.44343	0.5295	0.00754706	2.12222	3.916	5.257	3.944	3.561	7.882	5.349	7.01	4.4
73750	whirlin	1.29729	0.3755	0.00754829	2.12215	3.085	3.431	3.523	2.852	4.982	3.741	4.486	3.468
227721	phospholipid phosphatase 7 (inactive)	1.22646	0.2945	0.00756531	2.12117	2.061	2.123	2.543	2.251	2.538	2.921	2.701	2.73
12182	bone marrow stromal cell antigen 1	-1.43137	-0.5174	0.00757473	2.12063	4.647	3.01	3.048	2.832	1.788	2.538	2.263	2.385
68401	glucose 6 phosphatase, catalytic, 3	1.17397	0.2314	0.0075884	2.11985	18.141	17.731	20.686	19.386	20.344	23.462	22.688	21.341
109815	selenoprotein S	1.31686	0.3971	0.00759503	2.11947	39.169	40.287	36.11	36.658	43.592	56.051	60.343	40.031
68038	chitinase domain containing 1	1.21092	0.2761	0.00759517	2.11946	8.119	8.805	9.864	9.805	10.807	11.951	11.373	9.636
22139	transthyretin	-1.87696	-0.9084	0.0076005	2.11916	3.045	0.492	2.753	1.837	0.292	0.631	1.255	0.478
331392	nucleolar and coiled-body phosphoprotein 1 pseudogene	1.60536	0.6829	0.0076019	2.11908	0.554	0.906	0.612	0.734	1.716	0.924	1.461	0.782
12757	clathrin, light polypeptide (Lca)	1.1599	0.214	0.00761275	2.11846	82.364	83.367	94.066	97.748	99.633	105.024	99.74	103.857
67647	RIKEN cDNA 4930523C07 gene	1.4707	0.5565	0.00762037	2.11802	5.199	8.263	4.008	7.23	9.227	8.883	9.035	10.174
12497	ectonucleoside triphosphate diphosphohydrolase 6	1.19964	0.2626	0.00763059	2.11744	9.38	8.06	10.514	9.084	11.475	10.725	11.423	10.256
68732	capping protein regulator and myosin 1 linker 1	-1.39436	-0.4796	0.00763152	2.11739	6.731	9.841	6.273	5.57	5.273	4.635	4.843	4.804
71960	myosin, heavy polypeptide 14	1.64262	0.716	0.00763762	2.11704	6.288	12	5.244	4.62	13.177	10.682	17.16	10.14
11433	acid phosphatase 5, tartrate resistant	1.6776	0.7464	0.00763969	2.11692	2.996	6.069	7.184	4.014	14.777	7.884	10.027	5.791
226747	AT hook containing transcription factor 1	-1.15309	-0.2055	0.00765367	2.11613	8.007	7.487	7.279	7.765	6.941	6.133	6.929	6.003
212032	hexokinase 3	1.66025	0.7314	0.00765407	2.11611	0.407	0.825	1.056	0.656	1.971	1.496	0.974	1.027
74164	nuclear transcription factor, X-box binding 1	-1.17577	-0.2336	0.00767328	2.11502	13.395	15.753	13.433	13.415	12.046	11.58	12.187	10.922
225358	family with sequence similarity 13, member B	-1.23482	-0.3043	0.00768798	2.11419	9.052	10.328	8.064	8.459	7.998	6.983	6.623	6.848
21982	transmembrane protein 165	1.15477	0.2076	0.00768912	2.11412	55.931	51.306	57.621	57.67	63.194	64.911	68.064	56.975
67225	RNA-binding region (RNP1, RRM) containing 3	-1.18805	-0.2486	0.00769565	2.11375	9.552	9.551	8.401	8.233	8.049	7.372	7.003	7.088
51886	far upstream element (FUSE) binding protein 1	-1.2531	-0.3255	0.00770206	2.11339	32.046	25.714	23.617	24.494	22.451	20.035	21.115	18.934
76499	CLIP associating protein 2	-1.19549	-0.2576	0.00770949	2.11297	7.043	6.796	5.729	6.04	5.265	5.013	5.416	5.292
66121	coiled-coil-helix-coiled-coil-helix domain containing 1	1.25154	0.3237	0.00770955	2.11297	49.916	39.46	47.65	52.923	52.323	57.947	64.947	59.895
93691	Kruppel-like factor 7 (ubiquitous)	-1.61754	-0.6938	0.00772481	2.11211	4.477	5.785	2.477	2.446	2.133	1.962	2.455	1.821
72340	RIKEN cDNA 2010009K17 gene	1.44513	0.5312	0.0077277	2.11195	1.999	2.023	2.341	2.196	3.749	2.951	2.252	3.708
14955	H19, imprinted maternally expressed transcript	-1.85703	-0.893	0.00775695	2.11031	9.156	1.696	2.31	5.642	1.486	1.005	3.008	1.222
16523	potassium inwardly-rectifying channel, subfamily J, member 8	-1.32933	-0.4107	0.00776313	2.10996	14.19	13.803	10.981	12.02	7.771	9.467	8.608	11.221
78878	Ftx transcript, Xist regulator (non-protein coding)	-1.32189	-0.4026	0.00777541	2.10928	2.566	2.217	1.85	1.795	1.759	1.484	1.61	1.336
192120	B-box and SPRY domain containing	1.45488	0.5409	0.00779032	2.10844	15.496	13.871	23.707	22.31	36.837	26.166	23.347	25.885
75234	ring finger protein 19B	1.19557	0.2577	0.00779503	2.10818	11.93	10.382	11.739	10.215	14.597	13.019	12.863	11.818
230259	RIKEN cDNA E130308A19 gene	-1.38041	-0.4651	0.00780244	2.10777	2.965	2.02	2.151	2.625	1.713	1.808	1.305	1.954
329152	HECT, C2 and WW domain containing E3 ubiquitin protein ligase 2	-1.32235	-0.4031	0.00781216	2.10723	1.164	0.954	0.804	0.905	0.668	0.624	0.699	0.807
74043	peroxisomal biogenesis factor 26	1.21689	0.2832	0.0078242	2.10656	6.182	7.244	6.284	5.985	8.011	7.317	8.599	6.994
58203	Z-DNA binding protein 1	1.73015	0.7909	0.0078338	2.10603	12.405	4.799	7.055	4.76	23.984	9.128	15.449	10.847
241727	syntaphilin	1.39862	0.484	0.0078476	2.10526	0.533	0.632	0.629	0.65	0.678	1.033	0.722	1.013
67684	LUC7-like 3 (S. cerevisiae)	-1.17601	-0.2339	0.00785304	2.10496	56.89	63.912	53.083	57.846	52.486	47.894	45.625	47.339
228019	methyltransferase like 8	-1.26909	-0.3438	0.00791345	2.10163	6.492	8.472	6.487	6.553	5.262	5.603	4.905	5.73
215351	SUMO/sentrin specific peptidase 6	-1.12568	-0.1708	0.00791945	2.1013	25.186	26.097	24.638	23.635	22.084	22.756	21.407	20.661
16855	lectin, galactose binding, soluble 4	-1.52531	-0.6091	0.00791976	2.10129	1.265	1.963	1.435	1.164	1.035	0.828	0.622	1.056
105298	ependymin related protein 1 (zebrafish)	-1.4147	-0.5005	0.00792909	2.10078	13.874	18.604	19.02	19.662	9.448	13.2	9.961	15.216
66625	PNN interacting serine/arginine-rich	-1.22112	-0.2882	0.00793513	2.10045	45.913	52.548	44.174	46.266	39.855	38.223	32.595	40.664
24135	zinc finger protein 68	1.1003	0.1379	0.00794116	2.10012	10.141	9.346	10.299	10.116	10.984	10.795	10.645	10.765
333789	NEDD4 binding protein 2	-1.54307	-0.6258	0.00795159	2.09955	2.358	2.932	1.377	1.699	1.432	0.92	1.433	1.208
76742	sorting nexin family member 27	-1.13438	-0.1819	0.00798483	2.09773	10.361	10.147	10.68	10.853	9.337	9.838	8.509	8.719
108150	polypeptide N-acetylgalactosaminyltransferase 7	1.34174	0.4241	0.00800111	2.09685	7.889	7.654	9.587	7.796	13.798	10.192	11.94	8.373
11622	aryl-hydrocarbon receptor	-1.47264	-0.5584	0.00803526	2.095	14.812	10.043	7.374	8.554	6.822	5.686	7.641	5.924
270627	TATA-box binding protein associated factor 1	-1.15045	-0.2022	0.00804978	2.09422	8.085	7.506	7.919	7.989	6.956	6.509	7.344	6.074
207781	C2 calcium-dependent domain containing 2	-1.12295	-0.1673	0.00807629	2.09279	4.615	4.475	4.358	4.6	3.931	4.179	3.788	3.886
75416	NOP14 nucleolar protein	-1.18279	-0.2422	0.0080878	2.09217	14.617	13.833	15.198	13.886	11.414	12.081	13.415	10.769
225326	phosphatidylinositol 3-kinase catalytic subunit type 3	1.50681	0.5915	0.00809737	2.09166	8.995	10.621	9.582	8.68	17.666	13.479	8.598	19.558
56381	spen family transcription repressor	-1.26155	-0.3352	0.00812434	2.09021	6.803	7.449	6.351	5.497	5.752	4.906	4.574	4.968
68565	mitochondrial ribosomal protein S18A	1.13666	0.1848	0.0081446	2.08913	41.627	37.004	42.956	43.351	47.575	46.119	46.836	44.064
114663	inositol (myo)-1(or 4)-monophosphatase 2	-1.24255	-0.3133	0.00816732	2.08792	8.665	8.95	8.034	9.36	6.191	6.169	7.449	7.626
57261	bromodomain containing 4	-1.11173	-0.1528	0.00817156	2.0877	18.258	17.735	16.944	16.875	16.097	15.355	14.997	15.269
20822	TROVE domain family, member 2	-1.15693	-0.2103	0.00817857	2.08732	5.954	5.288	5.134	5.97	4.699	4.944	4.694	4.608
12018	BCL2-antagonist/killer 1	1.33617	0.4181	0.0081913	2.08665	18.248	15.579	21.643	22.179	28.593	23.168	30.631	21.399
240034	zinc finger protein 760	-1.18912	-0.2499	0.00819453	2.08648	6.511	7.098	5.724	6.253	5.3	5.341	5.042	5.399
212996	Williams-Beuren syndrome chromosome region 17 homolog (human)	1.59804	0.6763	0.00821423	2.08543	2.907	1.892	4.977	4.076	5.741	5.572	7.981	4.558
209039	tensin 2	-1.41431	-0.5001	0.00821895	2.08518	16.988	22.794	12.976	12.993	10.39	11.264	11.269	11.449
68044	ChaC, cation transport regulator 2	1.28014	0.3563	0.00822326	2.08496	8.268	8.546	8.527	6.16	10.59	9.21	10.731	9.577
328108	TOG array regulator of axonemal microtubules 1	-1.16991	-0.2264	0.00822804	2.0847	8.15	8.139	7.162	7.151	6.814	6.359	6.105	6.393
19277	protein tyrosine phosphatase, receptor type, O	-1.57222	-0.6528	0.0082312	2.08454	5.194	6.706	3.897	4.028	3.644	2.694	1.651	3.467
80718	RAB27B, member RAS oncogene family	1.66071	0.7318	0.00825069	2.08351	0.433	0.406	0.293	0.289	0.615	0.469	1.145	0.416
16598	Kruppel-like factor 2 (lung)	-1.50723	-0.5919	0.00827394	2.08229	23.482	36.793	21.921	27.778	11.536	20.576	15.071	20.54
17309	mannoside acetylglucosaminyltransferase 3	1.25093	0.323	0.00828303	2.08181	3.945	3.38	3.501	3.666	4.855	4.936	4.611	3.58
140887	ligand of numb-protein X 2	1.18921	0.25	0.00830147	2.08084	5.301	5	5.58	6.155	6.553	6.652	6.891	5.756
19414	RAS p21 protein activator 3	-1.28085	-0.3571	0.00834448	2.0786	12.615	12.811	9.517	10.584	8.138	8.72	8.087	9.633
194590	RALBP1 associated Eps domain containing protein 2	1.5214	0.6054	0.0083516	2.07823	1.506	1.928	2.804	2.559	4.928	3.462	3.129	2.494
74002	pleckstrin and Sec7 domain containing 2	-1.67238	-0.7419	0.00835893	2.07785	0.689	1.767	0.981	0.655	0.649	0.498	0.376	0.58
12169	BMX non-receptor tyrosine kinase	-1.58282	-0.6625	0.0083643	2.07757	1.669	2.042	1.119	0.952	0.62	0.732	0.937	1
76261	RIKEN cDNA 0610040J01 gene	1.57997	0.6599	0.0084052	2.07545	7.81	7.146	8.198	5.468	14.155	9.151	18.092	7.159
12372	calsequestrin 1	1.43425	0.5203	0.00841001	2.0752	1.233	1.066	1.527	1.345	1.987	2.453	1.785	1.357
269593	leucine zipper protein 1	-1.1837	-0.2433	0.00842285	2.07454	12.263	11.139	10.97	11.258	9.954	9.006	10.469	8.382
71521	PDS5 cohesin associated factor A	-1.15133	-0.2033	0.00842646	2.07435	16.691	14.635	14.676	15.284	13.732	12.767	13.708	12.062
58180	hypermethylated in cancer 2	-1.27597	-0.3516	0.00844041	2.07364	1.42	1.57	1.249	1.246	1.167	0.986	0.917	1.118
22761	zinc finger protein, multitype 1	1.25858	0.3318	0.00845322	2.07298	4.042	4.001	5.242	4.059	6.134	5.227	5.517	4.796
72171	SHQ1 homolog (S. cerevisiae)	-1.2023	-0.2658	0.00851394	2.06987	3.101	3.097	2.844	2.717	2.557	2.54	2.379	2.12
16525	potassium channel, subfamily K, member 1	1.36282	0.4466	0.00851938	2.06959	38.158	53.873	37.518	32.422	62.581	55.121	56.336	48.259
15405	homeobox A9	-1.37345	-0.4578	0.00853324	2.06889	31.381	47.61	38.208	35.147	32.048	29.477	24.239	21.034
98256	kynurenine 3-monooxygenase (kynurenine 3-hydroxylase)	-1.34845	-0.4313	0.00853376	2.06886	0.925	1.099	0.971	0.781	0.758	0.612	0.747	0.591
74154	unkempt family like zinc finger	-1.38214	-0.4669	0.00853641	2.06872	3.304	4.192	2.607	2.647	2.362	2.196	1.918	2.382
66148	DnaJ heat shock protein family (Hsp40) member C15	1.31212	0.3919	0.00857883	2.06657	27.471	20.021	31.042	30.256	32.204	36.726	37.959	35.237
18082	nipsnap homolog 1	1.61194	0.6888	0.00860551	2.06522	14.123	12.344	29.645	31.434	44.787	40.549	33.568	34.4
100041151	predicted gene 3636	-1.27536	-0.3509	0.00860805	2.0651	2.781	2.392	3.304	2.914	2.197	2.114	1.996	2.388
72102	dual specificity phosphatase 11 (RNA/RNP complex 1-interacting)	-1.20147	-0.2648	0.00861422	2.06478	27.64	33.575	27.811	26.818	24.686	24.258	22.351	23.188
72477	transmembrane protein 87B	1.20765	0.2722	0.00865036	2.06297	13.571	15.468	14.904	13.727	20.239	16.514	16.147	15.975
241112	ciliogenesis associated TTC17 interacting protein	-1.41824	-0.5041	0.00865359	2.0628	1.446	2.628	2.198	1.996	1.557	1.167	1.448	1.383
67573	lysyl oxidase-like 4	1.79228	0.8418	0.00866157	2.0624	0.285	0.308	0.486	0.505	1.111	0.938	1.389	0.239
14961	histocompatibility 2, class II antigen A, beta 1	1.48195	0.5675	0.00868632	2.06116	65.852	107.291	106.673	68.992	170.265	133.273	95.692	135.344
66689	kelch-like 28	-1.34835	-0.4312	0.00869403	2.06078	2.268	2.646	2.023	1.982	1.923	1.287	1.474	1.705
12662	choroidermia (RAB escort protein 1)	-1.19061	-0.2517	0.00870028	2.06047	5.696	5.855	5.541	5.551	5.292	4.181	4.908	4.275
12293	calcium channel, voltage-dependent, alpha2/delta subunit 1	-1.2089	-0.2737	0.00871986	2.05949	5.733	5.87	5.571	6.676	5.071	4.727	4.255	5.245
70615	ankyrin repeat domain 24	-1.4203	-0.5062	0.00874039	2.05847	5.571	9.108	7.168	6.102	5.138	5	3.454	5.147
208748	proline rich Gla (G-carboxyglutamic acid) 3 (transmembrane)	-1.28967	-0.367	0.00876344	2.05733	2.324	3.234	2.388	2.38	2.03	1.93	1.778	2.05
29863	phosphodiesterase 7B	1.48123	0.5668	0.0087644	2.05728	2.488	2.691	3.154	3.085	4.464	3.527	6.476	3.012
70129	solute carrier family 44, member 4	1.37259	0.4569	0.00876461	2.05727	17.146	22.58	19.279	12.846	27.297	25.467	25.096	21.62
16570	kinesin family member 3C	-1.27209	-0.3472	0.00877089	2.05696	2.525	2.809	2.362	2.656	2.286	2.028	1.583	2.037
78330	NADH dehydrogenase (ubiquinone) flavoprotein 3	1.29603	0.3741	0.00877704	2.05665	23.519	19.867	28.842	30.66	31.62	34.058	32.973	33.844
230726	rhomboid like 2	1.86943	0.9026	0.008782	2.05641	1.432	0.425	0.595	0.316	4.311	1.992	3.655	0.296
229595	ADAMTS-like 4	-1.37249	-0.4568	0.00879021	2.056	3.866	4.341	5.216	5.244	2.623	2.778	3.873	3.751
69178	sorting nexin 5	1.14353	0.1935	0.00881682	2.05469	76.585	69.064	79.93	83.673	91.506	86.432	84.84	85.378
20443	ST3 beta-galactoside alpha-2,3-sialyltransferase 4	-1.30414	-0.3831	0.00884121	2.05349	19.646	13.941	15.11	17.574	10.26	12.779	12.95	13.231
20269	sodium channel, voltage-gated, type III, alpha	1.66752	0.7377	0.00884323	2.05339	0.496	0.815	0.554	0.433	1.951	0.788	0.735	0.876
66269	transmembrane p24 trafficking protein 6	-1.83503	-0.8758	0.00884328	2.05339	1.87	8.166	2.854	1.224	1.126	1.251	1.438	1.391
14276	folate receptor 2 (fetal)	-1.4799	-0.5655	0.00885993	2.05257	2.356	4.761	3.482	2.86	2.349	1.971	1.874	2.334
208846	dishevelled associated activator of morphogenesis 1	1.31121	0.3909	0.00887993	2.05159	5.093	6.56	6.036	5.295	8.547	6.978	8.62	5.964
170786	CD209a antigen	-1.63127	-0.706	0.00888316	2.05143	1.866	4.366	2.922	4.02	2.16	1.691	1.061	2.174
30959	DEAD (Asp-Glu-Ala-Asp) box polypeptide 25	1.7048	0.7696	0.00889432	2.05089	0.491	0.242	0.383	0.311	1.208	0.653	0.573	0.427
67899	COX assembly mitochondrial protein 1	1.26558	0.3398	0.00890247	2.05049	8.868	8.112	11.43	11.213	12.193	12.31	12.384	12.815
268567	transmembrane protein 229B	1.57866	0.6587	0.00891642	2.04981	11.261	7.104	16.398	16.043	25.263	23.269	13.784	23.456
16974	low density lipoprotein receptor-related protein 6	-1.16692	-0.2227	0.00892107	2.04958	8.837	9.589	7.959	8.496	7.275	7.493	7.09	7.463
12912	cAMP responsive element binding protein 1	-1.18337	-0.2429	0.00894882	2.04823	9.478	8.494	8.173	8.784	7.329	7.626	6.43	7.538
17022	lumican	1.42929	0.5153	0.00895103	2.04813	67.852	72.97	108.133	110.068	111.187	133.389	164.324	112.934
68090	Yip1 interacting factor homolog A (S. cerevisiae)	1.23808	0.3081	0.00895491	2.04794	16.258	14.301	16.395	16.442	16.916	19.752	22.798	18.148
67194	RIKEN cDNA 2700038G22 gene	-1.31458	-0.3946	0.00898837	2.04632	8.939	8.545	7.182	6.752	5.637	5.289	7.048	5.191
100038725	centrosomal protein 85-like	-1.39156	-0.4767	0.00898966	2.04626	1.67	2.058	1.383	2.229	1.534	1.161	1.271	1.088
100503572	BBSome interacting protein 1	1.20798	0.2726	0.00899507	2.046	7.728	7.108	8.308	8.686	9.148	10.537	8.606	9.661
56541	hyaluronic acid binding protein 4	-1.18157	-0.2407	0.00900851	2.04535	12.236	13.985	12.814	12.368	9.864	11.433	10.318	11.005
75420	SECIS binding protein 2	-1.14711	-0.198	0.00903195	2.04422	9.851	9.472	9.603	9.145	8.902	8.413	7.624	7.684
16847	leptin receptor	-1.62012	-0.6961	0.00904811	2.04344	9.681	13.579	5.436	6.224	3.714	3.826	5.352	6.132
230738	zinc finger CCCH type containing 12A	1.50316	0.588	0.0090486	2.04342	1.23	1.511	1.404	1.008	2.499	1.529	2.631	1.429
237930	tubulin tyrosine ligase-like family, member 6	-1.77031	-0.824	0.00904885	2.04341	0.336	1.043	0.02	0.02	0.02	0.031	0.061	0.045
18791	plasminogen activator, tissue	1.6366	0.7107	0.00905781	2.04298	27.105	21.8	54.741	35.212	78.278	57.429	79.978	36.076
70584	p21 protein (Cdc42/Rac)-activated kinase 4	1.2373	0.3072	0.00906118	2.04282	12.001	9.738	10.779	11.859	14.48	13.914	11.436	14.489
23894	general transcription factor II H, polypeptide 2	-1.11977	-0.1632	0.00907757	2.04203	10.517	9.577	9.996	10.362	9.093	9.167	8.785	8.457
26927	forkhead box L2	1.36964	0.4538	0.00913523	2.03928	12.144	12.893	15.435	13.573	19.234	18.337	23.841	13.15
28084	vacuolar protein sorting 25	1.20289	0.2665	0.00914286	2.03892	40.188	34.156	43.875	44.612	46.012	48.131	50.353	48.686
75841	ring finger protein 139	1.1321	0.179	0.00914971	2.03859	8.829	9.47	9.704	10.159	11.174	10.818	10.667	9.89
545428	coiled-coil domain containing 141	-1.6976	-0.7635	0.00917627	2.03733	5.96	20.26	8.195	10.341	7.85	3.884	5.521	4.834
66234	methylsterol monoxygenase 1	1.54114	0.624	0.00919407	2.03649	7.4	4.932	6.028	7.656	8.849	8.675	16.839	7.925
100041546	lymphocyte antigen 6 complex, locus C2	1.76382	0.8187	0.00919661	2.03637	1.189	1.963	3.523	1.317	7.221	2.451	4.989	3.037
74081	centrosomal protein 350	-1.17389	-0.2313	0.00921177	2.03566	3.601	3.971	3.288	3.407	3.17	2.99	2.906	2.86
60345	nuclear receptor interacting protein 2	-1.50598	-0.5907	0.00923114	2.03474	3.455	4.222	3.126	3.112	1.776	2.366	1.428	2.985
93747	enoyl Coenzyme A hydratase, short chain, 1, mitochondrial	1.14774	0.1988	0.00927119	2.03286	55.439	61.246	62.371	62.541	72.477	68.716	70.583	61.486
20907	syntaxin 1A (brain)	-1.23688	-0.3067	0.00930807	2.03114	5.918	6.347	4.928	5.112	4.257	4.751	4.326	4.28
223978	calcineurin-like phosphoesterase domain containing 1	1.22893	0.2974	0.00931152	2.03098	15.163	15.725	20.156	18.9	21.053	21.084	22.889	19.956
99031	oxysterol binding protein-like 6	1.37898	0.4636	0.0093213	2.03052	0.644	0.67	0.723	0.689	1.211	1.008	0.655	0.924
237387	leucine rich repeat containing 3	-1.37449	-0.4589	0.00932758	2.03023	1.407	1.527	2.112	1.737	1.402	1.289	1.163	0.897
14131	Fc receptor, IgG, low affinity III	1.45216	0.5382	0.00933983	2.02966	7.754	9.709	13.578	9.456	18.834	15.974	10.685	14.842
239463	family with sequence similarity 83, member A	-1.76835	-0.8224	0.00934884	2.02924	2.178	0.125	12.207	7.415	1.009	0.652	0.461	0.38
245880	WAS protein family, member 3	-1.31076	-0.3904	0.00937488	2.02803	4.732	3.973	5.734	5.558	4.281	3.351	3.962	3.206
84543	seminal vesicle antigen-like 2	-1.84114	-0.8806	0.00943529	2.02524	2.801	3.77	1.032	0.934	0.298	0.129	0.099	1.24
226562	proline-rich coiled-coil 2C	-1.28183	-0.3582	0.00944656	2.02473	22.524	28.707	21.064	22.05	19.871	15.744	19.539	16.547
227634	calmodulin regulated spectrin-associated protein 1	-1.1823	-0.2416	0.00945775	2.02421	6.767	6.866	5.992	5.954	5.436	5.159	4.981	5.629
17957	N-ethylmaleimide sensitive fusion protein attachment protein beta	-1.30233	-0.3811	0.00946271	2.02398	1.478	1.662	1.324	1.294	1.315	1.021	0.958	1.011
433100	expressed sequence AA388235	-1.48349	-0.569	0.00947702	2.02333	1.039	1.486	0.736	0.975	0.645	0.598	0.614	0.809
238505	5-methyltetrahydrofolate-homocysteine methyltransferase	-1.56939	-0.6502	0.00948323	2.02304	21.762	13.945	10.969	12.33	6.629	7.971	6.741	12.576
213993	coiled-coil domain containing 186	-1.36661	-0.4506	0.00948387	2.02301	7.325	7.653	5.469	5.702	5.614	3.593	4.689	4.529
101497	pleckstrin homology domain containing, family G (with RhoGef domain) member 2	-1.34043	-0.4227	0.00950409	2.02209	17.206	13.116	10.959	12.069	10.999	8.239	9.424	9.793
75202	sperm acrosome associated 6	1.21092	0.2761	0.00950925	2.02185	12.492	12.126	12.747	12.554	16.028	14.067	16.956	12.728
93706	protocadherin gamma subfamily C, 3	-1.33025	-0.4117	0.00951317	2.02167	7.469	6.13	6.965	6.262	5.224	3.99	6.177	4.121
16782	laminin, gamma 2	1.59483	0.6734	0.00955206	2.0199	14.637	6.792	11.937	8.261	23.419	15.223	22.425	11.035
22427	Werner syndrome RecQ like helicase	-1.23542	-0.305	0.00958128	2.01858	3.664	4.111	3.493	3.881	3.581	2.661	3.003	2.751
75723	angiomotin-like 1	-1.32629	-0.4074	0.0096002	2.01772	18.19	17.416	23.292	21.299	15.023	13.417	18.288	11.766
53881	solute carrier family 5 (inositol transporters), member 3	-1.82678	-0.8693	0.00960432	2.01753	4.931	11.971	1.736	1.934	1.713	1.956	2.146	1.763
64660	mitochondrial ribosomal protein S24	1.17145	0.2283	0.00963866	2.01598	29.014	26.156	29.925	31.451	30.856	34.72	34.362	34.489
68554	CCAAT/enhancer binding protein (C/EBP), zeta, opposite strand	1.14187	0.1914	0.00964196	2.01583	5.71	5.452	5.715	5.673	6.591	6.559	6.004	6.236
103988	glucokinase	1.73688	0.7965	0.00964305	2.01579	0.513	0.207	0.708	0.41	0.771	1.011	0.57	1.508
21969	topoisomerase (DNA) I	-1.16772	-0.2237	0.00965119	2.01542	41.664	34.53	37.943	38.486	32.698	34.281	29.635	31.551
56538	kallikrein related-peptidase 11	1.84817	0.8861	0.00965766	2.01513	0.218	0.728	0.735	0.527	1.743	0.803	3.604	0.501
209837	solute carrier family 38, member 5	1.69009	0.7571	0.00965943	2.01505	1.01	0.514	1.83	1.552	1.797	2.999	2.875	1.895
21356	TAP binding protein	1.25545	0.3282	0.00965949	2.01505	84.967	66.673	77.859	78.872	101.763	97.539	78.687	105.543
74167	nudix (nucleoside diphosphate linked moiety X)-type motif 9	1.13595	0.1839	0.00966687	2.01471	18.008	16.999	18.297	17.902	19.325	20.667	21.193	18.448
110796	teashirt zinc finger family member 1	-1.1902	-0.2512	0.00971808	2.01242	14.835	12.699	13.572	11.501	10.982	10.617	10.851	10.862
227120	phospholipase C-like 1	-1.48689	-0.5723	0.00972963	2.0119	2.79	2.358	2.358	2.78	1.766	1.946	0.887	1.853
56869	zinc finger protein 109	-1.40211	-0.4876	0.00976242	2.01044	1.647	2.163	1.644	1.426	1.532	1.082	0.958	1.13
56790	suppressor of Ty 20	-1.19458	-0.2565	0.00978199	2.00957	20.839	23.652	20.633	19.26	18.922	16.986	15.93	17.408
218877	sema domain, immunoglobulin domain (Ig), short basic domain, secreted, (semaphorin) 3G	-1.4758	-0.5615	0.00979861	2.00884	8.036	9.427	5.572	5.398	3.553	4.034	4.926	5.514
434402	predicted gene 5617	1.29747	0.3757	0.00981029	2.00832	4.099	3.873	5.107	4.905	5.141	5.978	5.573	6.505
213895	BMS1, ribosome biogenesis factor	-1.1734	-0.2307	0.00981842	2.00796	14.159	14.147	14.235	13.3	12.316	11.391	12.829	10.17
230895	vacuolar protein sorting 13D	-1.29074	-0.3682	0.00983798	2.00709	4.766	6.246	4.663	4.621	4.486	3.773	3.375	3.669
74238	mitochondrial transcription termination factor 2	-1.19243	-0.2539	0.00984088	2.00697	4.847	5.813	5.428	5.841	4.618	4.177	4.62	4.581
16351	IAP promoted placental gene	1.14774	0.1988	0.00985112	2.00651	3.265	2.99	3.259	3.331	3.707	3.587	3.688	3.54
13549	dual-specificity tyrosine-(Y)-phosphorylation regulated kinase 1b	-1.22171	-0.2889	0.00985779	2.00622	7.278	8.048	6.85	7.706	6.089	5.495	5.515	6.794
212163	RIKEN cDNA 8030462N17 gene	-1.22833	-0.2967	0.00987748	2.00535	4.62	4.261	4.001	3.952	3.931	2.957	3.358	3.17
338370	sodium leak channel, non-selective	-1.8226	-0.866	0.00991501	2.00371	0.983	1.353	1.616	0.973	0.273	0.611	0.094	0.82
243374	GTPase, IMAP family member 8	-1.38041	-0.4651	0.00991788	2.00358	11.534	12.529	8.751	8.634	6.664	6.485	6.546	9.061
100043133	RIKEN cDNA 9130023H24 gene	1.23988	0.3102	0.00993653	2.00277	1.79	1.428	1.834	1.902	1.971	2.297	2.073	2.186
19699	reelin	1.66347	0.7342	0.00995747	2.00185	0.277	0.727	0.411	0.285	0.53	1.111	0.832	0.739
50917	galactosamine (N-acetyl)-6-sulfate sulfatase	1.36803	0.4521	0.00998627	2.0006	7.973	6.831	11.425	9.486	12.615	11.143	14.756	10.652
78248	armadillo repeat containing, X-linked 1	-1.17625	-0.2342	0.0099914	2.00037	12.915	13.701	11.84	12.755	11.264	9.558	11.305	10.558
214133	tet methylcytosine dioxygenase 2	-1.18353	-0.2431	0.0100084	1.99964	4.093	4.438	4.263	4.145	3.809	3.137	3.848	3.244
77613	protease, serine 36	-1.34882	-0.4317	0.0100181	1.99921	2.304	3.067	2.555	2.153	1.732	1.93	1.457	2.08
20512	solute carrier family 1 (glial high affinity glutamate transporter), member 3	-1.53028	-0.6138	0.0100299	1.9987	1.392	2.173	1.876	1.643	0.627	1.206	1.447	0.961
624549	predicted gene, 29683	1.53666	0.6198	0.010039	1.99831	1.113	1.804	1.072	0.968	2.543	2.095	1.311	2.117
21939	CD40 antigen	1.35191	0.435	0.010114	1.99508	1.1	1.584	1.51	1.176	2.006	2.051	1.687	1.574
69674	MIF4G domain containing	1.38329	0.4681	0.0101279	1.99448	17.792	14.384	18.762	21.019	25.225	29.639	17.701	27.763
66180	prolyl 3-hydroxylase family member 4 (non-enzymatic)	1.43495	0.521	0.0101302	1.99438	16.899	14.306	15.515	17.084	19.927	21.283	34.786	17.537
20259	scinderin	-1.33395	-0.4157	0.0101327	1.99427	7.455	10.429	7.94	9.786	6.558	5.065	7.264	6.884
268935	signal peptide, CUB domain, EGF-like 3	1.84753	0.8856	0.0101354	1.99416	0.212	0.169	0.215	0.18	0.603	0.132	1.849	0.207
104601	MYCBP associated protein	1.38405	0.4689	0.010144	1.99379	1.005	0.882	1.038	0.927	1.393	1.374	0.958	1.658
666173	vacuolar protein sorting 13B	-1.28699	-0.364	0.0101483	1.99361	6.658	9.659	7.984	7.249	6.805	5.561	5.51	5.975
73167	Rho GTPase activating protein 8	1.64171	0.7152	0.0101983	1.99147	2.414	2.225	1.849	1.944	5.588	4.014	4.421	1.537
12630	complement component factor i	1.83058	0.8723	0.0102037	1.99124	3.184	3.682	16.936	5.08	26.018	15.001	31.648	7.797
27984	EF hand domain containing 2	1.23046	0.2992	0.0102529	1.98915	25.187	27.264	30.604	28.881	34.84	34.83	28.663	37.833
71609	TNFRSF1A-associated via death domain	1.18847	0.2491	0.010263	1.98873	14.246	12.943	14.811	14.156	16.002	16.768	14.87	18.156
53867	collagen, type V, alpha 3	1.44143	0.5275	0.0102703	1.98842	5.719	5.951	5.634	8.057	7.083	7.285	11.9	11.042
101401	a disintegrin-like and metallopeptidase (reprolysin type) with thrombospondin type 1 motif, 9	-1.45538	-0.5414	0.0102873	1.9877	22.364	22.839	13.957	12.78	12.115	9.948	11.085	13.43
67268	myosin, light chain 12A, regulatory, non-sarcomeric	1.15421	0.2069	0.0103053	1.98694	92.806	87.521	78.345	92.596	102.492	96.861	97.592	102.44
72350	zinc finger, C2HC-type containing 1C	1.56103	0.6425	0.0103128	1.98662	1.557	3.043	2.23	1.581	3.977	3.493	4.453	2.154
100502742	RIKEN cDNA 1700007L15 gene	1.43893	0.525	0.010327	1.98603	0.72	0.913	0.807	0.849	1.149	0.976	1.415	1.267
214804	synapse defective 1, Rho GTPase, homolog 2 (C. elegans)	-1.49133	-0.5766	0.0103698	1.98423	2.108	4.178	1.996	2.364	1.862	1.615	1.618	1.565
381644	centrosomal protein 135	-1.17985	-0.2386	0.0103761	1.98397	2.76	2.287	2.545	2.521	2.198	1.946	2.248	2.01
20503	solute carrier family 16 (monocarboxylic acid transporters), member 7	1.53135	0.6148	0.0103794	1.98383	0.397	0.366	0.58	0.628	0.8	0.636	1.165	0.58
19244	protein tyrosine phosphatase 4a2	1.20314	0.2668	0.0103912	1.98333	56.57	51.528	51.282	53.673	66.401	65.812	53.076	67.782
320225	cation channel sperm associated auxiliary subunit gamma 1	-1.65669	-0.7283	0.0104399	1.9813	0.719	1.471	0.615	0.634	0.627	0.377	0.309	0.469
212880	DEAD (Asp-Glu-Ala-Asp) box polypeptide 46	-1.17821	-0.2366	0.0104454	1.98107	20.505	22.181	20.084	19.997	18.192	16.216	19.06	15.456
67389	C1q and tumor necrosis factor related 12	-1.25171	-0.3239	0.010464	1.9803	17.955	16.446	18.461	21.019	13.052	14.886	12.969	16.535
56356	glycolipid transfer protein	1.26068	0.3342	0.0104644	1.98029	24.771	29.168	28.262	29.92	35.725	37.097	28.146	39.152
77590	carbohydrate (N-acetylgalactosamine 4-sulfate 6-O) sulfotransferase 15	-1.47325	-0.559	0.010503	1.97869	2.593	3.67	1.938	1.956	1.518	1.443	1.998	1.502
329421	myosin IIIB	1.61933	0.6954	0.0105245	1.9778	0.951	1.015	2.001	0.954	3.025	2.453	2.087	1.255
72349	dual specificity phosphatase 3 (vaccinia virus phosphatase VH1-related)	1.2466	0.318	0.0105605	1.97632	6.588	8.924	8.354	8.25	9.587	10.264	10.999	8.83
18570	programmed cell death 6	1.13784	0.1863	0.0105643	1.97616	46.483	42.159	42.645	44.226	46.613	47.924	52.653	49.333
383103	trans-golgi network vesicle protein 23A	-1.2894	-0.3667	0.0105939	1.97494	3.181	2.553	3.562	3.445	2.36	2.851	2.221	2.17
78938	F-box protein 34	1.26646	0.3408	0.0106061	1.97444	4.781	4.991	5.419	5.14	6.927	5.994	7.585	5.084
436230	cDNA sequence BC065397	-1.36084	-0.4445	0.0106217	1.97381	0.844	1.294	1.07	1.199	0.928	0.812	0.665	0.717
100041694	predicted gene 10451	1.42287	0.5088	0.0106636	1.9721	2.764	4.091	5.086	3.55	7.088	5.352	5.11	4.993
50768	deleted in liver cancer 1	-1.26962	-0.3444	0.0106706	1.97181	8.023	7.058	6.918	8.181	5.253	5.019	5.89	6.937
70088	MYST/Esa1-associated factor 6	-1.15045	-0.2022	0.0106715	1.97177	7.386	6.477	6.395	6.7	5.716	6.092	5.556	5.629
13627	eukaryotic translation elongation factor 1 alpha 1	-1.18116	-0.2402	0.0106945	1.97084	3720.81	4356.21	3854.78	4091.37	3105.72	3377.99	3190.88	3612.33
56496	tetraspanin 6	-1.383	-0.4678	0.0107001	1.97061	11.318	7.543	9.096	10.577	7.016	5.358	8.555	5.739
12369	caspase 7	1.26655	0.3409	0.010706	1.97037	15.439	10.935	11.48	11.98	16.623	13.944	16.198	15.898
12495	ectonucleoside triphosphate diphosphohydrolase 1	-1.26883	-0.3435	0.0107134	1.97007	20.184	20.171	18.556	17.887	13.919	12.886	13.932	18.127
67126	ATP synthase, H+ transporting, mitochondrial F1 complex, epsilon subunit	1.31358	0.3935	0.0107182	1.96988	237.384	172.726	245.544	267.608	254.805	324.494	310.513	318.319
238252	G protein-coupled receptor 135	-1.34929	-0.4322	0.0107642	1.96802	1.808	1.974	1.774	1.443	1.331	1.051	1.484	1.13
104725	serine palmitoyltransferase, small subunit A	1.30432	0.3833	0.0107727	1.96768	85.117	63.781	87.637	96.228	106.056	101.143	129.031	96.242
224019	transmembrane protein 191C	-1.41392	-0.4997	0.0107818	1.96731	3.989	7.346	5.731	4.768	3.691	4.101	3.126	3.777
72461	prolylcarboxypeptidase (angiotensinase C)	-1.34341	-0.4259	0.0108544	1.96439	36.915	34.846	24.865	26.031	21.269	20.489	26.206	20.166
21809	transforming growth factor, beta 3	1.46206	0.548	0.0108775	1.96347	5.736	8.394	5.643	6.455	8.145	8.695	14.498	8.196
59015	nucleoporin 160	-1.27086	-0.3458	0.0108776	1.96347	6.155	5.128	5.275	5.14	4.378	3.728	5.005	3.521
53422	Y box protein 2	1.5696	0.6504	0.0108824	1.96328	0.538	0.771	0.534	0.505	1.082	1.38	0.936	0.581
56486	gamma-aminobutyric acid receptor associated protein	1.19449	0.2564	0.010921	1.96174	151.165	150.404	161.469	172	174.821	205.164	168.573	199.349
27428	shroom family member 3	1.48401	0.5695	0.0109269	1.9615	4.401	2.391	5.34	4.695	7.325	7.063	6.657	4.86
320454	transmembrane protease, serine 11g	1.65806	0.7295	0.0109516	1.96052	9.779	3.641	14.616	7.46	17.79	14.196	20.75	14.107
320365	FRY microtubule binding protein	-1.55552	-0.6374	0.0109555	1.96037	3.383	3.49	1.549	1.926	1.323	1.373	1.435	1.896
20680	SRY (sex determining region Y)-box 7	1.61116	0.6881	0.0109762	1.95955	15.683	7.368	7.039	8.303	15.396	11.552	15.852	25.107
66884	amyloid beta precursor protein (cytoplasmic tail) binding protein 2	-1.18954	-0.2504	0.0109795	1.95942	13.79	11.491	11.607	12.438	11.316	9.313	10.026	9.989
59091	junctophilin 2	1.48401	0.5695	0.0109867	1.95913	8.624	8.288	11.092	13.666	11.152	17.128	13.98	21.61
12778	atypical chemokine receptor 3	-1.44653	-0.5326	0.0109942	1.95884	15.134	12.638	14.82	12.212	7.253	8.594	13.249	6.618
67278	PAXIP1 associated glutamate rich protein 1A	-1.36661	-0.4506	0.0110121	1.95813	35.49	47.677	36.142	34.217	23.298	28.766	22.226	33.45
209584	tRNA-yW synthesizing protein 3 homolog (S. cerevisiae)	-1.14591	-0.1965	0.0110134	1.95808	1.958	2.035	1.937	1.905	1.72	1.601	1.685	1.7
227699	nucleoporin 188	-1.19425	-0.2561	0.011044	1.95687	12.317	10.66	10.439	9.871	9.287	8.801	9.426	8.015
232987	B9 protein domain 2	1.28387	0.3605	0.0110581	1.95632	4.835	5.439	6.142	6.893	6.375	7.523	7.924	7.87
58207	solute carrier family 43, member 3	-1.31841	-0.3988	0.0110692	1.95588	15.087	15.132	11.615	14.238	8.397	9.274	11.883	11.539
382252	Bclaf1 and Thrap3 family member 3	-1.22222	-0.2895	0.0110865	1.95521	5.057	5.405	5.278	4.987	4.863	4.103	3.489	4.148
[truncated: 12,044 more rows]

## Sheet: IPA_Canonical_Pathways
Ingenuity Canonical Pathways	-log(p-value)	Ratio	z-score	Molecules
Hepatic Fibrosis / Hepatic Stellate Cell Activation	14.1	0.227	#NUM!	A2M,AGT,CERT1,COL11A1,COL12A1,COL18A1,COL1A1,COL1A2,COL26A1,COL3A1,COL4A3,COL4A4,COL4A6,COL5A1,COL5A2,COL5A3,COL6A1,COL6A2,COL6A3,Col6a4,COL6A5,COL6A6,COL7A1,COL8A2,ECE1,EDNRB,FGF1,FN1,HGF,IFNG,IGF1R,IGF2,IGFBP5,IL1B,IL4R,KDR,LEPR,MYH14,MYO18B,NGFR,PGF,SMAD3,STAT1,TGFB3
Pulmonary Fibrosis Idiopathic Signaling Pathway	12.2	0.172	0.944	ACTC1,ACVR2B,CERT1,COL11A1,COL12A1,COL18A1,COL1A1,COL1A2,COL26A1,COL3A1,COL4A3,COL4A4,COL4A6,COL5A1,COL5A2,COL5A3,COL6A1,COL6A2,COL6A3,Col6a4,COL6A5,COL6A6,COL7A1,COL8A2,CXCL12,EFNB2,EGR1,F2R,FGF18,FGFR4,FN1,FOXO6,FZD1,FZD4,HNF1A,IL1B,ITGB6,LEF1,MAPK13,MMP11,MMP28,MRAS,PIK3C3,RASD1,RASD2,RPS6KA5,SMAD3,SNAI1,Tcf7,TERT,TGFB3,VIM,WNT4,WNT5A,WNT5B,WNT6
GP6 Signaling Pathway	11.7	0.252	2.556	CERT1,COL11A1,COL12A1,COL18A1,COL1A1,COL1A2,COL26A1,COL3A1,COL4A3,COL4A4,COL4A6,COL5A1,COL5A2,COL5A3,COL6A1,COL6A2,COL6A3,Col6a4,COL6A5,COL6A6,COL7A1,COL8A2,ITK,LAMA2,LAMB3,LAMC2,LAMC3,LAT,PIK3C3,PRKCQ,RASGRP2,VAV3
Pathogen Induced Cytokine Storm Signaling Pathway	10.4	0.154	3.841	BHLHE40,C3,CCL3L3,CCL4,CERT1,CLEC7A,COL11A1,COL12A1,COL18A1,COL1A1,COL1A2,COL26A1,COL3A1,COL4A3,COL4A4,COL4A6,COL5A1,COL5A2,COL5A3,COL6A1,COL6A2,COL6A3,Col6a4,COL6A5,COL6A6,COL7A1,COL8A2,CSF2RB,CXCL12,CXCL16,Cxcl9,CXCR2,HLA-DMA,HLA-DQA1,HLA-DQB1,HLA-DRB5,IFNG,IL12RB1,IL15,IL1B,IL33,IRF7,MAPK13,MYC,Naip1 (includes others),NGFR,NLRP6,PGF,PRDM1,PRF1,STAT1,STAT5A,TGFB3,TLR1,Tlr12,UNC13D,ZBP1
Axonal Guidance Signaling	9.53	0.134	#NUM!	ACE,ADAM11,ADAM8,ADAMTS12,ADAMTS15,ADAMTS19,ADAMTS2,ADAMTS3,ADAMTS8,ADAMTS9,ARHGEF15,BMP2,BMP5,BMP6,CXCL12,EFNB2,EFNB3,EPHA1,EPHA7,FZD1,FZD4,GDF7,GLIS1,GNAI1,GNG12,ITGA8,ITGB5,ITGB6,ITGB8,LRRC4C,MMP11,MMP28,MRAS,NGF,NGFR,NRP2,NTF4,NTN1,NTN4,PGF,PIK3C3,PLCE1,PLCH2,PLCL1,PLXNA2,PLXNA3,PRKAR1B,PRKCQ,PTCH1,PTCH2,RASD1,RASD2,RND1,ROBO1,SEMA3G,SEMA6B,SEMA6C,SEMA7A,SLIT1,SLIT3,SRGAP1,TUBA1C,TUBB2B,UNC5B…
S100 Family Signaling Pathway	9.23	0.117	1.687	ABCB1,ACKR3,ADGRF5,ADGRG2,ADGRL4,ADORA2A,ADORA2B,ADRB1,AGTR2,APLNR,AVPR1A,CACNA1E,CACNA2D3,CACNG4,CALCRL,CAMK2A,CAMK2B,CCL4,CD36,CDKN1A,CMKLR1,CREB3L1,CREB5,CXCR6,CYSLTR2,EDNRB,F2R,FCGR2A,FCGR3A/FCGR3B,FGFR4,FPR2,FZD1,FZD4,GABBR1,GPR132,GPR153,GPR161,GPR65,GPR83,GPR87,GPRC5A,GPRC5B,GPRC5C,HNF1A,IL1B,JCHAIN,LEF1,LPAR4,LTB4R,MAPK13,MMP11,MMP28,NGF,NMUR2,NTF4,OXTR,P2RY1,P2RY14,P2RY6,PGF,PIK3C3,PLA2G…
Role Of Osteoclasts In Rheumatoid Arthritis Signaling Pathway	8.56	0.152	2.534	ADAM11,ADAM8,CBL,CERT1,COL11A1,COL12A1,COL18A1,COL1A1,COL1A2,COL26A1,COL3A1,COL4A3,COL4A4,COL4A6,COL5A1,COL5A2,COL5A3,COL6A1,COL6A2,COL6A3,Col6a4,COL6A5,COL6A6,COL7A1,COL8A2,CREB3L1,CREB5,CTSK,FCGR2A,FCGR3A/FCGR3B,FOXO6,IFNG,IL1B,MAPK13,MMP11,MMP28,MRAS,Naip1 (includes others),NGFR,PIK3C3,RASD1,RASD2,RHOBTB2,RHOU,RND1,SPP1,VAV3
CREB Signaling in Neurons	8.15	0.12	1.068	ACKR3,ADCY4,ADCY5,ADGRF5,ADGRG2,ADGRL4,ADORA2A,ADORA2B,ADRB1,AGTR2,APLNR,AVPR1A,BMP6,BMPR1B,CACNA1E,CACNA2D3,CACNG4,CALCRL,CAMK2A,CAMK2B,CMKLR1,CREB3L1,CREB5,CXCR6,CYSLTR2,EDNRB,F2R,FGFR4,FPR2,FZD1,FZD4,GABBR1,GNAI1,GNG12,GPR132,GPR153,GPR161,GPR65,GPR83,GPR87,GPRC5A,GPRC5B,GPRC5C,GRIA1,HGF,IGF1R,INSR,KDR,LPAR4,LTB4R,MRAS,NGFR,NMUR2,OXTR,P2RY1,P2RY14,P2RY6,PIK3C3,PLCE1,PLCH2,PLCL1,PRKAR1B,PRKCQ,P…
Cardiac Hypertrophy Signaling (Enhanced)	8.01	0.124	0.816	ACE,ACVR2B,ADCY4,ADCY5,ADRB1,AGT,CACNA1E,CACNA2D3,CACNG4,CAMK2A,CAMK2B,CSF2RB,CXCR2,EDNRB,FGF1,FGF18,FGFR4,FZD1,FZD4,GDPD3,GNAI1,GNG12,HAND2,HSPB2,HSPB7,IFNG,IGF1R,IL12RB1,IL13RA2,IL15,IL17RD,IL17RE,IL1B,IL22RA1,IL33,IL4R,ITGA8,ITGB5,ITGB6,ITGB8,MAP3K6,MAPK13,MPPED2,MRAS,MYC,NGFR,PDE10A,PDE2A,PDE4B,PDE7B,PDE8A,PIK3C3,PLCE1,PLCH2,PLCL1,PRKAR1B,PRKCQ,RASD1,RASD2,RPS6KA5,SMPDL3A,SMPDL3B,TGFB3,WNT4,W…
G-Protein Coupled Receptor Signaling	7.79	0.114	0.788	ACKR3,ADCY4,ADCY5,ADGRF5,ADGRG2,ADGRL4,ADORA2A,ADORA2B,ADRB1,AGTR2,APLNR,ARRB1,AVPR1A,CALCRL,CAMK2A,CAMK2B,CMKLR1,CREB3L1,CREB5,CXCR2,CXCR6,CYSLTR2,EDNRB,EYA2,F2R,FOXO6,FPR2,FZD1,FZD4,GABBR1,GDPD3,GNAI1,GNG12,GPR132,GPR153,GPR161,GPR65,GPR83,GPR87,GPRC5A,GPRC5B,GPRC5C,KCNN4,LPAR4,LTB4R,MAP3K6,MAPK13,MEGF6,MPPED2,MRAS,NMUR2,OXTR,P2RY1,P2RY14,P2RY6,PDE10A,PDE2A,PDE4B,PDE7B,PDE8A,PIK3C3,PLCE1,PREX2,…
Wound Healing Signaling Pathway	7.43	0.155	2.082	ACVR2B,CERT1,COL11A1,COL12A1,COL18A1,COL1A1,COL1A2,COL26A1,COL3A1,COL4A3,COL4A4,COL4A6,COL5A1,COL5A2,COL5A3,COL6A1,COL6A2,COL6A3,Col6a4,COL6A5,COL6A6,COL7A1,COL8A2,FN1,IFNG,IL15,IL1B,IL33,LAMA2,LAMB3,LAMC2,MRAS,NGFR,PGF,RASD1,RASD2,STAT1,TGFB3,VIM
cAMP-mediated signaling	7.23	0.157	-0.343	ADCY4,ADCY5,ADORA2A,ADORA2B,ADRB1,AGTR2,APLNR,CAMK1G,CAMK2A,CAMK2B,CREB3L1,CREB5,CXCR2,FPR2,GABBR1,GDPD3,GNAI1,LTB4R,MPPED2,P2RY14,PDE10A,PDE2A,PDE4B,PDE7B,PDE8A,PRKAR1B,PTGER2,PTGER3,RAPGEF4,RGS10,RGS2,RGS4,S1PR1,S1PR3,SMPDL3A,SMPDL3B,TBXA2R
Osteoarthritis Pathway	7.23	0.157	-0.392	ALPL,BMP2,CASQ1,CREB3L1,CREB5,CXCR2,DCN,DLX5,ELF3,EPAS1,FGF18,FN1,FZD1,FZD4,GDF5,GLIS1,H19,HNF1A,IL1B,ITGA8,ITGB5,ITGB6,ITGB8,LEF1,PGF,PTCH1,PTCH2,RBP4,RUNX2,S100A8,S100A9,S1PR3,SMAD3,SPHK1,SPP1,Tcf7,TIMP3
STAT3 Pathway	7.06	0.193	0	BMP6,BMPR1B,CDKN1A,CISH,CSF2RB,CXCR2,FGFR4,HGF,IGF1R,IL12RB1,IL13RA2,IL17RD,IL17RE,IL1B,IL22RA1,IL4R,INSR,KDR,MAPK13,MRAS,MYC,NGFR,RASD1,RASD2,SOCS1,SOCS4
Phagosome Formation	7.03	0.111	1.835	ACKR3,ADGRF5,ADGRG2,ADGRL4,ADORA2A,ADORA2B,ADRB1,AGTR2,APLNR,AVPR1A,C3,CALCRL,CD36,CLEC7A,CMKLR1,CXCR6,CYSLTR2,EDNRB,F2R,FCGR2A,FCGR3A/FCGR3B,FN1,FPR2,FZD1,FZD4,GAB2,GABBR1,GPR132,GPR153,GPR161,GPR65,GPR83,GPR87,GPRC5A,GPRC5B,GPRC5C,ITGA8,ITGB5,ITGB6,ITGB8,JCHAIN,LAT,LPAR4,LTB4R,MRAS,MRC2,MYH14,MYO18B,NMUR2,OXTR,P2RY1,P2RY14,P2RY6,PIK3C3,PIP5K1B,PLA2G2E,PLA2G4A,PLA2G5,PLB1,PRKCQ,PTGER2,PTGER3,RAP…
Breast Cancer Regulation by Stathmin1	6.48	0.113	0.62	ACKR3,ADGRF5,ADGRG2,ADGRL4,ADORA2A,ADORA2B,ADRB1,AGTR2,APLNR,ARHGEF15,ARHGEF16,ARHGEF19,ARHGEF4,AVPR1A,BMP6,CALCRL,CAMK1G,CAMK2A,CAMK2B,CMKLR1,CREB3L1,CREB5,CXCR6,CYSLTR2,EDNRB,F2R,FPR2,FZD1,FZD4,GABBR1,GNG12,GPR132,GPR153,GPR161,GPR65,GPR83,GPR87,GPRC5A,GPRC5B,GPRC5C,HGF,LPAR4,LTB4R,MRAS,NMUR2,OXTR,P2RY1,P2RY14,P2RY6,PGF,PIK3C3,PPP2R2B,PPP2R2C,PRKAR1B,PRKCQ,PTGER2,PTGER3,RASD1,RASD2,RXFP1,RXFP2,…
Hepatic Fibrosis Signaling Pathway	5.92	0.121	0.926	ACVR2B,AGT,CACNA1E,CACNA2D3,CACNG4,COL18A1,COL1A1,COL1A2,COL3A1,COL5A3,CREB3L1,CREB5,FZD1,FZD4,GLIS1,GNAI1,HNF1A,IL1B,IL33,IRS2,ITGA8,ITGB5,ITGB6,ITGB8,KDR,LEF1,LEPR,MAPK13,MRAS,MYC,NGFR,PGF,PIK3C3,PRKAR1B,PRKCQ,PTCH1,PTCH2,RASD1,RASD2,RHOBTB2,RHOU,RND1,SMAD3,SNAI1,SPP1,Tcf7,TGFB3,WNT4,WNT5A,WNT5B,WNT6
Protein Kinase A Signaling	5.57	0.119	-0.667	ADCY4,ADCY5,ADD2,CAMK2A,CAMK2B,CREB3L1,CREB5,DHH,DUSP8,EYA2,GDPD3,GNAI1,GNG12,HHAT,HNF1A,KDELR3,LEF1,MPPED2,NGFR,NOS3,NTN1,PDE10A,PDE2A,PDE4B,PDE7B,PDE8A,PLCE1,PLCH2,PLCL1,PPP1R1B,PRKAR1B,PRKCQ,PTCH1,PTCH2,PTPN22,PTPN5,PTPRB,PTPRO,PTPRZ1,PYGL,PYGM,SMAD3,SMPDL3A,SMPDL3B,Tcf7,TGFB3,TNNI1,TNNI2,TNS2
Macrophage Alternative Activation Signaling Pathway	5.49	0.149	1.095	ADORA2A,ADORA2B,ARG1,CD36,CREB3L1,CREB5,EPAS1,H4C9,HLA-DMA,HLA-DQA1,HLA-DQB1,HLA-DRB5,IL1B,IL33,IL4R,IRS1,IRS2,JCHAIN,LPL,MAPK13,MYC,NR1H3,PIK3C3,Retnla,RPS6KA5,SCARB1,SOCS1,STAT1,TGFB3,ZC3H12A
Factors Promoting Cardiogenesis in Vertebrates	5.43	0.163	0.816	ACVR2B,BMP2,BMP5,BMP6,BMPR1B,CAMK2A,CAMK2B,CREB3L1,CREB5,FZD1,FZD4,HNF1A,LEF1,MYC,NOG,PLCE1,PLCH2,PLCL1,PRKCQ,Tcf7,TGFB3,WNT4,WNT5A,WNT5B,WNT6
Pulmonary Healing Signaling Pathway	5.17	0.146	-0.928	ACKR3,BLK,BMPR1B,CXCL12,ETV5,FRK,FZD1,FZD4,HNF1A,KDR,LEF1,MAPK13,MMP11,MMP28,MRAS,MYC,NGFR,PECAM1,PGF,PRKCQ,RASD1,RASD2,STAT5A,Tcf7,TGFB3,WNT4,WNT5A,WNT5B,WNT6
Molecular Mechanisms of Cancer	5.14	0.113	#NUM!	ACVR2B,ADCY4,ADCY5,ARHGEF15,ARHGEF16,ARHGEF19,ARHGEF4,BMP2,BMP5,BMP6,BMPR1B,CAMK2A,CAMK2B,CBL,CDK18,CDKN1A,DHH,FZD1,FZD4,GAB1,GAB2,GNAI1,GNG12,HHAT,IRS1,ITGA8,ITGB5,ITGB6,ITGB8,LEF1,MAPK13,MRAS,MYC,Naip1 (includes others),PIK3C3,PRKAR1B,PRKCQ,PTCH1,PTCH2,RASD1,RASD2,RASGRF1,RHOBTB2,RHOU,RND1,SMAD3,TGFB3,WNT4,WNT5A,WNT5B,WNT6
Human Embryonic Stem Cell Pluripotency	5.08	0.144	0.928	ACVR2B,BMP2,BMP5,BMP6,BMPR1B,FGFR4,FZD1,FZD4,ID2,INHBA,KLF2,MRAS,MYC,NGF,NOG,NR5A2,NTF4,PIK3C3,PRKCQ,RASD1,RASD2,SMAD3,SPHK1,TERT,TGFB3,WNT4,WNT5A,WNT5B,WNT6
Neutrophil Extracellular Trap Signaling Pathway	4.84	0.114	1.021	ARG2,BLK,CASQ1,CERT1,CLEC7A,COL11A1,COL12A1,COL18A1,COL1A1,COL1A2,COL26A1,COL3A1,COL4A3,COL4A4,COL4A6,COL5A1,COL5A2,COL5A3,COL6A1,COL6A2,COL6A3,Col6a4,COL6A5,COL6A6,COL7A1,COL8A2,CXCR2,DNASE1,FCGR3A/FCGR3B,FRK,H4C9,IFNE,IFNG,IL1B,JCHAIN,MAPK13,PIK3C3,PLA2G2E,PLA2G4A,PLA2G5,PLB1,PLCE1,PLCH2,PLCL1,PRKCQ,SELP,SERPINB1
Apelin Liver Signaling Pathway	4.81	0.333	1.667	AGT,APLNR,COL18A1,COL1A1,COL1A2,COL3A1,COL5A3,EDN3,IRS1
Basal Cell Carcinoma Signaling	4.76	0.208	-1.265	BMP2,BMP5,BMP6,FZD1,FZD4,GLIS1,HNF1A,LEF1,PTCH1,PTCH2,Tcf7,WNT4,WNT5A,WNT5B,WNT6
LPS/IL-1 Mediated Inhibition of RXR Function	4.71	0.13	3	ABCB1,ABCB9,ALDH1A2,ALDH1L2,ALDH3B1,CHST1,CHST11,CHST15,CHST2,CHST4,CPT1A,CYP2F1,FABP3,FABP5,GSTA3,GSTM3,GSTO1,HMGCS2,HS3ST6,IL1B,IL33,MAOA,MAOB,NDST3,NGFR,NR0B2,NR1H3,NR5A2,SCARB1,SLC27A2,Sult1d1,SULT4A1,UST
Tumor Microenvironment Pathway	4.67	0.145	0.2	ARG1,CD274,COL1A1,COL1A2,COL3A1,CSF3,CXCL12,FGF1,FGF18,FN1,FOXO6,HGF,HLA-A,IGF2,IL1B,LEPR,MMP11,MMP28,MRAS,MYC,PGF,PIK3C3,RASD1,RASD2,SPP1,TGFB3
Role Of Osteoblasts In Rheumatoid Arthritis Signaling Pathway	4.67	0.131	0.898	ACVR2B,ALPL,BMP2,BMPR1B,COL1A1,CTSH,CTSK,CXCL12,DKK2,DLX5,FZD1,FZD4,HNF1A,IFNG,IGF1R,IL15,IL1B,IL33,LEF1,MMP11,MMP28,PGF,PIK3C3,RUNX2,STAT1,STAT5A,Tcf7,TGFB3,WNT4,WNT5A,WNT5B,WNT6
Sperm Motility	4.6	0.128	1.291	BLK,BMX,EPHA1,ERBB3,FGFR4,FRK,GNAI1,GNG12,IGF1R,INSR,ITK,KDR,KIT,LMTK3,MRAS,NPPC,PDE2A,PDE4B,PLA2G2E,PLA2G4A,PLA2G5,PLB1,PLCE1,PLCH2,PLCL1,PRKAR1B,PRKCQ,PRKG2,ROR1,SLC12A2,SLC9A5,TEK,TIE1
Colorectal Cancer Metastasis Signaling	4.51	0.125	-1.177	ADCY4,ADCY5,ARRB1,FZD1,FZD4,GNAI1,GNG12,HNF1A,IFNG,LEF1,MMP11,MMP28,MRAS,MYC,PGF,PIK3C3,PRKAR1B,PTGER2,PTGER3,RASD1,RASD2,RHOBTB2,RHOU,RND1,SMAD3,STAT1,Tcf7,TGFB3,TLR1,Tlr12,WNT4,WNT5A,WNT5B,WNT6
Atherosclerosis Signaling	4.43	0.158	#NUM!	CD36,COL18A1,COL1A1,COL1A2,COL3A1,COL5A3,CXCL12,IFNG,IL1B,IL33,LPL,LYZ,PLA2G2E,PLA2G4A,PLA2G5,PLB1,RBP4,S100A8,SELE,SELP,SERPINA1
Acute Phase Response Signaling	4.42	0.141	2.324	A2M,AGT,C2,C3,C4A/C4B,CFB,CRABP2,FN1,HNF1A,IL1B,IL33,MAPK13,MRAS,NGFR,RASD1,RASD2,RBP4,RBP7,SAA1,Saa3,SERPINA1,SERPINF1,SOCS1,SOCS4,TTR,VWF
Dilated Cardiomyopathy Signaling Pathway	4.12	0.147	-0.688	ACTC1,ADCY4,ADCY5,ADRB1,CACNA1E,CACNA2D3,CACNG4,CAMK1G,CAMK2A,CAMK2B,DSC2,GAB1,MAPK13,MYH14,MYO18B,PDE2A,PRKAR1B,RBM20,TNNI1,TNNI2,TNNT2,TNNT3
Gαi Signaling	4.1	0.15	0.471	ADCY4,ADCY5,AGTR2,APLNR,CXCR2,FPR2,GABBR1,GNAI1,GNG12,LTB4R,MRAS,P2RY14,PRKAR1B,PTGER3,RASD1,RASD2,RGS10,RGS4,S1PR1,S1PR3,TBXA2R
Role of Macrophages, Fibroblasts and Endothelial Cells in Rheumatoid Arthritis	4.09	0.114	#NUM!	CAMK2A,CAMK2B,CEBPA,CREB3L1,CREB5,CXCL12,DKK2,DKK3,FCGR3A/FCGR3B,FN1,FZD1,FZD4,HNF1A,IL15,IL1B,IL33,JCHAIN,LEF1,MRAS,MYC,NGFR,PGF,PIK3C3,PLCE1,PLCH2,PLCL1,PRKCQ,RASD1,RASD2,SELE,SOCS1,Tcf7,TLR1,Tlr12,WNT4,WNT5A,WNT5B,WNT6
Role of Osteoblasts, Osteoclasts and Chondrocytes in Rheumatoid Arthritis	4.05	0.127	#NUM!	ACVR2B,ALPL,BMP2,BMP5,BMP6,BMPR1B,CBL,COL1A1,CTSK,DKK2,DKK3,DLX5,FZD1,FZD4,HNF1A,IFNG,IL1B,IL33,LEF1,Naip1 (includes others),NGFR,PIK3C3,RUNX2,SPP1,Tcf7,WNT4,WNT5A,WNT5B,WNT6
IL-10 Signaling	3.94	0.143	-1.279	AHR,ARG2,BHLHE40,BMP2,CD86,CDKN1A,CREB3L1,CREB5,FCGR2A,HLA-A,HLA-DMA,HLA-DQA1,HLA-DQB1,HLA-DRB5,IFNG,IL1B,IL33,IL4R,MAPK13,PRDM1,STAT1,STAT5A
LXR/RXR Activation	3.94	0.154	0.943	AGT,ARG2,C3,C4A/C4B,CD36,IL1B,IL33,LDLR,LPL,LYZ,NGFR,NR1H3,RBP4,S100A8,SAA1,SERPINA1,SERPINF1,TTR,VTN
Xenobiotic Metabolism Signaling	3.89	0.117	#NUM!	ABCB1,AHR,ALDH1A2,ALDH1L2,ALDH3B1,CAMK1G,CAMK2A,CAMK2B,CHST1,CHST11,CHST15,CHST2,CHST4,CYP1B1,GSTA3,GSTM3,GSTO1,HS3ST6,IL1B,MAOA,MAOB,MAP3K6,MAPK13,MRAS,NDST3,PIK3C3,PPP2R2B,PPP2R2C,PRKCQ,RASD1,RASD2,Sult1d1,SULT4A1,UST
Circadian Rhythm Signaling	3.88	0.119	#NUM!	ADCY4,ADCY5,ADRB1,BHLHE40,BLK,CACNA1E,CACNA2D3,CACNG4,CAMK2A,CAMK2B,CREB3L1,CREB5,FRK,GNAI1,GNG12,GRIA1,GRP,MRAS,MYC,NGF,NGFR,NOS1,PER2,PLCE1,PLCH2,PLCL1,PRKAR1B,PRKCQ,PRKG2,RASD1,RASD2,RPS6KA5
Chondroitin Sulfate Biosynthesis (Late Stages)	3.87	0.22	0.302	CHPF,CHST1,CHST11,CHST15,CHST2,CHST4,HS3ST6,NDST3,Sult1d1,SULT4A1,UST
Neuroinflammation Signaling Pathway	3.84	0.114	2.414	ACVR2B,BACE2,CALB2,CD200,CD86,CREB3L1,CREB5,CXCL12,FZD1,GABBR1,GABRA3,GABRB2,GDNF,GRIA1,HLA-A,HLA-DMA,HLA-DQA1,HLA-DQB1,HLA-DRB5,IFNG,IL1B,IRF7,MAPK13,Naip1 (includes others),NGF,PIK3C3,PLA2G2E,PLA2G4A,PLA2G5,SLC1A3,SLC6A12,SLC6A13,STAT1,TGFB3,TLR1,Tlr12
ILK Signaling	3.82	0.129	-1.147	ACTC1,BMP2,CREB3L1,CREB5,DSP,FN1,IRS1,IRS2,ITGB5,ITGB6,ITGB8,LEF1,MYC,MYH14,MYO18B,PARVB,PGF,PIK3C3,PPP2R2B,PPP2R2C,RHOBTB2,RHOU,RND1,RPS6KA5,SNAI1,VIM
Thrombin Signaling	3.77	0.124	0.688	ADCY4,ADCY5,ARHGEF10L,ARHGEF15,ARHGEF16,ARHGEF19,ARHGEF28,ARHGEF37,ARHGEF4,CAMK1G,CAMK2A,CAMK2B,F2R,GATA3,GNAI1,GNG12,MAPK13,MRAS,PIK3C3,PLCE1,PLCH2,PLCL1,PRKCQ,RASD1,RASD2,RHOBTB2,RHOU,RND1
Thyroid Cancer Signaling	3.69	0.177	-0.535	GDNF,HNF1A,INSR,IRS1,IRS2,LEF1,MRAS,MYC,NGF,NTF4,PIK3C3,RASD1,RASD2,Tcf7
Endothelin-1 Signaling	3.67	0.129	0.853	ADCY4,ADCY5,CASQ1,ECE1,EDNRB,GAB1,GNAI1,MAPK13,MRAS,MYC,NOS1,NOS3,PIK3C3,PLA2G2E,PLA2G4A,PLA2G5,PLB1,PLCE1,PLCH2,PLCL1,PRKCQ,PTGER2,RASD1,RASD2,SHE
Th1 and Th2 Activation Pathway	3.66	0.134	#NUM!	ACVR2B,CD274,CD3D,CD3G,CD86,CXCR6,GATA3,HLA-A,HLA-DMA,HLA-DQA1,HLA-DQB1,HLA-DRB5,IFNG,IL12RB1,IL33,IL4R,KLRC1,PIK3C3,PRKCQ,S1PR1,SOCS1,STAT1,STAT5A
Acute Myeloid Leukemia Signaling	3.55	0.165	-0.905	CEBPA,CSF2RB,HNF1A,IDH1,JUP,KIT,KITLG,LEF1,MRAS,MYC,PIK3C3,RASD1,RASD2,STAT5A,Tcf7
Dermatan Sulfate Biosynthesis (Late Stages)	3.44	0.213	0	CHST1,CHST11,CHST15,CHST2,CHST4,HS3ST6,NDST3,Sult1d1,SULT4A1,UST
Antigen Presentation Pathway	3.43	0.231	#NUM!	CD74,HLA-A,HLA-DMA,HLA-DQA1,HLA-DQB1,HLA-DRB5,IFNG,PSMB8,PSMB9
ID1 Signaling Pathway	3.43	0.124	-1.4	ACVR2B,AMHR2,BHLHE40,BLK,BMP2,BMPR1B,CDKN1A,EGR1,FGFR4,FN1,FRK,IGF1R,IGF2,MAPK13,MRAS,MYC,NGFR,PGF,PIK3C3,RASD1,RASD2,S100A9,SMAD3,TGFB3,VIM
FXR/RXR Activation	3.34	0.143	#NUM!	AGT,C3,C4A/C4B,FGFR4,HNF1A,IL1B,IL33,LPL,NR0B2,NR1H3,NR5A2,RBP4,SAA1,SCARB1,SERPINA1,SERPINF1,TTR,VTN
Th2 Pathway	3.32	0.139	2.887	ACVR2B,CD3D,CD3G,CD86,CXCR6,GATA3,HLA-A,HLA-DMA,HLA-DQA1,HLA-DQB1,HLA-DRB5,IFNG,IL12RB1,IL33,IL4R,PIK3C3,PRKCQ,S1PR1,STAT5A
FAK Signaling	3.3	0.0845	0.64	ACKR3,ACVR2B,ADGRF5,ADGRG2,ADGRL4,ADORA2A,ADORA2B,ADRB1,AGO2,AGTR2,APLNR,AVPR1A,BCAR3,CALCRL,CAPN5,CD3D,CD3G,CDH5,CMKLR1,COL18A1,COL1A1,COL1A2,COL3A1,COL5A3,CSF2RB,CXCR2,CXCR6,CYSLTR2,EDNRB,EFNB2,EFNB3,ELF3,F2R,FPR2,FZD1,FZD4,GABBR1,GPR132,GPR153,GPR161,GPR65,GPR83,GPR87,GPRC5A,GPRC5B,GPRC5C,HNF1A,IGF1R,IL12RB1,IL13RA2,IL17RD,IL17RE,IL22RA1,IL33,IL4R,ITGA8,ITGB5,ITGB6,ITGB8,KDR,KIT,KLF8,LEF1,LPAR…
TGF-β Signaling	3.29	0.156	-0.632	ACVR2B,AMHR2,BMP2,BMPR1B,INHBA,IRF7,MAPK13,MRAS,PMEPA1,RASD1,RASD2,RUNX2,SMAD3,TGFB3,ZNF423
Chondroitin Sulfate Biosynthesis	3.28	0.19	0.302	CHPF,CHST1,CHST11,CHST15,CHST2,CHST4,HS3ST6,NDST3,Sult1d1,SULT4A1,UST
Sertoli Cell-Sertoli Cell Junction Signaling	3.27	0.121	#NUM!	A2M,ACTC1,CLDN15,CLDN2,ITGA8,ITGB5,ITGB6,ITGB8,JUP,MAP3K6,MAPK13,MRAS,NECTIN1,NOS1,NOS3,PLS1,PRKAR1B,PRKG2,RASD1,RASD2,TGFB3,TJP1,TJP3,TUBA1C,TUBB2B
Regulation of the Epithelial-Mesenchymal Transition Pathway	3.25	0.123	#NUM!	EGR1,FGF1,FGF18,FGFR4,FZD1,FZD4,GAB1,HGF,HNF1A,ID2,LEF1,MRAS,PIK3C3,RASD1,RASD2,SMAD3,SNAI1,Tcf7,TGFB3,TWIST1,WNT4,WNT5A,WNT5B,WNT6
Regulation Of The Epithelial Mesenchymal Transition In Development Pathway	3.24	0.161	0.905	FZD1,FZD4,GLIS1,HNF1A,LEF1,PTCH1,PTCH2,SNAI1,Tcf7,TWIST1,WNT4,WNT5A,WNT5B,WNT6
MSP-RON Signaling In Macrophages Pathway	3.18	0.143	-0.5	ARG1,CREB3L1,CREB5,GAB2,HLA-DMA,HLA-DQA1,HLA-DQB1,HLA-DRB5,IFNG,KLK10,KLK11,MRAS,PIK3C3,RASD1,RASD2,SOCS1,STAT1
Intrinsic Prothrombin Activation Pathway	3.18	0.214	1.414	COL18A1,COL1A1,COL1A2,COL3A1,COL5A3,F13A1,KLK10,KLK11,THBD
Natural Killer Cell Signaling	3.15	0.121	0.816	CD226,CD48,COL18A1,COL1A1,COL1A2,COL3A1,COL5A3,FCGR2A,FCGR3A/FCGR3B,HLA-A,IFNG,IL12RB1,IL15,KLRC1,LAT,MAP3K6,MAPK13,MICB,MRAS,PIK3C3,PRKCQ,RASD1,RASD2,VAV3
Dermatan Sulfate Biosynthesis	3.15	0.183	0.302	CHPF,CHST1,CHST11,CHST15,CHST2,CHST4,HS3ST6,NDST3,Sult1d1,SULT4A1,UST
Neuroprotective Role of THOP1 in Alzheimer's Disease	3.1	0.14	2.309	ACE,AGT,ECE1,FAP,GZMA,Gzmb,HGFAC,HLA-A,HPN,HTRA3,IFNG,KLK10,KLK11,PRKAR1B,PRSS12,TMPRSS11A,TMPRSS2
Th1 Pathway	3.06	0.139	3	CD274,CD3D,CD3G,CD86,GATA3,HLA-A,HLA-DMA,HLA-DQA1,HLA-DQB1,HLA-DRB5,IFNG,IL12RB1,KLRC1,PIK3C3,PRKCQ,SOCS1,STAT1
P2Y Purigenic Receptor Signaling Pathway	3.05	0.135	0.535	ADCY4,ADCY5,CREB3L1,CREB5,GNAI1,GNG12,MRAS,MYC,P2RY1,P2RY6,PIK3C3,PLCE1,PLCH2,PLCL1,PRKAR1B,PRKCQ,RASD1,RASD2
Growth Hormone Signaling	3.05	0.169	1.265	A2M,CEBPA,IGF1R,IGF2,IRS1,PIK3C3,PRKCQ,RPS6KA5,SOCS1,SOCS4,STAT1,STAT5A
Crosstalk between Dendritic Cells and Natural Killer Cells	3.04	0.154	2.111	ACTC1,CAMK2A,CAMK2B,CD226,CD69,CD86,CSF2RB,HLA-A,HLA-DRB5,IFNG,IL15,MICB,PRF1,TLN2
BMP signaling pathway	3.04	0.154	1.265	ACVR2B,BMP2,BMP5,BMP6,BMPR1B,FST,MAPK13,MRAS,NOG,PRKAR1B,RASD1,RASD2,RUNX2,ZNF423
IL-15 Production	3.02	0.138	-1.213	BLK,BMX,EPHA1,ERBB3,FGFR4,FRK,IGF1R,IL15,INSR,ITK,KDR,KIT,LMTK3,ROR1,STAT1,TEK,TIE1
Cardiac β-adrenergic Signaling	2.99	0.122	-1.291	ADCY4,ADCY5,ADRB1,CACNA1E,CACNA2D3,CACNG4,GDPD3,GNAI1,GNG12,MPPED2,MRAS,PDE10A,PDE2A,PDE4B,PDE7B,PDE8A,PPP2R2B,PPP2R2C,PRKAR1B,SLC8A2,SMPDL3A,SMPDL3B
Xenobiotic Metabolism PXR Signaling Pathway	2.97	0.12	-0.626	ABCB1,ALDH1A2,ALDH1L2,ALDH3B1,CAMK2A,CAMK2B,CHST1,CHST11,CHST15,CHST2,CHST4,GSTA3,GSTM3,GSTO1,HS3ST6,MAOA,MAOB,NDST3,PRKAR1B,PRKCQ,Sult1d1,SULT4A1,UST
Endocannabinoid Cancer Inhibition Pathway	2.95	0.129	1.886	ADCY4,ADCY5,CASQ1,CDKN1A,CREB3L1,CREB5,GNAI1,HNF1A,LEF1,MYC,NOS1,NOS3,PGF,PIK3C3,PRKAR1B,SMPD3,Tcf7,TWIST1,VIM
CDK5 Signaling	2.91	0.139	0.302	ADCY4,ADCY5,EGR1,LAMA2,LAMB3,LAMC2,MAPK13,MRAS,NGF,NGFR,PPP1R1B,PPP2R2B,PPP2R2C,PRKAR1B,RASD1,RASD2
Glioblastoma Multiforme Signaling	2.91	0.123	-1.213	CDKN1A,FZD1,FZD4,IGF1R,IGF2,LEF1,MRAS,MYC,PIK3C3,PLCE1,PLCH2,PLCL1,RASD1,RASD2,RHOBTB2,RHOU,RND1,WNT4,WNT5A,WNT5B,WNT6
Noradrenaline and Adrenaline Degradation	2.91	0.216	1.414	ADH1C,Adh6a,ADH7,ALDH1A2,ALDH3B1,DHRS9,MAOA,MAOB
Opioid Signaling Pathway	2.89	0.107	0	ADCY4,ADCY5,ARRB1,BLK,CACNA1E,CACNA2D3,CACNG4,CAMK1G,CAMK2A,CAMK2B,CREB3L1,CREB5,FRK,GNAI1,GNG12,HNF1A,LEF1,MRAS,MYC,NOS1,NOS3,PRKAR1B,PRKCQ,RASD1,RASD2,RGS10,RGS4,RGS5,RGS6,RPS6KA5
Glucocorticoid Receptor Signaling	2.88	0.0911	#NUM!	A2M,AGT,ARG2,CD3D,CD3G,CDKN1A,CEBPA,CSF2RB,CXCR2,GTF2F2,H2-M1/H2-M9,H2-M5,HLA-A,HLA-DMA,HLA-DQA1,HLA-DQB1,HLA-DRB5,IFNE,IFNG,IL12RB1,IL13RA2,IL17RD,IL17RE,IL1B,IL22RA1,IL4R,KRT12,KRT13,KRT14,KRT15,KRT19,KRT23,KRT5,KRT7,KRT8,MAPK13,MRAS,MYC,NOS3,PCK1,PIK3C3,PLA2G2E,PLA2G4A,PLA2G5,RASD1,RASD2,RPS6KA5,SELE,SLPI,SMAD3,STAT1,STAT5A,TGFB3
tRNA Splicing	2.88	0.196	-1.134	GDPD3,MPPED2,PDE10A,PDE2A,PDE4B,PDE7B,PDE8A,SMPDL3A,SMPDL3B
WNT/β-catenin Signaling	2.81	0.121	-1.147	ACVR2B,CDH5,DKK2,DKK3,FZD1,FZD4,HNF1A,LEF1,MYC,NR5A2,PPP2R2B,PPP2R2C,SOX18,SOX7,Tcf7,TGFB3,UBD,WNT4,WNT5A,WNT5B,WNT6
Agranulocyte Adhesion and Diapedesis	2.8	0.114	#NUM!	ACKR3,ACTC1,CCL3L3,CCL4,CDH5,CLDN15,CLDN2,CXCL12,CXCL16,Cxcl9,CXCR2,CXCR6,FN1,Glycam1,GNAI1,IL1B,IL33,MMP11,MMP28,MYH14,MYO18B,PECAM1,SELE,SELP
WNT/Ca+ pathway	2.79	0.167	0	CAMK2A,CREB3L1,CREB5,FZD1,FZD4,PLCE1,PLCH2,PLCL1,ROR1,WNT5A,WNT5B
HOTAIR Regulatory Pathway	2.79	0.123	0.229	AGO2,CDKN1A,COL1A1,COL1A2,COL3A1,HNF1A,KMT2A,LEF1,MMP11,MMP28,MYC,PIK3C3,SPP1,Tcf7,TWIST1,VIM,WNT4,WNT5A,WNT5B,WNT6
GDNF Family Ligand-Receptor Interactions	2.79	0.158	0.632	DOK2,GAB1,GDNF,GFRA1,GFRA3,IRS1,IRS2,MRAS,NRTN,PIK3C3,RASD1,RASD2
Insulin Secretion Signaling Pathway	2.78	0.107	0.209	ADCY4,ADCY5,AGO2,ASIC2,CACNA1E,CACNA2D3,CACNG4,CAMK2A,CAMK2B,CREB3L1,CREB5,GCK,HNF1A,INSR,KLF11,MAPK13,NALCN,PIK3C3,PLCE1,PLCH2,PLCL1,PRKAR1B,PRKCQ,RAPGEF4,RPS6KA5,SEC61G,STAT1,STAT5A,STX1B
Granulocyte Adhesion and Diapedesis	2.71	0.116	#NUM!	ACKR3,CCL3L3,CCL4,CDH5,CLDN15,CLDN2,CSF3,CXCL12,CXCL16,Cxcl9,CXCR2,CXCR6,FPR2,GNAI1,IL1B,IL33,MMP11,MMP28,NGFR,PECAM1,SELE,SELP
ERK/MAPK Signaling	2.66	0.112	-0.243	CREB3L1,CREB5,ELF3,HSPB2,HSPB7,ITGA8,ITGB5,ITGB6,ITGB8,MRAS,MYC,PIK3C3,PLA2G2E,PLA2G4A,PLA2G5,PPP2R2B,PPP2R2C,PRKAR1B,RAPGEF4,RASD1,RASD2,RPS6KA5,STAT1,TLN2
Role of JAK1 and JAK3 in γc Cytokine Signaling	2.63	0.159	#NUM!	IL15,IL4R,IRS1,IRS2,MRAS,PIK3C3,RASD1,RASD2,SOCS1,STAT1,STAT5A
RAR Activation	2.6	0.112	#NUM!	ADCY4,ADCY5,ADH1C,ADH7,AKR1B10,Akr1c12/Akr1c13,Akr1c14,ALDH1A2,CRABP2,CSF2RB,DHRS9,MAPK13,NR2F1,NR2F2,NRIP2,PRKAR1B,PRKCQ,RBP4,RBP7,SMAD3,STAT5A,TGFB3,ZBTB16
Eicosanoid Signaling	2.58	0.157	2.828	ALOX5AP,CYSLTR2,FPR2,LTB4R,PLA2G2E,PLA2G4A,PLA2G5,PLB1,PTGER2,PTGER3,TBXA2R
Role of NANOG in Mammalian Embryonic Stem Cell Pluripotency	2.56	0.129	#NUM!	ACVR2B,BMP2,BMP5,BMP6,BMPR1B,FZD1,FZD4,GAB1,MRAS,PIK3C3,RASD1,RASD2,WNT4,WNT5A,WNT5B,WNT6
Oxytocin Signaling Pathway	2.55	0.103	1.89	ARRB1,ATP2B2,CACNA1E,CACNA2D3,CACNG4,CD36,CREB3L1,CREB5,GNAI1,GNG12,HSPB2,HSPB7,KCNT2,LPL,MAPK13,MRAS,MYH14,MYO18B,NOS3,OXTR,PIK3C3,PLA2G2E,PLA2G4A,PLA2G5,PRKAR1B,PRKCQ,PRKG2,RASD1,RASD2
Heparan Sulfate Biosynthesis (Late Stages)	2.54	0.148	0	CHST1,CHST11,CHST15,CHST2,CHST4,HS3ST6,NDST3,PLA1A,PNPLA7,Sult1d1,SULT4A1,UST
PPARα/RXRα Activation	2.54	0.113	-0.243	ACVR2B,ADCY4,ADCY5,CD36,GPD1,IL1B,INSR,IRS1,ITGB5,LPL,MRAS,NR0B2,NR2C2,NR2F1,PLCE1,PLCH2,PLCL1,PRKAR1B,RASD1,RASD2,SMAD3,TGFB3
Retinoate Biosynthesis I	2.54	0.19	1.633	ADH1C,ADH7,AKR1B10,Akr1c12/Akr1c13,Akr1c14,ALDH1A2,DHRS9,RBP7
FLT3 Signaling in Hematopoietic Progenitor Cells	2.5	0.146	0.333	CBL,CREB3L1,CREB5,GAB2,MAPK13,MRAS,PIK3C3,RASD1,RASD2,RPS6KA5,STAT1,STAT5A
BEX2 Signaling Pathway	2.5	0.146	-1.155	CDKN1A,HNF1A,ITGB6,LEF1,MAP2,NGF,NGFR,PGF,PPP2R2B,PPP2R2C,SPP1,Tcf7
Semaphorin Neuronal Repulsive Signaling Pathway	2.46	0.12	-1.807	CRMP1,DPYSL3,DPYSL4,ITGA8,ITGB5,ITGB6,ITGB8,NRP2,PDE4B,PIK3C3,PLXNA2,PLXNA3,PRKAR1B,PRKG2,RND1,SEMA6B,SEMA6C,VCAN
Synaptic Long Term Depression	2.46	0.111	0.894	CACNA1E,CACNA2D3,CACNG4,GNAI1,GRIA1,IGF1R,MRAS,NOS1,NOS3,PLA2G2E,PLA2G4A,PLA2G5,PLB1,PLCE1,PLCH2,PLCL1,PPP2R2B,PPP2R2C,PRKCQ,PRKG2,RASD1,RASD2
PTEN Signaling	2.43	0.119	0.905	BMPR1B,CBL,CDKN1A,FGFR4,FOXO6,IGF1R,INSR,ITGA8,ITGB5,ITGB6,ITGB8,KDR,MAGI1,MRAS,NGFR,PREX2,RASD1,RASD2
Role of NFAT in Cardiac Hypertrophy	2.43	0.107	1.091	ADCY4,ADCY5,CACNA1E,CACNA2D3,CACNG4,CAMK1G,CAMK2A,CAMK2B,GNAI1,GNG12,IGF1R,MAPK13,MRAS,PIK3C3,PLCE1,PLCH2,PLCL1,PRKAR1B,PRKCQ,RASD1,RASD2,RCAN2,SLC8A2,TGFB3
Thrombopoietin Signaling	2.43	0.159	0.707	GAB2,IRS2,MRAS,MYC,PIK3C3,PRKCQ,RASD1,RASD2,STAT1,STAT5A
VEGF Family Ligand-Receptor Interactions	2.41	0.143	0.333	KDR,MRAS,NOS3,NRP2,PGF,PIK3C3,PLA2G2E,PLA2G4A,PLA2G5,PRKCQ,RASD1,RASD2
MSP-RON Signaling In Cancer Cells Pathway	2.41	0.121	-1	CREB3L1,CREB5,CSF2RB,ELF3,HGFAC,HNF1A,KLK10,KLK11,LEF1,MRAS,MYC,PGF,PIK3C3,RASD1,RASD2,Tcf7,VIM
Coagulation System	2.4	0.2	-1.134	A2M,F13A1,F2R,PLAT,SERPINA1,THBD,VWF
Ethanol Degradation II	2.4	0.2	1.89	ACSS3,ADH1C,Adh6a,ADH7,ALDH1A2,ALDH3B1,DHRS9
GDP-glucose Biosynthesis	2.38	0.333	2	GCK,HK2,HK3,PGM1
PD-1, PD-L1 cancer immunotherapy pathway	2.37	0.131	-1.941	CD274,HLA-A,HLA-DMA,HLA-DQA1,HLA-DQB1,HLA-DRB5,IFNG,LAT,NGFR,PIK3C3,PRKCQ,SMAD3,STAT5A,TGFB3
Relaxin Signaling	2.31	0.116	-0.378	ADCY4,ADCY5,GDPD3,GNAI1,GNG12,MPPED2,MRAS,NOS3,PDE10A,PDE2A,PDE4B,PDE7B,PDE8A,PIK3C3,PRKAR1B,RXFP1,SMPDL3A,SMPDL3B
Sphingosine-1-phosphate Signaling	2.31	0.125	-0.832	ADCY4,ADCY5,CASQ1,GNAI1,PIK3C3,PLCE1,PLCH2,PLCL1,RHOBTB2,RHOU,RND1,S1PR1,S1PR3,SMPD3,SPHK1
GABA Receptor Signaling	2.29	0.121	#NUM!	ADCY4,ADCY5,CACNA1E,CACNA2D3,CACNG4,DNM1,GABBR1,GABRA3,GABRB2,GNAI1,GNG12,KCNN4,MRAS,SLC6A12,SLC6A13,UBD
Renin-Angiotensin Signaling	2.27	0.124	0.333	ACE,ADCY4,ADCY5,AGT,AGTR2,MAPK13,MRAS,PIK3C3,PRKAR1B,PRKCQ,PTGER2,RASD1,RASD2,SHE,STAT1
Heparan Sulfate Biosynthesis	2.25	0.136	0	CHST1,CHST11,CHST15,CHST2,CHST4,HS3ST6,NDST3,PLA1A,PNPLA7,Sult1d1,SULT4A1,UST
Glucose and Glucose-1-phosphate Degradation	2.24	0.308	2	GCK,HK2,HK3,PGM1
UDP-N-acetyl-D-galactosamine Biosynthesis II	2.24	0.308	1	GCK,GNPDA1,HK2,HK3
RHOGDI Signaling	2.22	0.105	-0.277	ACTC1,ARHGAP8/PRR5-ARHGAP8,ARHGDIG,ARHGEF15,ARHGEF16,ARHGEF19,ARHGEF4,CDH10,CDH4,CDH5,GNAI1,GNG12,ITGA8,ITGB5,ITGB6,ITGB8,MRAS,MYH14,MYO18B,PIP5K1B,RHOBTB2,RHOU,RND1
Trehalose Degradation II (Trehalase)	2.22	0.429	#NUM!	GCK,HK2,HK3
Role of WNT/GSK-3β Signaling in the Pathogenesis of Influenza	2.21	0.141	0	FZD1,FZD4,HNF1A,IFNE,IFNG,LEF1,Tcf7,WNT4,WNT5A,WNT5B,WNT6
HIF1α Signaling	2.21	0.106	0	BMP6,CAMK1G,CAMK2A,CAMK2B,CDKN1A,EGLN1,EGLN3,GCK,HGF,HK2,HK3,IGF2,KDR,MMP11,MMP28,MRAS,PGF,PIK3C3,PRKCQ,RASD1,RASD2,VIM
PFKFB4 Signaling Pathway	2.17	0.167	0.378	CREB3L1,CREB5,GCK,HK2,HK3,PRKAR1B,RPS6KA5,TGFB3
Gap Junction Signaling	2.15	0.106	#NUM!	ACTC1,ADCY4,ADCY5,ADRB1,GJA4,GJB3,GNAI1,GRIA1,MRAS,PIK3C3,PLCE1,PLCH2,PLCL1,PRKAR1B,PRKCQ,PRKG2,RASD1,RASD2,TJP1,TUBA1C,TUBB2B
Gαs Signaling	2.14	0.12	-1.732	ADCY4,ADCY5,ADD2,ADORA2A,ADORA2B,ADRB1,CREB3L1,CREB5,GNAI1,GNG12,MRAS,PRKAR1B,PTGER2,RAPGEF4,RGS2
IL-4 Signaling	2.13	0.0849	3	ARG1,ARHGAP8/PRR5-ARHGAP8,BATF,CD3D,CD3G,CERT1,COL11A1,COL12A1,COL18A1,COL1A1,COL1A2,COL26A1,COL3A1,COL4A3,COL4A4,COL4A6,COL5A1,COL5A2,COL5A3,COL6A1,COL6A2,COL6A3,Col6a4,COL6A5,COL6A6,COL7A1,COL8A2,CREB3L1,CREB5,GAB1,GATA3,GNAI1,HLA-DMA,HLA-DQA1,HLA-DQB1,HLA-DRB5,IL4R,IRS1,IRS2,MAOA,MAPK13,MRAS,PIK3C3,RASD1,RASD2,Retnla,SOCS1,TGFB3,TIMP3
Adrenomedullin signaling pathway	2.12	0.106	0.229	ADCY4,ADCY5,C3,CALCRL,IL1B,IL33,KCNN4,MAPK13,MRAS,NOS3,PIK3C3,PLCE1,PLCH2,PLCL1,PRKAR1B,PRKG2,RAMP2,RAMP3,RASD1,RASD2,SHE
Phenylalanine Degradation IV (Mammalian, via Side Chain)	2.12	0.286	0	GOT1,MAOA,MAOB,SLC27A2
Cellular Effects of Sildenafil (Viagra)	2.11	0.113	#NUM!	ACTC1,ADCY4,ADCY5,CACNA1E,CACNA2D3,CACNG4,KCNN4,MYH14,MYO18B,NOS3,PDE2A,PDE4B,PLCE1,PLCH2,PLCL1,PRKAR1B,PRKG2
PI3K/AKT Signaling	2.1	0.105	-2.236	CDKN1A,CSF2RB,CXCR2,GAB1,GAB2,IL12RB1,IL13RA2,IL17RD,IL17RE,IL22RA1,IL4R,ITGA8,ITGB5,ITGB6,ITGB8,MRAS,NOS3,PPP2R2B,PPP2R2C,RASD1,RASD2
GM-CSF Signaling	2.1	0.143	0.707	BCL2A1,CAMK2A,CAMK2B,CISH,CSF2RB,MRAS,PIK3C3,RASD1,RASD2,STAT1
Adipogenesis pathway	2.08	0.115	#NUM!	ACVR2B,BMP2,BMPR1B,CEBPA,EBF1,FGF1,FGFR4,FZD1,FZD4,LPL,NR2F2,PER2,SMAD3,TXNIP,WNT5A,ZNF423
FAT10 Cancer Signaling Pathway	2.06	0.16	0	ACKR3,ACVR2B,HOXB9,IFNG,NGFR,SMAD3,TGFB3,UBD
IL-13 Signaling Pathway	2.06	0.121	2.138	ARG1,BLK,CD36,FRK,IL13RA2,IL33,IL4R,MAOA,MAPK13,PIK3C3,Retnla,SOCS1,STAT1,TGFB3
Semaphorin Signaling in Neurons	2.03	0.148	#NUM!	CRMP1,DPYSL3,DPYSL4,PLXNA2,PLXNA3,RHOBTB2,RHOU,RND1,SEMA7A
Xenobiotic Metabolism CAR Signaling Pathway	2.01	0.105	0.894	ABCB1,ALDH1A2,ALDH1L2,ALDH3B1,CHST1,CHST11,CHST15,CHST2,CHST4,GSTA3,GSTM3,GSTO1,HS3ST6,NDST3,PPP2R2B,PPP2R2C,PRKCQ,Sult1d1,SULT4A1,UST
Superpathway of Citrulline Metabolism	2	0.267	1	ARG1,ARG2,NOS1,NOS3
Virus Entry via Endocytic Pathways	2	0.119	#NUM!	ACTC1,AP3B2,AP5S1,DNM1,FOLR1,HLA-A,ITGB5,ITGB6,ITGB8,MRAS,PIK3C3,PRKCQ,RASD1,RASD2
Thyronamine and Iodothyronamine Metabolism	2	0.667	#NUM!	DIO2,DIO3
Thyroid Hormone Metabolism I (via Deiodination)	2	0.667	#NUM!	DIO2,DIO3
Prolactin Signaling	1.98	0.126	1	IRS1,LRRC26,MRAS,MYC,PIK3C3,PRKCQ,RASD1,RASD2,SOCS1,SOCS4,STAT1,STAT5A
TR/RXR Activation	1.97	0.131	#NUM!	ADRB1,COL6A3,DIO2,DIO3,LDLR,PCK1,PIK3C3,RCAN2,SCARB1,SLC16A2,THRSP
PEDF Signaling	1.97	0.131	0.333	ARHGAP22,GDNF,HNF1A,HNF1B,MAPK13,MRAS,NGF,PIK3C3,RASD1,RASD2,SERPINF1
Glioma Invasiveness Signaling	1.97	0.137	-0.816	F2R,MRAS,PIK3C3,RASD1,RASD2,RHOBTB2,RHOU,RND1,TIMP3,VTN
Calcium Signaling	1.94	0.1	0.577	ACTC1,ATP2B2,CACNA1E,CACNA2D3,CACNG4,CAMK1G,CAMK2A,CAMK2B,CASQ1,CREB3L1,CREB5,GRIA1,MYH14,MYO18B,PRKAR1B,RCAN2,SLC8A2,TNNI1,TNNI2,TNNT2,TNNT3,TRPC4
p38 MAPK Signaling	1.93	0.117	1.941	CREB3L1,CREB5,HSPB2,HSPB7,IL1B,IL33,MAPK13,MYC,PLA2G2E,PLA2G4A,PLA2G5,RPS6KA5,STAT1,TGFB3
ERK5 Signaling	1.93	0.135	-1.89	CREB3L1,CREB5,ELK4,GAB1,MRAS,MYC,NGF,RASD1,RASD2,RPS6KA5
Oncostatin M Signaling	1.9	0.163	0	EPAS1,MRAS,RASD1,RASD2,STAT1,STAT5A,TIMP3
Cardiac Hypertrophy Signaling	1.9	0.0958	0.728	ADCY4,ADCY5,ADRB1,CACNA1E,CACNA2D3,CACNG4,GNAI1,GNG12,HAND2,IGF1R,IRS1,MAP3K6,MAPK13,MRAS,PIK3C3,PLCE1,PLCH2,PLCL1,PRKAR1B,RASD1,RASD2,RHOBTB2,RHOU,RND1,TGFB3
Synaptogenesis Signaling Pathway	1.89	0.0921	-0.784	ADCY4,ADCY5,CAMK2A,CAMK2B,CDH10,CDH4,CDH5,CREB3L1,CREB5,EFNB2,EFNB3,EPHA1,EPHA7,GRIA1,MRAS,NECTIN1,NLGN3,PIK3C3,PRKAR1B,RASD1,RASD2,RASGRF1,RASGRP2,RELN,SHE,STX1B,STXBP6,SYT15,SYT7
Melanocyte Development and Pigmentation Signaling	1.88	0.122	-1.667	ADCY4,ADCY5,CREB3L1,CREB5,KIT,KITLG,MRAS,PIK3C3,PRKAR1B,RASD1,RASD2,RPS6KA5
Aryl Hydrocarbon Receptor Signaling	1.87	0.107	-1.134	AHR,ALDH1A2,ALDH1L2,ALDH3B1,CDKN1A,CYP1B1,Cyp3a25 (includes others),GSTA3,GSTM3,GSTO1,HSPB2,HSPB7,IL1B,MYC,NR0B2,NR2F1,TGFB3
Angiopoietin Signaling	1.85	0.132	-0.816	DOK2,GRB14,MRAS,NOS3,PIK3C3,RASD1,RASD2,STAT5A,TEK,TIE1
Macropinocytosis Signaling	1.85	0.132	0	HGF,ITGB5,ITGB6,ITGB8,MRAS,NGF,PIK3C3,PRKCQ,RASD1,RASD2
Apelin Cardiomyocyte Signaling Pathway	1.85	0.121	0	APLNR,GNAI1,MAPK13,NOS3,PIK3C3,PLCE1,PLCH2,PLCL1,PRKCQ,SLC8A2,SLC9A2,SLC9A5
Oxytocin In Brain Signaling Pathway	1.83	0.101	0.688	CACNA1E,CACNA2D3,CACNG4,CREB3L1,CREB5,GNAI1,GNG12,IL1B,MRAS,NLRP6,OXTR,PIK3C3,PLA2G2E,PLA2G4A,PLA2G5,PLB1,PRKCQ,RASD1,RASD2,RGS2
IL-9 Signaling	1.8	0.171	1.342	CISH,IRS1,IRS2,PIK3C3,STAT1,STAT5A
Neuropathic Pain Signaling In Dorsal Horn Neurons	1.79	0.119	1.155	CAMK1G,CAMK2A,CAMK2B,GRIA1,KCNN4,PIK3C3,PLCE1,PLCH2,PLCL1,PRKAR1B,PRKCQ,TACR1
VDR/RXR Activation	1.78	0.128	0.447	CDKN1A,CEBPA,HR,IFNG,IGFBP5,PRKCQ,RUNX2,SERPINB1,SPP1,THBD
Neurotrophin/TRK Signaling	1.78	0.128	0.378	CREB3L1,CREB5,GAB1,MRAS,NGF,NGFR,NTF4,PIK3C3,RASD1,RASD2
IL-7 Signaling Pathway	1.78	0.128	-0.333	EBF1,FOXO6,HGF,IFNG,MAPK13,MYC,PIK3C3,SOCS1,STAT1,STAT5A
CDX Gastrointestinal Cancer Signaling Pathway	1.76	0.099	0.447	BMP2,BMP5,BMP6,FZD1,FZD4,HNF1A,IFNG,IL15,IL1B,IL33,LEF1,MAPK13,PIK3C3,SNAI1,Tcf7,TGFB3,WNT4,WNT5A,WNT5B,WNT6
Ceramide Signaling	1.73	0.121	-0.707	MRAS,NGFR,PIK3C3,PPP2R2B,PPP2R2C,RASD1,RASD2,S1PR1,S1PR3,SMPD3,SPHK1
GNRH Signaling	1.72	0.0995	-0.577	ADCY4,ADCY5,CACNA1E,CACNA2D3,CACNG4,CAMK2A,CAMK2B,CREB3L1,CREB5,EGR1,GNAI1,GNG12,MAP3K6,MAPK13,MRAS,PRKAR1B,PRKCQ,RASD1,RASD2
Melatonin Degradation II	1.71	0.5	#NUM!	MAOA,MAOB
Arginine Degradation I (Arginase Pathway)	1.71	0.5	#NUM!	ARG1,ARG2
Tryptophan Degradation X (Mammalian, via Tryptamine)	1.71	0.185	0	AKR1B10,ALDH1A2,ALDH3B1,MAOA,MAOB
Role of Tissue Factor in Cancer	1.7	0.112	#NUM!	ARRB1,BLK,EGR1,FRK,IL1B,MAPK13,MRAS,PDXP,PIK3C3,RASD1,RASD2,RPS6KA5,STAT5A
Regulation Of The Epithelial Mesenchymal Transition By Growth Factors Pathway	1.7	0.099	-0.728	EGR1,FGF1,FGF18,FGFR4,GAB1,HGF,ID2,MAPK13,MEST,MRAS,NGFR,PIK3C3,RASD1,RASD2,SMAD3,SNAI1,TGFB3,TWIST1,VIM
Mouse Embryonic Stem Cell Pluripotency	1.69	0.115	-1.265	FZD1,FZD4,HNF1A,ID2,LEF1,MAPK13,MRAS,MYC,PIK3C3,RASD1,RASD2,Tcf7
Phospholipases	1.69	0.13	2.121	LPL,PLA1A,PLA2G2E,PLA2G4A,PLA2G5,PLB1,PLCE1,PLCH2,PLCL1
Neurovascular Coupling Signaling Pathway	1.69	0.0948	0.655	ADORA2A,ADORA2B,CACNA1E,CACNA2D3,CACNG4,GABBR1,GABRA3,GABRB2,GRIA1,KCNN4,LRRC26,NOS1,NOS3,P2RY1,PLA2G2E,PLA2G4A,PLA2G5,PLB1,PRKAR1B,PRKG2,SLC1A3,TBXA2R
IL-6 Signaling	1.68	0.109	1.732	A2M,ABCB1,COL1A1,HSPB2,HSPB7,IL1B,IL33,MAPK13,MRAS,NGFR,PIK3C3,RASD1,RASD2,SOCS1
Estrogen-Dependent Breast Cancer Signaling	1.67	0.123	-0.447	AKR1B10,CREB3L1,CREB5,IGF1R,MRAS,PIK3C3,RASD1,RASD2,STAT5A,TERT
Chemokine Signaling	1.67	0.123	0	CAMK1G,CAMK2A,CAMK2B,CCL4,CXCL12,GNAI1,MAPK13,MRAS,RASD1,RASD2
GPCR-Mediated Nutrient Sensing in Enteroendocrine Cells	1.64	0.11	0.832	ADCY4,ADCY5,CACNA1E,CACNA2D3,CACNG4,GNAI1,GNG12,PLCE1,PLCH2,PLCL1,PRKAR1B,PRKCQ,RAPGEF4
Clathrin-mediated Endocytosis Signaling	1.64	0.0962	#NUM!	ACTC1,AP3B2,AP5S1,ARRB1,CBL,DNM1,F2R,FGF1,FGF18,ITGB5,ITGB6,ITGB8,LDLR,LYZ,PGF,PIK3C3,RBP4,S100A8,SERPINA1,UBD
JAK/STAT Signaling	1.64	0.122	0	CDKN1A,CISH,MRAS,PIK3C3,RASD1,RASD2,SOCS1,SOCS4,STAT1,STAT5A
Multiple Sclerosis Signaling Pathway	1.63	0.0946	3.71	C2,C3,CAPN5,HLA-A,HLA-DMA,HLA-DQA1,HLA-DQB1,HLA-DRB5,IFNG,IL15,IL1B,IL33,KCNG4,MAPK13,MBP,NR1H3,SLC8A2,STAT1,TGFB3,TLR1,Tlr12
Ketogenesis	1.62	0.273	#NUM!	ACAT2,BDH1,HMGCS2
Serotonin Degradation	1.62	0.127	1	ADH1C,Adh6a,ADH7,ALDH1A2,ALDH3B1,DHRS9,MAOA,MAOB,Sult1d1
Germ Cell-Sertoli Cell Junction Signaling	1.61	0.1	#NUM!	A2M,ACTC1,JUP,LAMC3,MAP3K6,MRAS,PIK3C3,PLS1,RASD1,RASD2,RHOBTB2,RHOU,RND1,TGFB3,TJP1,TUBA1C,TUBB2B
GADD45 Signaling	1.61	0.133	0.707	ACVR2B,CDKN1A,GADD45G,IL1B,MAPK13,MYC,SMAD3,TGFB3
PCP (Planar Cell Polarity) Pathway	1.61	0.133	0.378	FZD1,FZD4,NDP,PRICKLE1,WNT4,WNT5A,WNT5B,WNT6
HGF Signaling	1.6	0.106	-1.134	CDKN1A,ELF3,GAB1,HGF,ITGA8,ITGB5,ITGB6,ITGB8,MAP3K6,MRAS,PIK3C3,PRKCQ,RASD1,RASD2
Ovarian Cancer Signaling	1.59	0.101	-1.342	ARRB1,FZD1,FZD4,HNF1A,LEF1,MRAS,PGF,PIK3C3,PRKAR1B,RASD1,RASD2,Tcf7,WNT4,WNT5A,WNT5B,WNT6
NGF Signaling	1.59	0.108	-0.632	CREB3L1,CREB5,GAB1,MAP3K6,MRAS,NGF,NGFR,PIK3C3,RASD1,RASD2,RPS6KA5,SMPD3,TRIO
Nitric Oxide Signaling in the Cardiovascular System	1.59	0.108	0.632	ADRB1,ARG2,CACNA1E,CACNA2D3,CACNG4,KDR,NOS3,PDE2A,PGF,PIK3C3,PRKAR1B,PRKCQ,PRKG2
α-Adrenergic Signaling	1.55	0.11	-0.816	ADCY4,ADCY5,GNAI1,GNG12,MRAS,PRKAR1B,PRKCQ,PYGL,PYGM,RASD1,RASD2,SLC8A2
Dopamine-DARPP32 Feedback in cAMP Signaling	1.55	0.0968	1.291	ADCY4,ADCY5,CACNA1E,CACNA2D3,CACNG4,CREB3L1,CREB5,GNAI1,NOS1,PLCE1,PLCH2,PLCL1,PPP1R1B,PPP2R2B,PPP2R2C,PRKAR1B,PRKCQ,PRKG2
Role of JAK2 in Hormone-like Cytokine Signaling	1.53	0.129	-0.707	Cyp3a25 (includes others),IRS1,IRS2,LEPR,PGF,SOCS1,STAT1,STAT5A
Estrogen Receptor Signaling	1.52	0.0831	-1.461	ADCY4,ADCY5,AGT,ARG2,CACNA1E,CACNA2D3,CACNG4,CDKN1A,CREB3L1,CREB5,FOXO6,GNAI1,GNG12,IGF1R,IGF2,LEPR,MMP11,MMP28,MRAS,MYC,NOS3,NR0B2,PGF,PIK3C3,PLCE1,PLCH2,PLCL1,PRKAR1B,PRKCQ,RASD1,RASD2,RUNX2,SHE,SNAI1
UVA-Induced MAPK Signaling	1.52	0.112	0.378	MAPK13,MRAS,PIK3C3,PLCE1,PLCH2,PLCL1,RASD1,RASD2,RPS6KA5,SMPD3,STAT1
Hematopoiesis from Multipotent Stem Cells	1.51	0.25	#NUM!	CSF3,IL15,KITLG
Glycogen Degradation II	1.51	0.25	#NUM!	PGM1,PYGL,PYGM
FGF Signaling	1.51	0.116	0.333	CREB3L1,CREB5,FGF1,FGF18,FGFR4,GAB1,HGF,MAPK13,PIK3C3,RPS6KA5
Protein Citrullination	1.51	0.4	#NUM!	PADI1,PADI2
Citrulline-Nitric Oxide Cycle	1.51	0.4	#NUM!	NOS1,NOS3
Ephrin Receptor Signaling	1.5	0.0941	-1.633	ARHGEF15,CREB3L1,CREB5,CXCL12,EFNB2,EFNB3,EPHA1,EPHA7,FGF1,GNAI1,GNG12,ITGA8,ITGB5,ITGB6,ITGB8,MRAS,PGF,RASD1,RASD2
GPCR-Mediated Integration of Enteroendocrine Signaling Exemplified by an L Cell	1.48	0.12	0.333	ADCY4,ADCY5,ADRB1,GNAI1,GRP,PLCE1,PLCH2,PLCL1,PRKAR1B
Xenobiotic Metabolism AHR Signaling Pathway	1.48	0.115	0.632	ABCG2,AHR,ALDH1A2,ALDH1L2,ALDH3B1,CYP1B1,GSTA3,GSTM3,GSTO1,IL1B
Gustation Pathway	1.48	0.0936	1.147	ADCY4,ADCY5,ASIC2,CACNA1E,CACNA2D3,CACNG4,CD36,GABRA3,GABRB2,KCNN4,LPL,LRRC8B,LRRC8C,P2RX2,P2RY1,P2RY14,P2RY6,PRKAR1B,SCN3A
Actin Cytoskeleton Signaling	1.47	0.0902	-0.277	ACTC1,ARHGEF4,F2R,FGF1,FGF18,FN1,GNG12,IQGAP2,ITGA8,ITGB5,ITGB6,ITGB8,MRAS,MYH14,MYO18B,PIK3C3,PIP5K1B,RASD1,RASD2,TLN2,TRIO,VAV3
White Adipose Tissue Browning Pathway	1.46	0.101	0.277	ADCY4,ADCY5,CACNA1E,CACNA2D3,CACNG4,CREB3L1,CREB5,DIO2,FGFR4,KDR,MAPK13,mir-196,PRKAR1B,PRKG2
Hepatic Cholestasis	1.45	0.0942	#NUM!	ABCB1,ADCY4,ADCY5,FGFR4,HNF1A,IFNG,IL15,IL1B,IL33,INSR,NGFR,NR0B2,NR1H3,NR5A2,PRKAR1B,PRKCQ,SLCO3A1,TGFB3
Corticotropin Releasing Hormone Signaling	1.44	0.0987	0	ADCY4,ADCY5,CACNA1E,CACNA2D3,CACNG4,CREB3L1,CREB5,GNAI1,MAPK13,NOS1,NOS3,PRKAR1B,PRKCQ,PTCH1,PTCH2
ERB2-ERBB3 Signaling	1.42	0.123	0	ERBB3,MRAS,MYC,Nrg1,PIK3C3,RASD1,RASD2,STAT5A
γ-glutamyl Cycle	1.42	0.231	#NUM!	ANPEP,GGT5,GGT7
Putrescine Degradation III	1.42	0.182	0	ALDH1A2,ALDH3B1,MAOA,MAOB
14-3-3-mediated Signaling	1.42	0.102	0.378	CBL,GFAP,MRAS,PIK3C3,PLCE1,PLCH2,PLCL1,PRKCQ,RASD1,RASD2,TUBA1C,TUBB2B,VIM
Type II Diabetes Mellitus Signaling	1.42	0.098	1.89	CACNA1E,CACNA2D3,CACNG4,CD36,GCK,INSR,IRS1,IRS2,NGFR,PIK3C3,PRKCQ,SLC27A2,SMPD3,SOCS1,SOCS4
Leukocyte Extravasation Signaling	1.41	0.0933	0.5	ACTC1,ARHGAP8/PRR5-ARHGAP8,BMX,CDH5,CLDN15,CLDN2,CXCL12,GNAI1,ITK,MAPK13,MMP11,MMP28,PECAM1,PIK3C3,PRKCQ,RAPGEF4,TIMP3,VAV3
Dopamine Degradation	1.41	0.156	-0.447	ALDH1A2,ALDH3B1,MAOA,MAOB,Sult1d1
HMGB1 Signaling	1.4	0.0958	1.265	IFNG,IL15,IL1B,IL33,MAPK13,MRAS,NGFR,PIK3C3,PLAT,RASD1,RASD2,RHOBTB2,RHOU,RND1,SELE,TGFB3
Apelin Endothelial Signaling Pathway	1.39	0.0993	-1.265	ADCY4,ADCY5,APLNR,GNAI1,GNG12,KLF2,MRAS,NOS3,PIK3C3,PRKCQ,RASD1,RASD2,SMAD3,TEK
IL-3 Signaling	1.36	0.114	1.134	CSF2RB,GAB2,MRAS,PIK3C3,PRKCQ,RASD1,RASD2,STAT1,STAT5A
Maturity Onset Diabetes of Young (MODY) Signaling	1.36	0.114	#NUM!	BLK,CACNA1E,CACNA2D3,CACNG4,GCK,HNF1A,HNF1B,INSR,KLF11
Role of JAK family kinases in IL-6-type Cytokine Signaling	1.36	0.114	1	MAPK13,MYC,PGF,SERPINA1,SERPINA9,SOCS1,STAT1,STAT5A,TGFB3
Differential Regulation of Cytokine Production in Intestinal Epithelial Cells by IL-17A and IL-17F	1.35	0.174	2	CCL4,CSF3,IFNG,IL1B
Apelin Cardiac Fibroblast Signaling Pathway	1.35	0.174	-1	APLNR,NOS3,SPHK1,TGFB3
Neuregulin Signaling	1.35	0.103	0	DCN,ERBB3,ITGA8,ITGB5,ITGB6,ITGB8,MRAS,MYC,PRKCQ,RASD1,RASD2,STAT5A
Urea Cycle	1.35	0.333	#NUM!	ARG1,ARG2
Arginine Degradation VI (Arginase 2 Pathway)	1.35	0.333	#NUM!	ARG1,ARG2
Glycogen Degradation III	1.33	0.214	#NUM!	PGM1,PYGL,PYGM
Epithelial Adherens Junction Signaling	1.33	0.0955	1.291	ACVR2B,FGF1,HGF,HNF1A,IGF1R,LEF1,MAGI1,MRAS,NECTIN1,PPP2R2B,PPP2R2C,RASD1,RASD2,SNAI1,Tcf7
Signaling by Rho Family GTPases	1.33	0.0861	-0.258	ACTC1,ARHGEF15,ARHGEF16,ARHGEF19,ARHGEF4,CDH10,CDH4,CDH5,GFAP,GNAI1,GNG12,ITGA8,ITGB5,ITGB6,ITGB8,MRAS,PIK3C3,PIP5K1B,RHOBTB2,RHOU,RND1,SEPTIN4,VIM
IGF-1 Signaling	1.33	0.105	-0.707	IGF1R,IGFBP5,IRS1,IRS2,MRAS,PIK3C3,PRKAR1B,RASD1,RASD2,SOCS1,SOCS4
Fc Epsilon RI Signaling	1.32	0.102	1.897	GAB1,LAT,MAPK13,MRAS,PIK3C3,PLA2G2E,PLA2G4A,PLA2G5,PRKCQ,RASD1,RASD2,VAV3
Actin Nucleation by ARP-WASP Complex	1.31	0.108	#NUM!	ITGA8,ITGB5,ITGB6,ITGB8,MRAS,RASD1,RASD2,RHOBTB2,RHOU,RND1
Synaptic Long Term Potentiation	1.3	0.0985	0.632	CAMK2A,CAMK2B,CREB3L1,CREB5,GRIA1,MRAS,PLCE1,PLCH2,PLCL1,PRKAR1B,PRKCQ,RASD1,RASD2
IL-22 Signaling	1.29	0.167	2	IL22RA1,MAPK13,STAT1,STAT5A
AMPK Signaling	1.28	0.0868	-1.807	ADRB1,AK1,CDKN1A,CFTR,CPT1A,CREB3L1,CREB5,FOXO6,GNAI1,GNG12,INSR,IRS1,IRS2,MAPK13,MRAS,NOS3,PIK3C3,PPM1H,PPP2R2B,PPP2R2C,PRKAR1B
Paxillin Signaling	1.28	0.103	0.447	ACTC1,ITGA8,ITGB5,ITGB6,ITGB8,MAPK13,MRAS,PIK3C3,RASD1,RASD2,TLN2
PPAR Signaling	1.28	0.103	-0.707	IL1B,IL33,INSR,MRAS,NGFR,NR0B2,NR1H3,NR2F1,RASD1,RASD2,STAT5A
Leukotriene Biosynthesis	1.26	0.2	#NUM!	ALOX5AP,GGT5,GGT7
nNOS Signaling in Neurons	1.24	0.128	#NUM!	CAMK2A,CAPN5,DLG2,NOS1,PRKCQ,RASD1
Glutamate Removal from Folates	1.23	1	#NUM!	GGH
Role of MAPK Signaling in the Pathogenesis of Influenza	1.22	0.107	#NUM!	IFNG,MAPK13,MRAS,PLA2G2E,PLA2G4A,PLA2G5,PLB1,RASD1,RASD2
Production of Nitric Oxide and Reactive Oxygen Species in Macrophages	1.21	0.089	0.775	ARG2,IFNG,LYZ,MAP3K6,MAPK13,NGFR,PIK3C3,PPP2R2B,PPP2R2C,PRKCQ,RBP4,RHOBTB2,RHOU,RND1,S100A8,SERPINA1,STAT1
Melatonin Signaling	1.2	0.111	-0.707	CAMK2A,CAMK2B,GNAI1,PLCE1,PLCH2,PLCL1,PRKAR1B,PRKCQ
Ephrin B Signaling	1.2	0.111	-0.816	CBL,CXCL12,EFNB2,EFNB3,GNAI1,GNG12,MRAS,VAV3
Glutathione-mediated Detoxification	1.18	0.135	0.447	ANPEP,GGH,GSTA3,GSTM3,GSTO1
Complement System	1.18	0.135	0.447	C2,C3,C4A/C4B,CFB,CFI
Reelin Signaling in Neurons	1.18	0.0942	2.333	ARHGEF10L,ARHGEF15,ARHGEF16,ARHGEF19,ARHGEF28,ARHGEF37,ARHGEF4,BLK,CAMK2A,CAMK2B,FRK,PIK3C3,RELN
Glioma Signaling	1.17	0.096	0	CAMK1G,CAMK2A,CAMK2B,CDKN1A,IDH1,IGF1R,IGF2,MRAS,PIK3C3,PRKCQ,RASD1,RASD2
Cardiomyocyte Differentiation via BMP Receptors	1.14	0.148	#NUM!	ACVR2B,BMP2,BMP5,BMPR1B
Endocannabinoid Developing Neuron Pathway	1.13	0.0945	-0.378	ADCY4,ADCY5,CREB3L1,CREB5,GNAI1,GNG12,MAPK13,MRAS,PIK3C3,PRKAR1B,RASD1,RASD2
Antioxidant Action of Vitamin C	1.12	0.0965	-1.897	CSF2RB,GSTO1,MAPK13,PLA2G2E,PLA2G4A,PLA2G5,PLB1,PLCE1,PLCH2,PLCL1,STAT5A
Caveolar-mediated Endocytosis Signaling	1.12	0.107	#NUM!	ACTC1,CD48,HLA-A,INSR,ITGA8,ITGB5,ITGB6,ITGB8
Inhibition of Matrix Metalloproteases	1.1	0.128	-0.447	A2M,MMP11,MMP28,RECK,TIMP3
UVC-Induced MAPK Signaling	1.1	0.118	1	MAPK13,MRAS,PRKCQ,RASD1,RASD2,SMPD3
Leptin Signaling in Obesity	1.09	0.105	#NUM!	ADCY4,ADCY5,LEPR,PIK3C3,PLCE1,PLCH2,PLCL1,PRKAR1B
Regulation of Cellular Mechanics by Calpain Protease	1.09	0.101	#NUM!	CAPN5,ITGA8,ITGB5,ITGB6,ITGB8,MRAS,RASD1,RASD2,TLN2
Histidine Degradation VI	1.09	0.143	0	AMDHD1,CYP26B1,CYP46A1,MICAL3
Bladder Cancer Signaling	1.08	0.0948	-0.447	CDKN1A,FGF1,FGF18,MMP11,MMP28,MRAS,MYC,PGF,RASD1,RASD2,RPS6KA5
Differential Regulation of Cytokine Production in Macrophages and T Helper Cells by IL-17A and IL-17F	1.06	0.167	#NUM!	CCL4,CSF3,IL1B
PXR/RXR Activation	1.05	0.108	-0.378	ABCB1,ABCB9,CPT1A,HMGCS2,INSR,NR0B2,PRKAR1B
Superpathway of Cholesterol Biosynthesis	1.05	0.138	0	ACAT2,DHCR24,HMGCS2,MSMO1
Renal Cell Carcinoma Signaling	1.02	0.101	-1	EGLN3,GAB1,HGF,MRAS,PIK3C3,RASD1,RASD2,UBD
Citrulline Biosynthesis	1.02	0.222	#NUM!	ARG1,ARG2
Salvage Pathways of Pyrimidine Deoxyribonucleotides	1.02	0.222	#NUM!	CDA,UPP1
Purine Nucleotides Degradation II (Aerobic)	1	0.158	#NUM!	ADA,GDA,NT5C2
Pyroptosis Signaling Pathway	1	0.0968	1.667	GZMA,IL1B,MAPK13,NGFR,NLRP6,PRKAR1B,TLR1,Tlr12,TXNIP
Dopamine Receptor Signaling	0.996	0.1	#NUM!	ADCY4,ADCY5,MAOA,MAOB,PPP1R1B,PPP2R2B,PPP2R2C,PRKAR1B
Chronic Myeloid Leukemia Signaling	0.987	0.0935	#NUM!	CDKN1A,GAB2,MRAS,MYC,PIK3C3,RASD1,RASD2,SMAD3,STAT5A,TGFB3
Endocannabinoid Neuronal Synapse Pathway	0.979	0.0872	1.155	ADCY4,ADCY5,CACNA1E,CACNA2D3,CACNG4,GNAI1,GNG12,GRIA1,MAPK13,PLCE1,PLCH2,PLCL1,PRKAR1B
Telomerase Signaling	0.967	0.0926	-1.134	CDKN1A,ELF3,MRAS,MYC,PIK3C3,PPP2R2B,PPP2R2C,RASD1,RASD2,TERT
Acetone Degradation I (to Methylglyoxal)	0.963	0.116	#NUM!	AKR1B10,Akr1c12/Akr1c13,CYP1B1,CYP2F1,CYP4B1
Sonic Hedgehog Signaling	0.963	0.129	0	GLIS1,PRKAR1B,PTCH1,PTCH2
Tight Junction Signaling	0.951	0.0838	#NUM!	ACTC1,CEBPA,CLDN15,CLDN2,MYH14,MYO18B,NECTIN1,NGFR,PPP2R2B,PPP2R2C,PRKAR1B,STX1B,TGFB3,TJP1,TJP3
CSDE1 Signaling Pathway	0.947	0.107	-1.633	AGO2,FN1,MYC,SNAI1,TRIO,VIM
Agrin Interactions at Neuromuscular Junction	0.943	0.101	0	ACTC1,ERBB3,LAMA2,MRAS,Nrg1,RASD1,RASD2
RAC Signaling	0.943	0.0876	-0.816	ELK4,IQGAP2,ITGA8,ITGB5,ITGB6,ITGB8,MCF2L,MRAS,PIK3C3,PIP5K1B,RASD1,RASD2
L-cysteine Degradation III	0.939	0.5	#NUM!	GOT1
Ketolysis	0.939	0.2	#NUM!	ACAT2,BDH1
GDP-L-fucose Biosynthesis I (from GDP-D-mannose)	0.939	0.5	#NUM!	GMDS
CNTF Signaling	0.921	0.105	0	MRAS,PIK3C3,RASD1,RASD2,RPS6KA5,STAT1
Salvage Pathways of Pyrimidine Ribonucleotides	0.917	0.0928	-1	AK1,CDA,CDK18,MAP3K6,NME4,PCK1,PRKCQ,UPP1,UPRT
CXCR4 Signaling	0.903	0.0833	-1	ADCY4,ADCY5,CXCL12,EGR1,GNAI1,GNG12,MRAS,PIK3C3,PRKCQ,RASD1,RASD2,RHOBTB2,RHOU,RND1
Histamine Degradation	0.903	0.143	#NUM!	ALDH1A2,ALDH3B1,AOC1
MSP-RON Signaling Pathway	0.893	0.103	#NUM!	ACTC1,CSF2RB,IFNG,KLK10,KLK11,PIK3C3
Nicotine Degradation III	0.893	0.103	0	ADH7,AOX1,Aox3,CYP1B1,CYP2F1,CYP4B1
Integrin Signaling	0.893	0.0802	1.155	ACTC1,BCAR3,CAPN5,ITGA8,ITGB5,ITGB6,ITGB8,MRAS,PARVB,PIK3C3,RASD1,RASD2,RHOBTB2,RHOU,RND1,TLN2,TSPAN7
Cancer Drug Resistance By Drug Efflux	0.893	0.103	-0.816	ABCB1,ABCG2,FOXO6,MRAS,RASD1,RASD2
Role Of Chondrocytes In Rheumatoid Arthritis Signaling Pathway	0.879	0.0851	-0.577	CEBPA,CXCL12,EGR1,FN1,IL1B,IL33,MAPK13,MMP11,MMP28,NGFR,PGF,RUNX2
Role of Pattern Recognition Receptors in Recognition of Bacteria and Viruses	0.866	0.0833	2.646	C3,CLEC6A,CLEC7A,IFNG,IL15,IL1B,IL33,IRF7,PIK3C3,PRKCQ,PTX3,TGFB3,TLR1
Inhibition of Angiogenesis by TSP1	0.854	0.118	0	CD36,KDR,MAPK13,NOS3
Xenobiotic Metabolism General Signaling Pathway	0.848	0.0839	0	AHR,GSTA3,GSTM3,GSTO1,MAP3K6,MAPK13,MRAS,NR1H3,PIK3C3,PRKCQ,RASD1,RASD2
Aldosterone Signaling in Epithelial Cells	0.845	0.0814	0.707	ASIC2,CRYAB,DNAJB5,HSPA12B,HSPB2,HSPB7,LRRC26,PIK3C3,PIP5K1B,PLCE1,PLCH2,PLCL1,PRKCQ,SLC12A2
Endometrial Cancer Signaling	0.842	0.1	#NUM!	LEF1,MRAS,MYC,PIK3C3,RASD1,RASD2
Role of IL-17F in Allergic Inflammatory Airway Diseases	0.842	0.106	0	CCL4,CREB3L1,CREB5,IL1B,RPS6KA5
Ephrin A Signaling	0.842	0.106	#NUM!	EPHA1,EPHA7,NGFR,PIK3C3,VAV3
Retinol Biosynthesis	0.842	0.106	#NUM!	AKR1B10,DHRS9,LPL,PLB1,RBP7
Oxytocin In Spinal Neurons Signaling Pathway	0.821	0.114	2	AVPR1A,NOS1,OXTR,PRKG2
Amyotrophic Lateral Sclerosis Signaling	0.821	0.0862	1.134	CACNA1E,CACNA2D3,CACNG4,CAPN5,GDNF,GRIA1,Naip1 (includes others),NOS1,PGF,PIK3C3
The Visual Cycle	0.815	0.13	#NUM!	AKR1B10,DHRS9,RBP7
Pyrimidine Deoxyribonucleotides De Novo Biosynthesis I	0.815	0.13	#NUM!	AK1,NME4,PCK1
Vitamin-C Transport	0.815	0.13	#NUM!	GSTO1,LRRC8B,LRRC8C
nNOS Signaling in Skeletal Muscle Cells	0.812	0.104	#NUM!	CACNA1E,CACNA2D3,CACNG4,NOS1,SNTB2
Apelin Muscle Signaling Pathway	0.812	0.104	#NUM!	APLNR,GNAI1,GNG12,MRAS,NOS3
Granzyme A Signaling	0.807	0.0933	0.378	F2R,FN1,GZMA,IL1B,MBP,PRF1,Serpinb6b
Superpathway of Inositol Phosphate Compounds	0.807	0.0769	1.291	ALPL,ATP1A2,DUSP8,ITPKB,NUDT11,PDXP,PIK3C3,PIP5K1B,PLCE1,PLCH2,PPFIA2,PPM1H,PPP1R1B,PPP2R2B,PPP2R2C,PTPN22,PTPRO,UBLCP1
IL-2 Signaling	0.793	0.0968	0	MRAS,PIK3C3,RASD1,RASD2,SOCS1,STAT5A
MIF-mediated Glucocorticoid Regulation	0.788	0.111	2	CD74,PLA2G2E,PLA2G4A,PLA2G5
Interferon Signaling	0.788	0.111	1	IFNG,PSMB8,SOCS1,STAT1
Gα12/13 Signaling	0.78	0.0827	0.333	CDH10,CDH4,CDH5,F2R,LPAR4,MRAS,PIK3C3,RASD1,RASD2,TBXA2R,VAV3
Erythropoietin Signaling Pathway	0.777	0.0791	-1.604	CSF2RB,IFNG,IL15,IL1B,IL33,IRS2,MRAS,NOS3,PIK3C3,PRKCQ,RASD1,RASD2,STAT5A,TGFB3
Ascorbate Recycling (Cytosolic)	0.775	0.333	#NUM!	GSTO1
D-glucuronate Degradation I	0.775	0.333	#NUM!	CRYL1
Methionine Salvage II (Mammalian)	0.775	0.333	#NUM!	MTR
Thiosulfate Disproportionation III (Rhodanese)	0.775	0.333	#NUM!	TST
Glycerol-3-phosphate Shuttle	0.775	0.333	#NUM!	GPD1
Glutamate Degradation II	0.775	0.333	#NUM!	GOT1
N-acetylglucosamine Degradation I	0.775	0.333	#NUM!	GNPDA1
Aspartate Biosynthesis	0.775	0.333	#NUM!	GOT1
TREM1 Signaling	0.767	0.0909	1.89	CD86,IL1B,Naip1 (includes others),NLRP6,STAT5A,TLR1,Tlr12
Antiproliferative Role of Somatostatin Receptor 2	0.767	0.0909	0	CDKN1A,GNG12,MRAS,NOS1,PIK3C3,RASD1,RASD2
CCR3 Signaling in Eosinophils	0.764	0.0821	1.89	GNAI1,GNG12,MAPK13,MRAS,PIK3C3,PLA2G2E,PLA2G4A,PLA2G5,PRKCQ,RASD1,RASD2
Melanoma Signaling	0.762	0.1	#NUM!	CDKN1A,MRAS,PIK3C3,RASD1,RASD2
Senescence Pathway	0.757	0.0736	2.065	ACVR2B,BHLHE40,CACNA1E,CACNA2D3,CACNG4,CAPN5,CBX2,CDKN1A,DHCR24,ELF3,GADD45G,MRAS,PIK3C3,PPP2R2B,PPP2R2C,RASD1,RASD2,RPS6KA5,SAA1,Saa3,SMAD3,TGFB3
Cholesterol Biosynthesis I	0.75	0.154	#NUM!	DHCR24,MSMO1
Cholesterol Biosynthesis II (via 24,25-dihydrolanosterol)	0.75	0.154	#NUM!	DHCR24,MSMO1
Guanosine Nucleotides Degradation III	0.75	0.154	#NUM!	GDA,NT5C2
Cholesterol Biosynthesis III (via Desmosterol)	0.75	0.154	#NUM!	DHCR24,MSMO1
Bupropion Degradation	0.738	0.12	#NUM!	CYP1B1,CYP2F1,CYP4B1
D-myo-inositol-5-phosphate Metabolism	0.738	0.0769	1.732	ALPL,ATP1A2,DUSP8,NUDT11,PDXP,PLCE1,PLCH2,PPFIA2,PPM1H,PPP1R1B,PPP2R2B,PPP2R2C,PTPN22,PTPRO,UBLCP1
Ethanol Degradation IV	0.738	0.12	#NUM!	ACSS3,ALDH1A2,ALDH3B1
Amyloid Processing	0.738	0.098	#NUM!	BACE2,CAPN5,MAPK13,MARK1,PRKAR1B
SNARE Signaling Pathway	0.735	0.0809	0.302	ADCY4,ADCY5,CAMK2A,CAMK2B,MYH14,MYO18B,PRKAR1B,STX1B,STXBP6,SYT15,SYT7
IL-12 Signaling and Production in Macrophages	0.735	0.0809	#NUM!	IFNG,IL12RB1,LYZ,MAPK13,PIK3C3,PRKCQ,RBP4,S100A8,SERPINA1,STAT1,TGFB3
Docosahexaenoic Acid (DHA) Signaling	0.73	0.105	#NUM!	BCL2A1,IL1B,PIK3C3,SERPINF1
Role of MAPK Signaling in Inhibiting the Pathogenesis of Influenza	0.728	0.0886	2.646	IFNG,IL1B,MAPK13,PLA2G2E,PLA2G4A,PLA2G5,PLB1
Fcγ Receptor-mediated Phagocytosis in Macrophages and Monocytes	0.712	0.0851	2.121	ACTC1,CBL,FCGR2A,FCGR3A/FCGR3B,GAB2,PRKCQ,TLN2,VAV3
Nicotine Degradation II	0.708	0.0909	0	ADH7,AOX1,Aox3,CYP1B1,CYP2F1,CYP4B1
Role of JAK1, JAK2 and TYK2 in Interferon Signaling	0.703	0.115	#NUM!	IFNG,SOCS1,STAT1
D-myo-inositol (1,4,5)-Trisphosphate Biosynthesis	0.703	0.115	#NUM!	PIP5K1B,PLCE1,PLCH2
Role of IL-17A in Psoriasis	0.699	0.143	#NUM!	S100A8,S100A9
Acyl-CoA Hydrolysis	0.699	0.143	#NUM!	ACOT11,THEM5
Mevalonate Pathway I	0.699	0.143	#NUM!	ACAT2,HMGCS2
Superpathway of Melatonin Degradation	0.688	0.0896	-0.816	CYP1B1,CYP2F1,CYP4B1,MAOA,MAOB,Sult1d1
Insulin Receptor Signaling	0.68	0.0786	-0.333	ASIC2,CBL,GAB1,INSR,IRS1,IRS2,MRAS,PIK3C3,PRKAR1B,RASD1,RASD2
NAD Salvage Pathway II	0.67	0.111	#NUM!	Acp5,NMRK1,NT5C2
Pregnenolone Biosynthesis	0.67	0.111	#NUM!	CYP26B1,CYP46A1,MICAL3
Role of Cytokines in Mediating Communication between Immune Cells	0.668	0.0926	#NUM!	CSF3,IFNG,IL15,IL1B,IL33
ERBB4 Signaling	0.668	0.0882	1	MRAS,Nrg1,PIK3C3,PRKCQ,RASD1,RASD2
Retinoate Biosynthesis II	0.664	0.25	#NUM!	RBP7
2-ketoglutarate Dehydrogenase Complex	0.664	0.25	#NUM!	DHTKD1
Catecholamine Biosynthesis	0.664	0.25	#NUM!	DBH
L-cysteine Degradation I	0.664	0.25	#NUM!	GOT1
N-acetylglucosamine Degradation II	0.664	0.25	#NUM!	GNPDA1
VEGF Signaling	0.633	0.0808	-0.816	ACTC1,KDR,MRAS,NOS3,PGF,PIK3C3,RASD1,RASD2
Stearate Biosynthesis I (Animals)	0.631	0.0857	#NUM!	ACOT11,AKR1B10,Akr1c12/Akr1c13,DHCR24,SLC27A2,THEM5
G Beta Gamma Signaling	0.627	0.0775	0	CACNA1E,CACNA2D3,CACNG4,GNAI1,GNG12,MRAS,PRKAR1B,PRKCQ,RASD1,RASD2
3-phosphoinositide Biosynthesis	0.627	0.0732	1.155	ALPL,ATP1A2,DUSP8,NUDT11,PDXP,PIK3C3,PIP5K1B,PPFIA2,PPM1H,PPP1R1B,PPP2R2B,PPP2R2C,PTPN22,PTPRO,UBLCP1
FAT10 Signaling Pathway	0.625	0.0893	#NUM!	IFNG,PSMA8,PSMB8,PSMB9,UBD
Regulation of Actin-based Motility by Rho	0.614	0.0783	#NUM!	ACTC1,ITGA8,ITGB5,ITGB6,ITGB8,PIP5K1B,RHOBTB2,RHOU,RND1
Extrinsic Prothrombin Activation Pathway	0.611	0.125	#NUM!	F13A1,THBD
Adenosine Nucleotides Degradation II	0.611	0.125	#NUM!	ADA,NT5C2
Role of Hypercytokinemia/hyperchemokinemia in the Pathogenesis of Influenza	0.606	0.0814	2.646	CCL4,IFNG,IL1B,IL33,IRF7,S1PR1,STAT1
Netrin Signaling	0.595	0.0833	0.816	CACNA1E,CACNA2D3,CACNG4,NTN1,PRKAR1B,UNC5B
PDGF Signaling	0.59	0.0805	-0.447	MRAS,MYC,PIK3C3,RASD1,RASD2,SPHK1,STAT1
MIF Regulation of Innate Immunity	0.58	0.0909	2	CD74,PLA2G2E,PLA2G4A,PLA2G5
Arsenate Detoxification I (Glutaredoxin)	0.58	0.2	#NUM!	GSTO1
Creatine-phosphate Biosynthesis	0.58	0.2	#NUM!	CKMT1A/CKMT1B
Glutathione Redox Reactions II	0.58	0.2	#NUM!	GSR
Acetate Conversion to Acetyl-CoA	0.58	0.2	#NUM!	ACSS3
D-myo-inositol (1,4,5,6)-Tetrakisphosphate Biosynthesis	0.577	0.0726	1.265	ALPL,ATP1A2,DUSP8,NUDT11,PDXP,PPFIA2,PPM1H,PPP1R1B,PPP2R2B,PPP2R2C,PTPN22,PTPRO,UBLCP1
D-myo-inositol (3,4,5,6)-tetrakisphosphate Biosynthesis	0.577	0.0726	1.265	ALPL,ATP1A2,DUSP8,NUDT11,PDXP,PPFIA2,PPM1H,PPP1R1B,PPP2R2B,PPP2R2C,PTPN22,PTPRO,UBLCP1
Airway Pathology in Chronic Obstructive Pulmonary Disease	0.575	0.0763	#NUM!	FGF1,FGF18,IFNG,IL15,IL1B,IL33,PRF1,RBP4,TGFB3
Triacylglycerol Degradation	0.567	0.0847	1	LPL,NDST3,PLA1A,PLB1,PNPLA7
HER-2 Signaling in Breast Cancer	0.564	0.0705	0.5	BLK,CDKN1A,Cox8b,ELF3,ERBB3,FRK,ITGB5,ITGB6,ITGB8,MRAS,MYC,PIK3C3,PRKCQ,RASD1,RASD2,SMAD3
Cholecystokinin/Gastrin-mediated Signaling	0.562	0.0756	0.447	IL1B,IL33,MRAS,PRKCQ,RASD1,RASD2,RHOBTB2,RHOU,RND1
Apoptosis Signaling	0.561	0.0769	0	BCL2A1,CAPN5,GAS2,MRAS,Naip1 (includes others),PRKCQ,RASD1,RASD2
Estrogen Biosynthesis	0.558	0.0889	#NUM!	AKR1B10,CYP1B1,CYP2F1,CYP4B1
Serotonin Receptor Signaling	0.558	0.0889	#NUM!	ADCY4,ADCY5,MAOA,MAOB
Coronavirus Replication Pathway	0.558	0.0889	0	ACE,TMPRSS2,TUBA1C,TUBB2B
Regulation of eIF4 and p70S6K Signaling	0.556	0.0718	-0.447	AGO2,IRS1,ITGA8,ITGB5,ITGB6,ITGB8,MAPK13,MRAS,PIK3C3,PPP2R2B,PPP2R2C,RASD1,RASD2
Ubiquinol-10 Biosynthesis (Eukaryotic)	0.556	0.0968	#NUM!	CYP26B1,CYP46A1,MICAL3
SPINK1 Pancreatic Cancer Pathway	0.548	0.0833	-1.342	CPM,CPZ,KLK10,KLK11,SMAD3
Immunogenic Cell Death Signaling Pathway	0.545	0.0778	2.646	GZMA,Gzmb,GZMH,IFNG,IL1B,NGFR,PRF1
mTOR Signaling	0.539	0.0701	-1	ARHGAP8/PRR5-ARHGAP8,INSR,IRS1,MRAS,PGF,PIK3C3,PPP2R2B,PPP2R2C,PRKCQ,RASD1,RASD2,RHOBTB2,RHOU,RND1,RPS6KA5
Role of OCT4 in Mammalian Embryonic Stem Cell Pluripotency	0.538	0.087	#NUM!	NR2F1,NR2F2,NR5A2,SPP1
Isoleucine Degradation I	0.538	0.111	#NUM!	ACAT2,BCAT1
Bile Acid Biosynthesis, Neutral Pathway	0.538	0.111	#NUM!	Akr1c12/Akr1c13,Akr1c14
Superpathway of Geranylgeranyldiphosphate Biosynthesis I (via Mevalonate)	0.538	0.111	#NUM!	ACAT2,HMGCS2
Methylglyoxal Degradation III	0.53	0.0938	#NUM!	AKR1B10,Akr1c12/Akr1c13,Akr1c14
Autophagy	0.521	0.0694	1.069	BMP6,CREB3L1,CREB5,DRAM1,HGF,INSR,IRS1,IRS2,MYC,NGFR,PIK3C3,PPP2R2B,PPP2R2C,PRKAR1B,PRKCQ
Apelin Adipocyte Signaling Pathway	0.517	0.0761	0.378	ADCY4,ADCY5,APLNR,GNAI1,GPX3,MAPK13,PRKAR1B
Chondroitin and Dermatan Biosynthesis	0.513	0.167	#NUM!	CHPF
Glycerol Degradation I	0.513	0.167	#NUM!	GPD1
UDP-N-acetyl-D-glucosamine Biosynthesis II	0.513	0.167	#NUM!	GFPT2
Zymosterol Biosynthesis	0.513	0.167	#NUM!	MSMO1
Airway Inflammation in Asthma	0.507	0.0909	#NUM!	IFNG,IL33,TGFB3
Mitochondrial L-carnitine Shuttle Pathway	0.506	0.105	#NUM!	CPT1A,SLC27A2
ERBB Signaling	0.503	0.0753	0.447	ERBB3,MAPK13,MRAS,PIK3C3,PRKCQ,RASD1,RASD2
IL-17 Signaling	0.498	0.0695	1.941	CSF3,IFNG,IL15,IL17RE,IL1B,IL33,MAPK13,MRAS,PGF,PIK3C3,RASD1,RASD2,TGFB3
CLEAR Signaling Pathway	0.479	0.0667	0.943	BMP6,BMPR1B,CREB3L1,CREB5,FGFR4,HGF,IGF1R,INSR,KDR,MAPK13,MRAS,NGFR,PPP2R2B,PPP2R2C,PRKCQ,RASD1,RASD2,TLR1,Tlr12
NRF2-mediated Oxidative Stress Response	0.478	0.0675	0	ACTC1,AOX1,CYP2F1,Cyp3a25 (includes others),DNAJB5,EPHX1,GSR,GSTA3,GSTM3,GSTO1,MRAS,PIK3C3,PRKCQ,RASD1,RASD2,SCARB1
Phagosome Maturation	0.474	0.0696	#NUM!	CTSH,CTSK,DYNC1I1,HLA-A,HLA-DRB5,NOS1,PIK3C3,STX1B,TUBA1C,TUBB2B,VPS37B
IL-1 Signaling	0.465	0.0729	#NUM!	ADCY4,ADCY5,GNAI1,GNG12,MAPK13,MRAS,PRKAR1B
MYC Mediated Apoptosis Signaling	0.462	0.08	0	ADRB1,MYC,NGFR,PRKAR1B
3-phosphoinositide Degradation	0.462	0.0681	1.265	ALPL,ATP1A2,DUSP8,NUDT11,PDXP,PPFIA2,PPM1H,PPP1R1B,PPP2R2B,PPP2R2C,PTPN22,PTPRO,UBLCP1
NAD Biosynthesis from 2-amino-3-carboxymuconate Semialdehyde	0.458	0.143	#NUM!	QPRT
Phosphatidylcholine Biosynthesis I	0.458	0.143	#NUM!	CHPT1
NAD Salvage Pathway III	0.458	0.143	#NUM!	NMRK1
Adenine and Adenosine Salvage III	0.458	0.143	#NUM!	ADA
Aspartate Degradation II	0.458	0.143	#NUM!	GOT1
Fatty Acid α-oxidation	0.449	0.0952	#NUM!	ALDH1A2,ALDH3B1
Prostate Cancer Signaling	0.439	0.0702	#NUM!	CDKN1A,CREB3L1,CREB5,LEF1,MRAS,PIK3C3,RASD1,RASD2
Role of MAPK Signaling in Promoting the Pathogenesis of Influenza	0.439	0.0702	1.414	MAPK13,MRAS,PLA2G2E,PLA2G4A,PLA2G5,PLB1,RASD1,RASD2
IL-8 Signaling	0.438	0.0667	-1	CXCR2,GNAI1,GNG12,KDR,MRAS,PGF,PIK3C3,PRKCQ,RASD1,RASD2,RHOBTB2,RHOU,RND1,TEK
UVB-Induced MAPK Signaling	0.429	0.0769	1	MAPK13,PIK3C3,PRKCQ,RPS6KA5
Remodeling of Epithelial Adherens Junctions	0.423	0.0735	#NUM!	ACTC1,DNM1,HGF,TUBA1C,TUBB2B
ATM Signaling	0.418	0.07	0.447	CDKN1A,CREB3L1,CREB5,GADD45G,MAPK13,PPP2R2B,PPP2R2C
Ferroptosis Signaling Pathway	0.417	0.0682	-1.667	CDKN1A,EMP1,H2BC10,H2BC5,MRAS,RASD1,RASD2,SLC38A1,SLC7A11
Histidine Degradation III	0.412	0.125	#NUM!	AMDHD1
Sphingomyelin Metabolism	0.412	0.125	#NUM!	SMPD3
SPINK1 General Cancer Pathway	0.409	0.0725	#NUM!	GZMA,MRAS,PIK3C3,RASD1,RASD2
LPS-stimulated MAPK Signaling	0.408	0.0706	1	MAPK13,MRAS,PIK3C3,PRKCQ,RASD1,RASD2
PAK Signaling	0.407	0.0684	#NUM!	ITGA8,ITGB5,ITGB6,ITGB8,MRAS,PIK3C3,RASD1,RASD2
Cell Cycle Regulation by BTG Family Proteins	0.405	0.0789	#NUM!	HOXB9,PPP2R2B,PPP2R2C
Pyrimidine Ribonucleotides Interconversion	0.405	0.0789	#NUM!	AK1,NME4,PCK1
Role of Lipids/Lipid Rafts in the Pathogenesis of Influenza	0.398	0.087	#NUM!	IFNE,IFNG
HIPPO signaling	0.396	0.0698	#NUM!	DLG2,FAT4,PPP2R2B,PPP2R2C,SMAD3,TEAD4
Sumoylation Pathway	0.385	0.068	1.342	ARHGDIG,CEBPA,MYB,RHOBTB2,RHOU,RND1,SLC19A1
Pathogenesis of Multiple Sclerosis	0.374	0.111	#NUM!	CCL4
Leucine Degradation I	0.374	0.111	#NUM!	BCAT1
Purine Ribonucleosides Degradation to Ribose-1-phosphate	0.374	0.111	#NUM!	ADA
Folate Transformations I	0.374	0.111	#NUM!	MTR
Thyroid Hormone Metabolism II (via Conjugation and/or Degradation)	0.371	0.075	#NUM!	DIO2,DIO3,Sult1d1
Gαq Signaling	0.37	0.0647	1.134	AVPR1A,GNAI1,GNG12,MRAS,PIK3C3,PRKCQ,RGS2,RGS4,RHOBTB2,RHOU,RND1
MicroRNA Biogenesis Signaling Pathway	0.365	0.0642	-0.577	AGO2,BMP6,HGF,MAPK13,MRAS,MYC,PIK3C3,RASD1,RASD2,SMAD3,TGFB3,ZC3H12A
Iron homeostasis signaling pathway	0.363	0.0652	#NUM!	BMP2,BMP5,BMP6,BMPR1B,EPAS1,SLC40A1,SMAD3,STAT5A,TMPRSS6
Oxidative Ethanol Degradation III	0.357	0.0702	#NUM!	ACSS3,ALDH1A2,ALDH3B1,CYP2F1
Pyrimidine Ribonucleotides De Novo Biosynthesis	0.355	0.0732	#NUM!	AK1,NME4,PCK1
Macrophage Classical Activation Signaling Pathway	0.351	0.0635	2.887	CD86,HLA-DMA,HLA-DQA1,HLA-DQB1,HLA-DRB5,IFNG,IL15,IL1B,IL33,SOCS1,STAT1,TGFB3
Necroptosis Signaling Pathway	0.35	0.0641	2.53	CAMK2A,CAMK2B,CAPN5,NGFR,PLA2G2E,PLA2G4A,PLA2G5,PYGL,STAT1,ZBP1
Role of CHK Proteins in Cell Cycle Checkpoint Control	0.344	0.069	#NUM!	CDKN1A,PPP2R2B,PPP2R2C,SLC19A1
RHOA Signaling	0.341	0.0645	-1.633	ACTC1,ARHGAP8/PRR5-ARHGAP8,EPHA1,IGF1R,LPAR4,NRP2,PIP5K1B,SEPTIN4
Calcium Transport I	0.34	0.1	#NUM!	ATP2B2
α-tocopherol Degradation	0.34	0.1	#NUM!	CYP4F2
Estrogen-mediated S-phase Entry	0.335	0.0769	#NUM!	CDKN1A,MYC
Gluconeogenesis I	0.318	0.0741	#NUM!	ALDOC,ME2
BER (Base Excision Repair) Pathway	0.311	0.0682	#NUM!	LIG3,MBD4,SLC19A1
Sucrose Degradation V (Mammalian)	0.31	0.0909	#NUM!	ALDOC
NF-κB Activation by Viruses	0.305	0.0641	#NUM!	MRAS,PIK3C3,PRKCQ,RASD1,RASD2
Toll-like Receptor Signaling	0.305	0.0641	#NUM!	IL1B,IL33,MAPK13,TLR1,UBD
Melatonin Degradation I	0.296	0.0645	0	CYP1B1,CYP2F1,CYP4B1,Sult1d1
fMLP Signaling in Neutrophils	0.286	0.0611	0	FPR2,GNAI1,GNG12,MRAS,PIK3C3,PRKCQ,RASD1,RASD2
Apelin Pancreas Signaling Pathway	0.285	0.0652	#NUM!	APLNR,PIK3C3,PRKAR1B
IL-23 Signaling Pathway	0.285	0.0652	#NUM!	IL12RB1,IL1B,PIK3C3
Glutathione Redox Reactions I	0.284	0.069	#NUM!	GPX3,GSR
p53 Signaling	0.277	0.0612	#NUM!	CDKN1A,DRAM1,GADD45G,PIK3C3,RPRM,SERPINE2
iNOS Signaling	0.273	0.0638	#NUM!	IFNG,MAPK13,STAT1
NAD Signaling Pathway	0.265	0.0596	-0.333	BMP6,BST1,H2BC10,H2BC5,HGF,HMGCS2,NMRK1,PIK3C3,SLC29A1
NAD biosynthesis II (from tryptophan)	0.261	0.0769	#NUM!	QPRT
NAD Phosphorylation and Dephosphorylation	0.261	0.0769	#NUM!	Acp5
Mineralocorticoid Biosynthesis	0.261	0.0769	#NUM!	CYP21A2
Role of PI3K/AKT Signaling in the Pathogenesis of Influenza	0.256	0.0606	1	GNAI1,IFNE,IFNG,PIK3C3
Glutamate Receptor Signaling	0.256	0.0606	#NUM!	GNG12,GRIA1,SLC1A3,SLC38A1
BAG2 Signaling Pathway	0.25	0.0595	#NUM!	CDKN1A,MYC,PSMA8,PSMB8,PSMB9
DNA Double-Strand Break Repair by Non-Homologous End Joining	0.24	0.0714	#NUM!	LIG3
Urate Biosynthesis/Inosine 5'-phosphate Degradation	0.24	0.0714	#NUM!	NT5C2
Colanic Acid Building Blocks Biosynthesis	0.24	0.0714	#NUM!	GMDS
Glucocorticoid Biosynthesis	0.24	0.0714	#NUM!	CYP21A2
Fatty Acid Activation	0.222	0.0667	#NUM!	SLC27A2
Choline Biosynthesis III	0.222	0.0667	#NUM!	CHPT1
Granzyme B Signaling	0.205	0.0625	#NUM!	PRF1
Parkinson's Signaling	0.205	0.0625	#NUM!	MAPK13
Ribonucleotide Reductase Signaling Pathway	0	0.0471	-0.707	CDKN1A,CREB3L1,CREB5,HGF,MAPK13,MYC,PIK3C3,SNAI1
Huntington's Disease Signaling	0	0.053	1.414	CAPN5,CASQ1,CREB3L1,CREB5,DNM1,GNG12,IGF1R,NGF,PIK3C3,PRKCQ,PSMA8,PSMB8,PSMB9,STX1B,UBD
Mitochondrial Dysfunction	0	0.0351	#NUM!	BACE2,Cox8b,CPT1A,GSR,MAOA,MAOB
Role of BRCA1 in DNA Damage Response	0	0.05	#NUM!	CDKN1A,IFNG,SLC19A1,STAT1
Activation of IRF by Cytosolic Pattern Recognition Receptors	0	0.0462	#NUM!	IRF7,STAT1,ZBP1
Role of RIG1-like Receptors in Antiviral Innate Immunity	0	0.0217	#NUM!	IRF7
Role of PKR in Interferon Induction and Antiviral Response	0	0.0368	2	IFNG,IL1B,MAPK13,NLRP6,STAT1
Role of NFAT in Regulation of the Immune Response	0	0.0203	2.828	CD3D,CD3G,CD79B,CD86,FCGR2A,FCGR3A/FCGR3B,GNAI1,GNG12,HLA-A,HLA-DMA,HLA-DQA1,HLA-DQB1,HLA-DRB5,ITK,LAT,MRAS,PIK3C3,PRKCQ,RASD1,RASD2,RCAN2
FcγRIIB Signaling in B Lymphocytes	0	0.015	#NUM!	CACNA1E,CACNA2D3,CACNG4,CD79B,MRAS,PIK3C3,RASD1,RASD2
CCR5 Signaling in Macrophages	0	0.022	0.447	CACNA1E,CACNA2D3,CACNG4,CCL4,CD3D,CD3G,GNAI1,GNG12,MAPK13,MRAS,PRKCQ
CD40 Signaling	0	0.0299	#NUM!	MAPK13,PIK3C3
Calcium-induced T Lymphocyte Apoptosis	0	0.0174	2.828	CD3D,CD3G,HLA-A,HLA-DMA,HLA-DQA1,HLA-DQB1,HLA-DRB5,PRKCQ
Cytotoxic T Lymphocyte-mediated Apoptosis of Target Cells	0	0.00941	#NUM!	CD3D,CD3G,HLA-A,PRF1
CD27 Signaling in Lymphocytes	0	0.0175	#NUM!	MAP3K6
Lymphotoxin β Receptor Signaling	0	0.0182	#NUM!	PIK3C3
4-1BB Signaling in T Lymphocytes	0	0.0294	#NUM!	MAPK13
CTLA4 Signaling in Cytotoxic T Lymphocytes	0	0.0411	-2.294	AHR,BLK,CD3D,CD3G,CD86,FRK,H2-M1/H2-M9,H2-M5,HLA-A,HLA-DMA,HLA-DQA1,HLA-DQB1,HLA-DRB5,ITK,LAT,MAPK13,MRAS,PIK3C3,PPP2R2B,PPP2R2C,PRKCQ,RASD1,RASD2,TGFB3,VAV3
Induction of Apoptosis by HIV1	0	0.0308	#NUM!	Naip1 (includes others),NGFR
B Cell Activating Factor Signaling	0	0.0233	#NUM!	MAPK13
T Helper Cell Differentiation	0	0.0297	#NUM!	CD3D,CD3G,CD86,GATA3,HLA-A,HLA-DMA,HLA-DQA1,HLA-DQB1,HLA-DRB5,IFNG,IL12RB1,IL4R,NGFR,STAT1
CD28 Signaling in T Helper Cells	0	0.0232	2.236	CD3D,CD3G,CD86,HLA-A,HLA-DMA,HLA-DQA1,HLA-DQB1,HLA-DRB5,ITK,LAT,PIK3C3,PRKCQ
IL-15 Signaling	0	0.0151	0.707	IL15,MAPK13,MRAS,MYC,PIK3C3,RASD1,RASD2,STAT5A
Dendritic Cell Maturation	0	0.0487	3.4	CD3D,CD3G,CD86,COL18A1,COL1A1,COL1A2,COL3A1,COL5A3,CREB3L1,CREB5,FCGR2A,FCGR3A/FCGR3B,HLA-A,HLA-DMA,HLA-DQA1,HLA-DQB1,HLA-DRB5,IL15,IL1B,IL33,JCHAIN,LEPR,MAPK13,NGFR,PIK3C3,PLCE1,PLCH2,PLCL1,STAT1
Mechanisms of Viral Exit from Host Cells	0	0.0488	#NUM!	ACTC1,PRKCQ
ICOS-ICOSL Signaling in T Helper Cells	0	0.0316	3.464	CAMK2A,CAMK2B,CD3D,CD3G,CD86,GAB2,HLA-A,HLA-DMA,HLA-DQA1,HLA-DQB1,HLA-DRB5,ITK,LAT,PIK3C3,PLEKHA4,PRKCQ
Lipid Antigen Presentation by CD1	0	0.00482	#NUM!	CD3D,CD3G
Mitotic Roles of Polo-Like Kinase	0	0.0299	#NUM!	PPP2R2B,PPP2R2C
Polyamine Regulation in Colon Cancer	0	0.0339	#NUM!	ARG1,MYC
DNA Methylation and Transcriptional Repression Signaling	0	0.0536	1	CDK18,GADD45G,H4C9,MBD4,MYC,TCF21
Androgen Signaling	0	0.0592	0.378	CACNA1E,CACNA2D3,CACNG4,GNAI1,GNG12,GTF2F2,MRAS,PRKAR1B,PRKCQ,SMAD3
Type I Diabetes Mellitus Signaling	0	0.0314	2.333	CD3D,CD3G,CD86,HLA-A,HLA-DMA,HLA-DQA1,HLA-DQB1,HLA-DRB5,IFNG,IL1B,MAPK13,NGFR,PRF1,SOCS1,SOCS4,STAT1
Small Cell Lung Cancer Signaling	0	0.0312	#NUM!	MYC,NOS1,PIK3C3
Primary Immunodeficiency Signaling	0	0.0508	#NUM!	ADA,CD3D,JCHAIN
Allograft Rejection Signaling	0	0.0267	#NUM!	CD3D,CD3G,CD86,H2-M1/H2-M9,H2-M5,HLA-A,HLA-DMA,HLA-DQA1,HLA-DQB1,HLA-DRB5,IFNG,JCHAIN,PRF1
Autoimmune Thyroid Disease Signaling	0	0.0218	#NUM!	CD3D,CD3G,CD86,HLA-A,HLA-DMA,HLA-DQA1,HLA-DQB1,HLA-DRB5,JCHAIN,PRF1
Graft-versus-Host Disease Signaling	0	0.0269	#NUM!	CD3D,CD3G,CD86,HLA-A,HLA-DMA,HLA-DQA1,HLA-DQB1,HLA-DRB5,IFNG,IL1B,IL33,PRF1
Non-Small Cell Lung Cancer Signaling	0	0.0426	#NUM!	MRAS,PIK3C3,RASD1,RASD2
p70S6K Signaling	0	0.0275	0.535	AGT,CD79B,F2R,GNAI1,IL4R,IRS1,MRAS,PIK3C3,PLCE1,PLCH2,PLCL1,PPP2R2B,PPP2R2C,PRKCQ,RASD1,RASD2
Pancreatic Adenocarcinoma Signaling	0	0.0476	1	CDKN1A,PGF,PIK3C3,SMAD3,STAT1,TGFB3
G Protein Signaling Mediated by Tubby	0	0.0235	0.302	CD3D,CD3G,GNAI1,GNG12,INSR,ITK,LAT,MRAS,MYC,TUB,VAV3
Communication between Innate and Adaptive Immune Cells	0	0.0161	#NUM!	CCL3L3,CCL4,CD3D,CD3G,CD79B,CD86,HLA-A,HLA-DRB5,IFNG,IL15,IL1B,IL33,JCHAIN,TLR1,Tlr12
Systemic Lupus Erythematosus Signaling	0	0.015	#NUM!	CBL,CD3D,CD3G,CD79B,CD86,FCGR2A,FCGR3A/FCGR3B,HLA-A,IL1B,IL33,JCHAIN,LAT,MRAS,PIK3C3,RASD1,RASD2
CDC42 Signaling	0	0.0295	2.236	CD3D,CD3G,EXOC3L1,H2-M1/H2-M9,H2-M5,HLA-A,HLA-DMA,HLA-DQA1,HLA-DQB1,HLA-DRB5,IQGAP2,ITGA8,ITGB5,ITGB6,ITGB8,ITK,MAPK13
EIF2 Signaling	0	0.0396	-0.447	ACTC1,AGO2,IGF1R,INSR,MRAS,MYC,PIK3C3,RASD1,RASD2
April Mediated Signaling	0	0.0238	#NUM!	MAPK13
Retinoic acid Mediated Apoptosis Signaling	0	0.05	#NUM!	CRABP2,IFNE,IFNG
Hereditary Breast Cancer Signaling	0	0.0563	#NUM!	CDKN1A,GADD45G,MRAS,PIK3C3,RASD1,RASD2,SLC19A1,UBD
Phospholipase C Signaling	0	0.0277	2	ADCY4,ADCY5,ARHGEF15,ARHGEF16,ARHGEF19,ARHGEF4,CD3D,CD3G,CD79B,CREB3L1,CREB5,FCGR2A,GNG12,ITGA8,ITGB5,ITGB6,ITGB8,ITK,JCHAIN,LAT,MRAS,PLA2G2E,PLA2G4A,PLA2G5,PLCE1,PRKCQ,RASD1,RASD2,RHOBTB2,RHOU,RND1
Altered T Cell and B Cell Signaling in Rheumatoid Arthritis	0	0.017	#NUM!	CD3D,CD3G,CD79B,CD86,HLA-A,HLA-DMA,HLA-DQA1,HLA-DQB1,HLA-DRB5,IFNG,IL15,IL1B,IL33,SPP1,TLR1,Tlr12
B Cell Development	0	0.0143	#NUM!	CD79B,CD86,HLA-A,HLA-DMA,HLA-DQA1,HLA-DQB1,HLA-DRB5
RANK Signaling in Osteoclasts	0	0.044	0	CBL,MAP3K6,MAPK13,PIK3C3
Regulation of IL-2 Expression in Activated and Anergic T Lymphocytes	0	0.0216	1.265	CD3D,CD3G,LAT,MRAS,PRKCQ,RASD1,RASD2,SMAD3,TGFB3,VAV3
TWEAK Signaling	0	0.027	#NUM!	Naip1 (includes others)
NUR77 Signaling in T Lymphocytes	0	0.0214	2	CD3D,CD3G,CD86,H2-M1/H2-M9,H2-M5,HLA-A,HLA-DMA,HLA-DQA1,HLA-DQB1,HLA-DRB5,PRKCQ
PKCθ Signaling in T Lymphocytes	0	0.0376	3	CACNA1E,CACNA2D3,CACNG4,CAMK2A,CAMK2B,CD3D,CD3G,CD86,HLA-A,HLA-DMA,HLA-DQA1,HLA-DQB1,HLA-DRB5,LAT,MAP3K6,MRAS,PIK3C3,PRKCQ,RASD1,RASD2,VAV3
TNFR1 Signaling	0	0.0196	#NUM!	Naip1 (includes others)
TNFR2 Signaling	0	0.0312	#NUM!	Naip1 (includes others)
Antiproliferative Role of TOB in T Cell Signaling	0	0.00939	-1	CD3D,CD3G,SMAD3,TGFB3
OX40 Signaling Pathway	0	0.0188	#NUM!	CD3D,CD3G,H2-M1/H2-M9,H2-M5,HLA-A,HLA-DMA,HLA-DQA1,HLA-DQB1,HLA-DRB5
PI3K Signaling in B Lymphocytes	0	0.0288	2.111	BLK,C3,CAMK2A,CAMK2B,CBL,CD79B,IL4R,IRS1,IRS2,MRAS,PLCE1,PLCH2,PLCL1,PLEKHA4,RASD1,RASD2,VAV3
Tumoricidal Function of Hepatic Natural Killer Cells	0	0.0417	#NUM!	PRF1
Cyclins and Cell Cycle Regulation	0	0.0471	-2	CDKN1A,PPP2R2B,PPP2R2C,TGFB3
Cell Cycle Control of Chromosomal Replication	0	0.0179	#NUM!	CDK18
Mismatch Repair in Eukaryotes	0	0.0556	#NUM!	SLC19A1
IL-17A Signaling in Airway Cells	0	0.0299	#NUM!	MAPK13,PIK3C3
Role of IL-17A in Arthritis	0	0.0351	#NUM!	MAPK13,PIK3C3
IL-17A Signaling in Fibroblasts	0	0.0263	#NUM!	MAPK13
IL-17A Signaling in Gastric Cells	0	0.0385	#NUM!	MAPK13
Hematopoiesis from Pluripotent Stem Cells	0	0.0112	#NUM!	CD3D,CD3G,CSF3,JCHAIN,KITLG
Transcriptional Regulatory Network in Embryonic Stem Cells	0	0.037	#NUM!	FOXC1,H4C9
eNOS Signaling	0	0.0577	-1	ADCY4,ADCY5,KDR,LPAR4,NOS3,PGF,PIK3C3,PRKAR1B,PRKCQ
Glutaryl-CoA Degradation	0	0.0526	#NUM!	ACAT2
Androgen Biosynthesis	0	0.0476	#NUM!	SRD5A2
γ-linolenate Biosynthesis II (Animals)	0	0.0526	#NUM!	SLC27A2
Pyridoxal 5'-phosphate Salvage Pathway	0	0.0462	#NUM!	CDK18,MAP3K6,PRKCQ
1D-myo-inositol Hexakisphosphate Biosynthesis II (Mammalian)	0	0.0588	#NUM!	ITPKB
Valine Degradation I	0	0.0476	#NUM!	BCAT1
Superpathway of D-myo-inositol (1,4,5)-trisphosphate Metabolism	0	0.0455	#NUM!	ITPKB
D-myo-inositol (1,3,4)-trisphosphate Biosynthesis	0	0.0588	#NUM!	ITPKB
Tryptophan Degradation III (Eukaryotic)	0	0.0385	#NUM!	ACAT2
Triacylglycerol Biosynthesis	0	0.0182	#NUM!	MOGAT1
Glycolysis I	0	0.037	#NUM!	ALDOC
Fatty Acid β-oxidation I	0	0.0286	#NUM!	SLC27A2
Superpathway of Methionine Degradation	0	0.0488	#NUM!	GOT1,MTR
DNA damage-induced 14-3-3σ Signaling	0	0.0435	#NUM!	CASQ1,CDKN1A
Role of p14/p19ARF in Tumor Suppression	0	0.0333	#NUM!	PIK3C3
TEC Kinase Signaling	0	0.0381	1.732	ACTC1,BLK,BMX,CD3D,CD3G,FRK,GNAI1,GNG12,ITGA8,ITGB5,ITGB6,ITGB8,ITK,MRAS,PIK3C3,PRKCQ,RHOBTB2,RHOU,RND1,STAT1,STAT5A,VAV3
Oxidative Phosphorylation	0	0.00901	#NUM!	Cox8b
Unfolded protein response	0	0.0333	#NUM!	CEBPA,DNAJB5,INSIG1
EGF Signaling	0	0.0536	#NUM!	MAPK13,PIK3C3,STAT1
Cell Cycle: G1/S Checkpoint Regulation	0	0.0588	#NUM!	CDKN1A,MYC,SMAD3,TGFB3
SAPK/JNK Signaling	0	0.0199	-0.447	CD3D,CD3G,DUSP8,GAB1,GNG12,IRS1,MRAS,PIK3C3,RASD1,RASD2
Protein Ubiquitination Pathway	0	0.0511	#NUM!	CBL,CRYAB,DNAJB5,HLA-A,HSPA12B,HSPB2,HSPB7,IFNG,PSMB8,PSMB9,UBD,USP2,USP43,USP51
Cell Cycle: G2/M DNA Damage Checkpoint Regulation	0	0.04	#NUM!	CDKN1A,RPRM
B Cell Receptor Signaling	0	0.0331	1.291	BCL2A1,CAMK2A,CAMK2B,CD79B,CREB3L1,CREB5,EBF1,EGR1,FCGR2A,GAB1,GAB2,JCHAIN,MAP3K6,MAPK13,MRAS,PAG1,PIK3C3,PRKCQ,RASD1,RASD2,VAV3
Phototransduction Pathway	0	0.037	#NUM!	GUCA1A,PRKAR1B
Death Receptor Signaling	0	0.0521	-0.447	ACTC1,GAS2,HSPB2,HSPB7,Naip1 (includes others)
Notch Signaling	0	0.0526	#NUM!	CNTN1,MAML3
NF-κB Signaling	0	0.0315	1.604	BMP2,BMPR1B,CD3D,CD3G,FGFR4,IGF1R,IL1B,IL33,INSR,KDR,MRAS,NGF,NGFR,PIK3C3,PRKCQ,RASD1,RASD2,TLR1
Hypoxia Signaling in the Cardiovascular System	0	0.0395	#NUM!	CREB3L1,CREB5,NOS3
T Cell Receptor Signaling	0	0.0422	1.961	CBL,CD3D,CD3G,CD86,H2-M1/H2-M9,H2-M5,HLA-A,HLA-DMA,HLA-DQA1,HLA-DQB1,HLA-DRB5,HNF1A,IFNG,ITK,LAT,LEF1,MAPK13,MRAS,PAG1,PIK3C3,PRKCQ,PTPN22,RASD1,RASD2,Tcf7,VAV3
Inflammasome pathway	0	0.05	#NUM!	IL1B
Sirtuin Signaling Pathway	0	0.0375	-1	ARG2,CPT1A,EPAS1,GADD45G,HMGCS2,MYC,NDRG1,NOS3,NR1H3,PCK1,TUBA1C
Th17 Activation Pathway	0	0.0165	1.633	AHR,BATF,CD3D,CD3G,IFNG,IL12RB1,IL1B,PTGER2
NER (Nucleotide Excision Repair, Enhanced Pathway)	0	0.0288	#NUM!	H4C9,LIG3,SLC19A1
T Cell Exhaustion Signaling Pathway	0	0.0423	0	ACVR2B,BATF,CD274,CD3D,CD3G,CD86,HLA-A,HLA-DMA,HLA-DQA1,HLA-DQB1,HLA-DRB5,IFNG,IL12RB1,KDR,MRAS,PIK3C3,PPP2R2B,PPP2R2C,PRDM1,PRKCQ,RASD1,RASD2,SMAD3,STAT1
Systemic Lupus Erythematosus In T Cell Signaling Pathway	0	0.0451	1.569	CASQ1,CBL,CD3D,CD3G,CD86,CREB3L1,CREB5,GNAI1,H2-M1/H2-M9,H2-M5,HLA-A,HLA-DMA,HLA-DQA1,HLA-DQB1,HLA-DRB5,LAT,LEPR,MRAS,NOS1,NOS3,PIK3C3,PPP2R2B,PPP2R2C,RASD1,RASD2,RHOBTB2,RHOU,RND1,S1PR3
Systemic Lupus Erythematosus In B Cell Signaling Pathway	0	0.0289	0.218	CBL,CD79B,FCGR2A,FOXO6,GAB1,IFNG,IL15,IL1B,IL33,IRF7,MRAS,MYC,PAG1,PIK3C3,PRKCQ,RASD1,RASD2,RASGRP2,SHE,STAT1,TGFB3
Inhibition of ARE-Mediated mRNA Degradation Pathway	0	0.0556	-0.378	AGO2,MAPK13,NGFR,PPP2R2B,PPP2R2C,PRKAR1B,PSMA8,PSMB8,PSMB9
Kinetochore Metaphase Signaling Pathway	0	0.00901	#NUM!	REC8
Coronavirus Pathogenesis Pathway	0	0.049	-0.632	ACE,AGT,IFNG,IL1B,IRF7,MAPK13,PIK3C3,SMAD3,STAT1,TMPRSS2

## Sheet: IPA_Upstream_Regulators
Upstream Regulator	Expr Fold Change	Molecule Type	Predicted Activation State	Activation z-score	p-value of overlap	Target Molecules in Dataset
beta-estradiol		chemical - endogenous mammalian	Activated	3.79	7.47e-57	1500009L16Rik,A2M,ABCB1,ABCG2,ACE,ACKR3,ACTC1,ACVR2B,ADA,ADCY4,ADGRF5,ADGRG2,ADGRL4,ADH1C,ADORA2A,ADRB1,AEBP1,AGO2,AGT,AGTR2,AHR,AIF1,ALCAM,ALDH1A2,ANO2,ANPEP,AP3B2,APCDD1,ARG1,ARHGEF15,ARHGEF28,ATP2B2,AVPR1A,BACE2,BATF,BCAT1,BCL2A1,BHLHE40,BMP2,BMP5,BMP6,BMPR1B,C15orf48,C3,C4A/C4B,CA2,CABP7,CACNG4,CALCB,CALML4,CAMK2A,CBL,CCL3L3,CCL4,CD274,CD69,CD74,CD86,CD93,CDK18,CDKN1A,CEBPA,CFB,CFTR,CHRDL2,CH…
TNF		cytokine	Activated	4.067	3.28e-46	A2M,ABCG2,ACE,ACKR3,Acp5,ADAM8,ADAMTS8,ADCY5,ADORA2A,ADORA2B,ADRB1,AEBP1,AGT,AKR1B10,ALCAM,ALOX5AP,AMPD3,ANPEP,ARG1,ARHGAP22,ARHGEF10L,ARHGEF4,ARSI,AVPR1A,BCL2A1,BHLHE40,BMP2,BMP6,BMPER,C15orf48,C3,C4A/C4B,CA2,CALHM6,CCL3L3,CCL4,CD200,CD274,CD36,CD69,CD74,CD86,CDH5,CDKN1A,CEBPA,CERT1,CFB,CFTR,CH25H,CHST11,CHST2,CHST4,CISH,CMKLR1,COL1A1,COL1A2,COL3A1,COL4A3,CPT1A,CRISPLD2,CRLF1,CRYAB,CSF2RB,CSF3,C…
TGFB1		growth factor	Activated	2.132	3.15e-40	ABCG2,ACE,Acp5,ACTC1,ADAMTS12,ADAMTS2,ADAMTS3,ADGRG2,ADORA2B,AGTR2,AHR,AK1,ALOX5AP,ANPEP,APLNR,ARG1,ARHGAP22,ARHGEF19,BCAT1,BDH1,BHLHE40,BMP2,BMP6,C2,C3,CALB2,CALCB,CALML4,CCL3L3,CCL4,CD226,CD274,CD36,CD69,CD74,CD86,CDH4,CDH5,CDKN1A,CEACAM1,CEBPA,CFB,CFI,CHST11,CHST8,CLCA2,COL11A1,COL12A1,COL18A1,COL1A1,COL1A2,COL3A1,COL4A6,COL5A1,COL5A3,COL6A1,COL6A2,COL6A3,COL7A1,CREB3L1,CRMP1,CTSH,CTSK,CXCL12,…
lipopolysaccharide		chemical drug	Activated	4.226	1.11e-39	ABCB1,ACE,ACKR3,ACTC1,ACVR2B,ADA,ADORA2A,ADORA2B,AFF3,AGT,AGTR2,AHR,AIF1,ALCAM,ALDH1A2,ALDOC,ALOX5AP,AMPD3,AOX1,APLNR,Apol7a (includes others),ARG1,ARG2,ARL4C,Art2a,ATP1A2,AVPR1A,BACH2,BATF,BCL2A1,BMP2,C3,CALCB,CALCRL,CALHM6,CCDC88B,CCL3L3,CCL4,CD160,CD200,Cd24a,CD274,CD36,CD48,CD69,CD74,CD79B,CD86,CDH5,CDKN1A,CEACAM1,CEBPA,CFB,CFTR,CH25H,CISH,Clca3a1/Clca3a2,CLEC4C,CLEC7A,CNNM2,CNTN1,COL12A1,COL…
IFNG	1.726	cytokine	Activated	4.1	3.87e-37	A2M,ABCB1,ACE,ADAMTS8,ADAMTS9,ADCY5,ADGRG2,ADORA2A,ADORA2B,AGT,AHR,AIF1,ALDH1A2,ALOX5AP,ALPL,ARG1,ARG2,Art2a,AVPR1A,BACH2,BATF2,BCL2A1,BMP2,BMP6,BST1,Bst2,C15orf48,C2,C3,C4A/C4B,CABP7,CALB2,CALHM6,CCL3L3,CCL4,CD200,Cd24a,CD274,CD36,CD74,CD86,CDH5,CDKN1A,CEACAM1,CEBPA,CFB,CFTR,CH25H,CHST11,CHST8,CISH,CKMT1A/CKMT1B,CLEC7A,COL1A1,COL1A2,COL5A2,CRIM1,CRLF1,CSF2RB,CSF3,CTSH,CTSK,CXCL12,CXCL16,Cxcl9,CY…
dexamethasone		chemical drug		0.538	3.66e-35	ABCB1,ACE,ACKR3,Acp5,ACTC1,ACY3,ADAMTS15,ADAMTS19,ADAMTS2,AEBP1,AGT,AIF1,Akr1c14,ALCAM,ALOX5AP,ALPL,AMPD3,ANO4,ANPEP,ARG2,ARHGEF19,ARL4C,ARRB1,ATP10B,BATF,BCL2A1,BHLHE40,BMP2,BMP5,BMX,C3,CA2,CALCB,Cbr2,CCL3L3,CCL4,CD177,CD226,CD274,CD36,CD3D,CD48,CD69,CD74,CD86,CDH4,CDKN1A,CEACAM1,CEBPA,CFB,CISH,Clca3a1/Clca3a2,CLEC7A,CMKLR1,COL11A1,COL1A1,COL1A2,COL26A1,COL3A1,COL4A3,COL5A1,COL6A1,COL6A2,COL7A1,…
AGT	2.891	growth factor	Activated	2.255	4.62e-34	ACAT2,ACE,ACTC1,ADAM8,ADAMTS2,ADAMTS8,ADH1C,ADORA2B,AEBP1,AGT,AGTR2,ARG1,ATP2B2,BEX4,BHLHE40,BMP2,BMP6,BOK,C3,C4A/C4B,CALCB,CCL3L3,CCL4,CD109,CD36,CD86,CDH5,CDKN1A,CFI,CGREF1,CLEC4M,COL12A1,COL18A1,COL1A1,COL1A2,COL3A1,COL4A6,COL5A1,COL5A2,COL6A1,COL6A2,COL6A3,CPZ,CRABP2,CREB5,CRIM1,CRISPLD2,CRLF1,CTSK,CXCL12,DBH,DCLK1,DIO2,DKK3,DYNC1I1,ECE1,EDNRB,EFNB2,EGR1,ETV1,ETV5,F2R,FN1,Foxn3,FREM1,FZD1,GAB…
IL10RA		transmembrane receptor	Inhibited	-3.189	1.37e-33	ABCB1,ADH1C,Akr1c14,AOC1,ARG2,BATF2,BMP2,C3,CA2,CALHM6,Cd24a,CD36,CD69,CFB,CFTR,CLEC4M,Cxcl9,CYP2F1,DCN,DRAM1,EDNRB,ETV1,F13A1,FABP5,Fcrls,FERMT1,FN1,FOLR2,FOXF1,Gbp8,GDA,HGF,HGFAC,HK3,HLA-A,Ifi47,IFNG,IL12RB1,IL18BP,IL1B,INHBA,IRF7,IRGM,KITLG,LGALS12,LMO4,LUM,Ly6a (includes others),MAOB,MYB,NR1H3,NR5A2,Nrg1,NXPE2,OGN,OLFM4,P3H2,PCK1,PDE2A,PROCR,PSMB8,PSMB9,PYGL,REG3G,REPS2,Retnla,S1PR1,Saa3,SCAR…
progesterone		chemical - endogenous mammalian		-1.399	5.39e-30	ABCB1,ABCG2,ACE,ADARB1,AEBP1,ALDH1A2,ALPL,AMPD3,ARL14,ATP1A2,BCAT1,BHLHE40,BMP2,C3,CA2,CALCB,CD36,CD86,CDKN1A,CFB,CFTR,CKMT1A/CKMT1B,CNDP2,COL12A1,CRYAB,CTDSPL,CXCL12,CYP1B1,CYP2F1,EDN3,EGR1,EPAS1,ERBB3,F2R,FN1,FOXC1,FST,GABRB2,GAP43,GFAP,GREB1,GRIA1,GRP,GSTA3,H19,HAND2,HGF,HGFAC,HLA-A,HLA-DQB1,HSD11B2,HUNK,IFNG,IGFBP5,IL13RA2,IL15,IL17RE,IL33,INHBA,INSR,IRS1,IRS2,KDR,KLF11,KRT15,KRT5,KRT7,LAMA2,…
mifepristone		chemical drug	Activated	3.684	2.34e-27	ABCB1,ACE,ALPL,ARG1,BCAT1,C3,CA2,CALCB,Cbr2,Cd24a,CD274,CD74,CDKN1A,CEACAM1,CFTR,CISH,CKMT1A/CKMT1B,COL18A1,COL5A2,Ctla2a/Ctla2b,DBH,DIO2,DKK3,EDNRB,EFNB2,EGR1,FN1,FST,HAS2,HLA-A,HLA-DQB1,IGF2,IL13RA2,IL1B,IL4R,IRS2,JUP,KIT,KLF11,LAMA2,LAMB3,LAMC2,LDLR,Ly6a (includes others),Muc1,MYB,MYC,NDP,NDRG1,NOS3,NRTN,OGN,OXTR,PADI2,PLA2G4A,PLAT,PRKG2,PTGER2,PTN,PTPN5,PTX3,RAMP3,RELN,RGS2,ROBO1,RUNX2,S100A6…
IL1B	1.634	cytokine	Activated	2.269	8.54e-27	A2M,ABCG2,ACE,ADAM8,ADAMTS3,ADORA2B,AIF1,ALPL,AMPD3,ARG1,AVPR1A,BBLN,BCL2A1,BMP2,C2,C3,C4A/C4B,CCL3L3,CCL4,Cd24a,CD274,CD69,CD74,CD86,CDKN1A,CEBPA,CFB,CFTR,CISH,COL1A1,CRISPLD2,CRYAB,CSF2RB,CSF3,CXCL12,CXCL16,Cxcl9,CYP1B1,DAAM2,DCN,EDNRB,EGLN1,EGLN3,EGR1,ELF3,EPAS1,EPSTI1,ETV1,F13A1,FABP5,FGF18,FN1,FPR2,FST,FZD1,G0S2,GATA3,GCK,GFRA1,GRIA1,Gzmb,H19,H3C1,HAS2,HGF,HK2,HLA-A,HNF1B,Hrk,ID2,IDH1,Ifi47,…
STAT3		transcription regulator		-0.054	2.8e-26	A2M,AGT,AHR,ALPL,AMPD3,ARG1,ARG2,ARRDC4,ATP10A,BATF,BCAR3,BMP2,C3,CA9,CALHM6,CCL3L3,CCL4,CD226,CD274,CD74,CD86,CDH5,CDKN1A,CEACAM1,CEBPA,CFB,CLCA2,COL1A1,COL1A2,COL3A1,COL5A1,CSF3,CTSK,Cxcl9,CXCR2,CYP1B1,DIO3,EBF1,EGR1,EPAS1,FN1,FST,FZD1,GADD45G,GAP43,GATA3,GFAP,GLIPR1,GPR65,Gzmb,H19,HAS2,HEG1,HGF,HK2,HLA-A,HLA-DMA,HLA-DQA1,HLA-DRB5,ID2,IFNG,IGF1R,IGF2,IGFBP5,IL12RB1,IL13RA2,IL1B,IL33,IL4R,IRF7,I…
CG		complex		-1.348	3.6e-26	ABCB1,ADAMTS9,ADH7,AKR1B10,APCDD1,APLNR,ARHGAP20,ARHGAP22,BCAT1,BHLHE40,BMP2,BMP6,BMPR1B,C1RL,C2,C4A/C4B,CD93,CDKN1A,CEBPA,CFB,COL11A1,CPM,CREB5,CRISPLD2,CRYAB,CXCL12,CYP1B1,DDX25,EDN3,EFNB2,EGR1,EMCN,EMP1,EPAS1,EPHA7,EPSTI1,ETV1,FABP5,FAT4,FJX1,FST,FZD1,FZD4,G0S2,GDF10,GREM2,GSTM3,HAS2,HK2,HLA-A,HLA-DQA1,HSD11B2,ID2,IFNG,IGF1R,IL13RA2,IL1B,IL33,IL4R,INHBA,IRS2,ITGA8,ITGB5,KCNT2,LDLR,LEPR,LRRN3,m…
tretinoin		chemical - endogenous mammalian		1.272	6.11e-26	A2M,Acp5,ACTC1,ADA,ADAM11,AGT,AHR,ALDH1A2,ALPL,ANPEP,ANXA6,APCDD1,APLNR,ARG1,ATP2B2,BACH2,BATF,BC048679,BCL2A1,BHLHE40,BMP2,BMP6,BMPR1B,C3,CA2,CALCB,CAMK2B,CCL4,CD274,CD36,CD74,CD86,CD93,CDH5,CDKN1A,CEACAM1,CEBPA,CFTR,Clca3a1/Clca3a2,COL1A1,COL1A2,COL3A1,COL4A3,COL6A3,CPSF4L,CPT1A,CRABP2,CSF3,CTSK,CYP21A2,CYP26B1,CYP4B1,CYP4F2,DAAM2,DACT2,DBH,DCN,DHRS9,DIO2,DIO3,DKK3,DPYSL3,DSP,ECE1,EGR1,ELF3,ELK…
Immunoglobulin		complex		0.677	1.34e-24	ADAMTS12,ADAMTS2,AGT,AHR,AIF1,ANPEP,APLNR,Apol9a/Apol9b,ARG1,BATF,BCAT1,BCL2A1,BMP2,BMP5,C3,CBL,CCL3L3,CCL4,CD274,CD69,CD74,CD86,CD93,CH25H,CHST2,CISH,CLDN15,CLEC7A,COL1A1,COL1A2,COL3A1,COL5A2,COL6A1,COL6A2,COL6A3,CPEB2,CRABP2,CRISPLD2,CSF2RB,CSF3,CTSH,CXCL12,CXCL16,Cxcl9,CXCR2,CYP1B1,CYP21A2,DSP,Dst,Ear2 (includes others),EDNRB,EGLN1,EGR1,ETV5,F13A1,FAP,FCGR2A,FCGR3A/FCGR3B,FGF1,FN1,GATA3,GCK,GF…
IL4		cytokine	Activated	2.308	5.47e-24	Acp5,ADAM8,ADAP1,ADORA2A,ADORA2B,AHR,ALDH1A2,ALDOC,ALOX5AP,ANXA6,ARG1,ARG2,BACE2,BATF,BCAT1,BHLHE40,Bst2,C15orf48,C3,CA2,CCDC184,CCL3L3,CCL4,CD200,Cd24a,CD274,CD36,CD69,CD74,CD79B,CD86,CDKN1A,CISH,CLDN2,CLEC4C,CLEC7A,COL18A1,COL1A1,COL1A2,COL3A1,COL6A2,COL6A3,CRIP1,CRISPLD2,CSF2RB,CSF3,Ctla2a/Ctla2b,CTSK,CXCL16,Cxcl9,CXCR2,CYSLTR2,DDAH1,EGLN1,EPAS1,EPHX1,F13A1,F2R,FCGR2A,FCGR3A/FCGR3B,Fcrls,FN1,F…
Vegf		group	Inhibited	-3.772	1.04e-22	A2M,ABCB1,ACE,ACKR3,ADGRF5,ADORA2A,AHR,Akr1c14,ALOX5AP,ANPEP,APLNR,ARHGAP22,BCL2A1,BMP2,BNC1,CA2,CA4,CALCRL,CD93,CDC14A,CDH5,COL4A3,CRLF1,CRTAC1,CRYAB,Ctla2a/Ctla2b,CXCL12,CXCR2,CYYR1,DENND2D,DIO2,EFNB2,EGR1,EMCN,EMP1,ERBB3,ETV5,FN1,FST,GAB1,GPRC5B,GRB14,HK2,HMGCS2,Hoxa11os,IFNG,INHBA,INSIG1,ITGB8,KDR,KITLG,KMT2A,LDLR,LEF1,LRIG1,MAGI1,MALL,MAOB,mir-10,MYC,NDP,NOS3,NR2F2,NR5A2,OXTR,P2RY14,PADI1,PD…
WNT3A		cytokine		0.833	1.73e-20	AHR,ALPL,ARRDC4,BMP2,CCL3L3,CD274,CEBPA,COL1A1,COL1A2,CXCL12,Cxcl9,CYP2F1,DCLK1,DCN,DKK2,EPAS1,ERBB3,ETV5,FGF18,FN1,Fndc1,FZD1,FZD4,GADD45G,GAP43,GDNF,GGT5,GPA33,GPNMB,HAS2,HAS3,IGFBP5,IL1B,IRS1,IRS2,JDP2,KDR,KIT,KITLG,LBH,LEF1,LGALS12,MSX2,MYC,NCALD,NDUFC2,NGFR,NR5A2,OGN,PMEPA1,PRDM1,PRICKLE1,PROCR,RHOU,RUNX2,SERPINB1,SLC1A3,SLC27A2,SLC7A11,SLC7A2,SLPI,SPARC,Tcf7,TERT,TGFB3,TIMP3,TNFRSF19,TNNT2,…
ESR2		ligand-dependent nuclear receptor		0.34	4.58e-20	ACKR3,ACTC1,ADH7,AGT,ANO2,ANPEP,ARRDC4,BCAT1,BMP2,BMP5,Bst2,C3,CA2,CABP7,CALCB,CCL3L3,CD93,CDKN1A,CHST15,CHST2,COL11A1,COL1A1,COL1A2,COL5A3,COL7A1,CPM,CRIM1,CRLF1,CTSH,CXCL12,CXCL16,CYP26B1,DDAH1,DHCR24,DPYSL3,EGR1,ELK4,ETV1,FN1,FST,GATA3,GFAP,GJB3,GPNMB,GPX3,GREB1,HAND2,HOXD11,IGF1R,IGFBP5,IL1B,INSIG1,INSR,IQGAP2,IRF7,IRS2,KCNT2,KDELR3,KDR,KIT,KITLG,KRT14,KRT19,KRT8,LAMB3,LMO4,LORICRIN,LOXL1,LOX…
dihydrotestosterone		chemical - endogenous mammalian		0.939	4.68e-20	ACE,ACKR3,Acp5,ADH1C,AGT,AMHR2,ARG1,BASP1,BMPR1B,C4A/C4B,CALCB,CD36,CD74,CDKN1A,CEBPA,CMKLR1,COL3A1,COL5A2,COL5A3,COL6A1,CPT1A,CYP4B1,DCN,DHCR24,DIO2,EGLN1,EGR1,ERG,ETV1,F2R,FN1,Foxp1,FRK,FST,G0S2,GAP43,GFAP,GPD1,GPX3,GREB1,GRP,HECTD2,HK2,HLA-A,HNF1A,HSD11B2,ID2,IGF1R,IGFBP5,INSR,IQGAP2,IRS1,IRS2,KITLG,KRT14,KRT19,KRT5,LDLR,LEF1,LPL,LTBP1,LYZ,MARK1,mir-10,MYB,MYC,NDRG1,NOS1,NOS3,OXTR,PCK1,PER2,PH…
CTNNB1		transcription regulator		1.431	1.14e-19	ABCB1,ACAT2,ACTC1,ADGRG2,AHR,Akr1c14,ALCAM,ALDH1A2,APCDD1,ARMH4,BHLHE40,BMP2,CA9,CCL4,CD274,CD36,CDKN1A,CEACAM1,CEBPA,CLDN2,COL1A1,COL3A1,COL4A6,CPT1A,CRABP2,CRIP1,CSF3,CTDSPL,CXCL12,Cxcl9,CYP1B1,DBH,DIO2,DIXDC1,DKK2,EDN3,EGR1,ERBB3,ETV1,EYA2,F13A1,F2R,FGF18,FN1,FOXC1,FST,FUT2,FZD1,FZD4,GADD45G,GAP43,GATA3,GCK,GDNF,GFAP,GFPT2,GPA33,HHEX,HK2,HMGCS2,HNF1A,ID2,IFNG,IGF2,IGFBP5,IL15,IL1B,IRS1,JCHAIN,…
diethylstilbestrol		chemical drug		1.942	2.14e-19	ABCG2,ADH1C,AGTR2,AHR,ALPL,AMHR2,Aox3,BCAT1,C3,CD200,CDKN1A,CFB,COL1A1,CRABP2,CTSK,CYP2F1,DCLK1,DCN,EGR1,Elf5,EMP1,GAP43,GDF10,GREB1,GSTM3,HLA-A,HTRA3,IGF1R,IL4R,INHBA,IRS1,JCHAIN,KDR,KRT13,KRT15,KRT5,LMO4,LSP1,LTBP2,LUM,MAOA,MFAP2,MFAP4,MSX2,Muc1,Muc4,Nrg1,OXTR,PRDM1,RGS4,RGS5,RIN2,S100A6,S100A8,SLPI,SPARC,STAT5A,SULF1,TGFB3,Tgtp1/Tgtp2,Tlr12,VIT,VNN1,WNT4,WNT5A
TGFBR2		kinase	Inhibited	-3.004	2.4e-19	ADAM8,ADORA2A,ADORA2B,ALOX5AP,ATP1A2,BACE2,BATF,BCAT1,BHLHE40,BMP5,BMP6,C15orf48,CCDC184,CCL3L3,CCL4,CD200,CD69,CDKN1A,COL1A1,COL1A2,COL4A6,CRISPLD2,CRYAB,EGR1,EPAS1,FN1,FST,GADD45G,GFAP,GIPC2,GSR,H2BC5,HGF,HK2,IFNG,IL1B,JUP,KCNH1,KDR,KRT19,KRT7,KRT8,LRIG1,LTB4R,Ly6a (includes others),mir-10,NGF,NOS3,PGM1,PTCH1,PTGER2,RAMP3,Retnlg,RRAD,RUNX2,S100A8,S100A9,SAA1,Saa3,SELP,SEMA7A,Serpinb6b,SMAD3,SNA…
KDM1A		enzyme		-1.312	1.72e-18	A2M,ADCY5,AGT,BARX2,BMP2,Bst2,C3,C4A/C4B,CCL3L3,CCL4,CD274,CD48,CD74,CDA,CDH4,CDKN1A,CLEC7A,COL1A1,COL1A2,COL4A4,CXCL16,EBF1,EPHX1,EPSTI1,FCGR3A/FCGR3B,FN1,GALNT15,GAP43,GATA3,GFAP,Glycam1,GPNMB,GREB1,HAS3,HLA-A,HLA-DQA1,HLA-DQB1,HLA-DRB5,ID2,IGF1R,IQGAP2,IRF7,IRGM,KLF2,KRT8,LY86,LYZ,MAP2,MSX2,Mx1,MYC,NOS3,OASL,PDE2A,PHF11,PRICKLE1,PRKG2,PTPRB,PTX3,RHOU,S100A6,SERPINB1,SHROOM3,SLC22A3,SNAI1,TERT,…
PD98059		chemical - kinase inhibitor		-1.167	2.49e-18	ACAT2,ACE,AGT,ALOX5AP,ANPEP,ARRB1,BATF2,BDH1,BMP2,C3,CA2,CCL3L3,CCL4,CD36,CD69,CD74,CD86,CDKN1A,CEBPA,COL1A1,COL1A2,COL3A1,CTSH,CTSK,CYP1B1,DBH,DIO2,DIO3,ECE1,EDNRB,EGR1,EMP1,EPAS1,F2R,FAM3B,FN1,FPR2,GAP43,GDNF,GRIA1,HAS2,HGF,HSD11B2,IFNG,IGF1R,IGF2,IL1B,INSIG1,INSR,ITGB5,KRT19,KRT8,LAT,LDLR,LPL,MCF2L,MMP11,MYC,NGF,NOS1,NOS3,PCK1,PHLDA1,PLA1A,PLA2G4A,PLAT,PTX3,RAB20,RECK,RNASE4,RUNX2,S100A8,SCARB…
IL13		cytokine		1.508	2.72e-18	ACKR3,Acp5,ADA,ADAM8,ADORA2A,ADORA2B,AIF1,ALDH1A2,ALOX5AP,ARG1,ARG2,BATF,BCL2A1,C3,CA2,CCL3L3,CCL4,CD36,CD48,CD86,CEBPA,CFI,CHST2,CISH,Clca3a1/Clca3a2,CLDN2,CLEC4A,CLEC7A,COL18A1,COL1A1,COL1A2,COL3A1,COL6A2,CTSH,CTSK,CXCR2,DCLK1,DHCR24,DIPK2B,EGR1,EPAS1,F13A1,FCGR2A,FCGR3A/FCGR3B,FN1,FPR2,G0S2,GATA3,GPNMB,GPX3,HLA-DRB5,IFNG,IL13RA2,IL1B,KITLG,KLK11,KRT5,LTBP1,MAOA,MSMO1,NTN1,PCDH1,PHLDA1,PLA2G4A,…
bleomycin		biologic drug		1.924	8.78e-18	ACKR3,Acp5,ARG1,BASP1,BHLHE40,C3,CAMK2B,CCL3L3,CD86,CDH5,CDKN1A,CEBPA,COL1A1,COL1A2,COL3A1,CSF2RB,CSF3,CTSK,CXCL12,DCN,F2R,FAP,FN1,FZD1,GAB1,GAB2,IFNG,IL13RA2,IL1B,IL4R,IRF7,IRS2,JCHAIN,KITLG,LGALS3,LTBP1,LTBP2,MAP3K6,MYC,MYCT1,OASL,PECAM1,PLA1A,PLAT,PTGER2,PTX3,RASD1,Retnla,Saa3,SEMA7A,SMAD3,SNAI1,SPHK1,SPP1,TERT,TIMP3,TMPRSS2,TWIST1,VWF,WNT5A
LY294002		chemical drug		-1.152	1.13e-17	ABCB1,ABCG2,ACKR3,ADH1C,AGTR2,ALOX5AP,ANPEP,ATP2B2,BHLHE40,BMP2,CA9,CD274,CD36,CD69,CD74,CD86,CDKN1A,CEBPA,COL1A1,COL1A2,CSF3,CXCL16,Cxcl9,DHCR24,DLG2,EFNB2,EGR1,EPAS1,ERBB3,F2R,FN1,FOXC1,FRK,GCK,GDF5,GFAP,GPD1,GSR,GSTM3,HAS2,HGF,HK2,HNF1B,HOXD4,IFNG,IGF1R,IGF2,IGFBP5,IL1B,IL33,INSR,IRS1,IRS2,ITGB5,JUP,LAMB3,LAMC2,LMO4,LOXL1,MAP2,MYB,MYC,NDRG1,NOS3,P2RY6,PDE4B,PECAM1,PHLDA1,PIK3C3,PTGER2,PTN,PTX3…
8-bromo-cAMP		chemical reagent		0.733	1.4e-17	ACE,ADCY4,AOC1,AP3B2,ARG1,ARG2,AVPR1A,BMP2,CAMK2A,CDKN1A,CEBPA,COL11A1,COL3A1,COL4A4,COL4A6,COL5A1,COL5A2,CSF2RB,CTSK,CYP1B1,CYP21A2,DBH,DCN,DDX25,DIO2,EGR1,ERBB3,F2R,FGF1,FN1,FST,GFAP,GNAI1,GNG12,GPX3,ID2,IGF1R,IGF2,IL12RB1,IL15,IL1B,IL4R,INHBA,IQGAP2,ITGA8,ITGB8,KDR,KIT,KITLG,KRT8,LAMA2,LAMB3,LDLR,LEF1,LEPR,LGMN,LTBP1,MAOA,MAOB,MSX2,MYC,NOG,NOS1,P4HA3,PCK1,PDE4B,PLAT,PRICKLE1,PTCH1,PTGER3,RASGR…
rosiglitazone		chemical drug		0.656	4.91e-17	ADA,ADAM8,AGT,AOC1,ARG1,C3,C4A/C4B,CCL3L3,CD36,CD86,CDKN1A,CEBPA,CERT1,CLEC7A,COL1A1,COL1A2,COL3A1,COL6A1,Cox8b,CPT1A,Cxcl9,DIO2,DLX5,EGLN1,EGLN3,FABP3,FABP5,FGF1,FN1,GATA3,GCK,GOT1,GPA33,GPD1,GPR65,GRIA1,GSTA3,HAS2,HGF,HMGCS2,HSD11B2,IDH1,IFNG,IGF2,IGFBP5,IL1B,INHBA,INSIG1,INSR,IRF7,IRS1,IRS2,KLF11,KLF2,LAMB3,LPL,LTB4R,Muc1,NGF,NOS3,NR1H3,PCK1,PECAM1,PLCL1,PTPRO,RBP4,Retnla,RGS2,RUNX2,S100A8,S10…
prostaglandin E2		chemical - endogenous mammalian		-1.676	8.7e-17	ADORA2B,AHR,AIF1,Akr1c14,ARG1,BMP2,CALCRL,CALHM6,CCL3L3,CCL4,CD226,CD274,CD69,CD74,CD86,CDKN1A,CLEC7A,CNNM2,COL1A1,CSF3,CXCL12,Cxcl9,DCN,EGR1,F2R,FN1,FST,GCA,GFAP,Gzmb,HAS2,HEG1,HLA-A,HLA-DMA,HLA-DQA1,HLA-DQB1,HLA-DRB5,IFNG,IGF1R,IGFBP5,IL12RB1,IL1B,mir-10,MYC,NR1H3,NR5A2,NTF4,OSBPL3,PDE4B,PGF,PLA2G4A,PLEKHA4,PRDM1,PTGER2,RASGEF1B,Retnla,RGS2,RUNX2,S100A8,SCARB1,SPHK1,SPP1,TAGAP,Tgtp1/Tgtp2,THBD,…
KRAS		enzyme		-0.039	1.01e-16	Acp5,AGO2,AGT,AHR,AKR1B10,Akr1c14,ALDOC,AMPD3,ANPEP,AOX1,ARG1,BCL2A1,BDH1,BNC1,CD274,CD74,CDKN1A,CEACAM1,CFTR,COL1A1,COL3A1,COL4A3,CPM,CRYAB,CSF2RB,CSF3,DCLK1,DDAH1,EGFL6,EGR1,ETV1,ETV5,FCGR2A,FN1,GFAP,GGT5,GSTA3,GSTM3,Gzmb,H2BC10,H3C1,HK2,IFNG,IGF1R,IGF2,IL1B,IL33,INSR,IQGAP2,ITGB6,KCNN4,LAMA2,LAMB3,LAMC2,LBH,LEF1,LGALS3,Ly6a (includes others),LYZ,MACC1,MICB,mir-10,MSLN,Muc1,MUC20,Muc4,MYC,NOS1,…
IL6		cytokine	Activated	2.06	1.03e-16	A2M,ABCG2,Acp5,ADORA2B,AGT,AHR,AKR1B10,ANPEP,ARG1,ARL4C,BATF,BMP2,BMP6,C3,CCL3L3,CCL4,CD274,CD36,CD48,CD74,CD86,CDKN1A,CEACAM1,CEBPA,CISH,CLDN2,COL1A1,COL3A1,CRLF1,CRYAB,CSF2RB,CTSK,Cxcl9,CYP1B1,DCN,DLX5,EGLN3,EGR1,FN1,FPR2,GADD45G,GAP43,GFAP,Gzmb,HGF,HLA-A,HLA-DMA,HLA-DQA1,HLA-DRB5,ID2,IFNG,IGF2,IGFBP5,IL15,IL1B,IL4R,IRAG1,IRS1,ITGB5,JCHAIN,KDR,KIT,KRT14,KRT8,LDLR,LPL,LY86,LYZ,MACROD1,MAP2,MFAP4…
U0126		chemical drug		-0.512	1.05e-16	ABCB1,ABCG2,ACKR3,ADORA2B,AGO2,AGT,ALPL,APLNR,ARG2,Art2a,ASIC2,BHLHE40,BMP6,C3,CA9,CCL3L3,CCL4,CD200,CD274,CD36,CD69,CDH5,CDK18,CDKN1A,CEBPA,CFTR,CLDN2,COL1A1,CSF3,CXCL12,CYP1B1,CYP21A2,CYP4F2,DBH,DDAH1,EDNRB,EGR1,EMP1,ERG,ETV1,ETV5,FN1,FOLR1,G0S2,GDNF,GFAP,GFPT2,GRIA1,HLA-DQA1,IFNG,IL13RA2,IL1B,INHBA,ITGB5,JDP2,KCNN4,KDR,LAMB3,LDLR,LORICRIN,LPL,mir-10,MYC,NAV3,NOS1,PECAM1,PER2,PHLDA1,PLA2G4A,Ret…
APP		other	Activated	3.354	1.13e-16	ABCG2,ADAP1,AIF1,AK1,ALDOC,Ank2,ANXA6,AP3B2,ARG1,ATP1A2,ATP2B2,BACE2,BASP1,BMP6,C3,C4A/C4B,CALML4,CCL3L3,CCL4,CD69,CD74,CD86,CDC14A,CDH5,CDKN1A,CH25H,CKMT1A/CKMT1B,COL18A1,CRABP2,CRLF1,CRYL1,CSF2RB,CSF3,Ctla2a/Ctla2b,CXCL12,Cxcl9,CXCR2,CYP26B1,DCN,DDAH1,DNM1,EGR1,EPAS1,FABP3,FAP,FCGR2A,FN1,FOLR1,Foxp1,FZD1,GAB1,GAP43,GDNF,GFAP,GRIA1,GSTM3,H19,H2BC5,H4C9,HGF,Hrk,Ifi47,IFNG,IGF1R,IGF2,IGFBP5,IL13RA…
CEBPA	-2.049	transcription regulator		0.275	1.64e-16	A2M,ABCB1,ADH1C,ADH7,AGT,AKR1B10,ALOX5AP,ANPEP,APCDD1,APLNR,ARG1,ARG2,ARL4C,BCL2A1,C3,CA2,CCL4,CD3G,CDKN1A,CEBPA,COL1A1,COL1A2,CPT1A,CRABP2,CSF3,CTSK,EBF1,EFNB2,Elf5,EMCN,EPHA7,EPHX1,ERG,FZD1,G0S2,GGH,GLIPR1,HAS2,HGF,HNF1A,HNF1B,ID2,INSR,IRS1,IRS2,ITGB5,KLRC1,KRT14,KRT7,LEPR,LORICRIN,LPL,Ly6a (includes others),MSX2,MYC,NR5A2,NTF4,OXTR,PCK1,PRDM1,PTX3,RGS2,RUNX2,S100A8,S100A9,SAA1,Saa3,SERPINB1,SE…
AR		ligand-dependent nuclear receptor		-0.095	1.67e-16	ALDH1A2,AMHR2,ARG1,ARG2,ATP8A1,AVPR1A,BASP1,C3,C4A/C4B,CA4,CALCB,CAMK2A,CCL3L3,Cd24a,CDKN1A,CHPT1,COL3A1,CXCL12,DHCR24,DHH,DISP2,DSC2,Dst,EDNRB,EGR1,ELK4,EPAS1,EPHX1,ERBB3,ESYT3,ETV1,FABP5,FYB2,GADD45G,GATA3,GDNF,GFAP,GPD1,HGF,HLA-A,HSPB7,IGF1R,IGF2,IGFBP5,IL17RE,KITLG,KRT14,LAMC3,LHFPL6,LRIG1,Ly6a (includes others),MAOA,ME2,MICALL2,mir-10,MRAS,MSMO1,MYB,MYC,NDRG1,NGFR,NOS3,NR5A2,NTF4,NXNL2,P2RX2…
OSM		cytokine		0.825	1.71e-16	A2M,ACE,ADAMTS3,AHR,AKR1B10,AMPD3,ARG1,ARL4C,BHLHE40,CALB2,CDA,CDKN1A,CEBPA,CH25H,CISH,COL1A1,COL1A2,COL3A1,COL6A1,CPM,CRLF1,CSF3,CTSH,CXCL12,CYP1B1,DHCR24,DSC2,DSG3,EGR1,EPHA1,ERBB3,FN1,FOXC1,GAB1,GADD45G,GAP43,GCA,GJB5,GPNMB,HGF,HK2,HLA-A,HSD11B2,ID2,IFNG,IL15,IL1B,IL33,IL4R,IRF7,IRS1,ITPKB,KRT19,LDLR,LMO1,LORICRIN,MAOA,MAP2,MYC,PGF,PLA2G4A,PRDM1,PSMB8,PSMB9,PTPRZ1,PYGL,RALY,RNASE4,S100A8,S100A…
ERBB2		kinase		0.645	1.87e-16	ABCG2,ADAM8,ALDOC,BHLHE40,CCL4,CD36,CDKN1A,CHST2,COL18A1,COL1A1,COL3A1,COL5A1,COL5A2,COL6A1,COL6A2,COL6A3,COL7A1,CPM,CRIP1,CXCL12,Cxcl9,CYP4B1,DHH,DSP,EFNB3,EGR1,ELF3,Elf5,EMP1,EPSTI1,ERBB3,ETV1,ETV5,F2R,FN1,FOLR1,FZD4,GATA3,GDPD3,GFPT2,GGT5,GNAI1,GPX3,GZMH,H19,HAS2,ID2,IDH1,IFNG,IGF1R,IGF2,IGFBP5,IL1B,ITGB6,JCHAIN,JUP,KCNN4,KDR,KIT,KRT7,LAMB3,LAMC2,LGALS3,LIG3,LMO4,LTBP2,LUM,MAOA,MAPK13,MFAP2,mi…
PPARG		ligand-dependent nuclear receptor		1.119	2.57e-16	ABCG2,AGT,ALDH1A2,ARG1,BDH1,C3,CA2,CD274,CD36,CDKN1A,CEBPA,COL1A1,COL1A2,CPT1A,CRABP2,CSF3,CYP4B1,EGLN1,EGLN3,EPAS1,EPHX1,FABP3,FABP5,FGF1,FN1,FOXO6,FST,FZD1,GCK,GPD1,GSTA3,HGF,HK2,HMGCS2,HR,IDH1,IFNG,IGFBP5,IL1B,IL33,INSIG1,INSR,IRS1,IRS2,Kctd12b,KLF11,KLK11,KRT19,LAMB3,LDLR,LPL,MAP2,MCTP1,MOGAT1,MYH14,NDRG1,NOS3,NR1H3,NR2F2,PCK1,PECAM1,PPP2R2B,PRDM1,PRKG2,PTGER3,PYGL,RAB20,RBP4,Retnla,RUNX2,S10…
Tcf7	-1.504	transcription regulator		-1.681	5.96e-16	Akr1c12/Akr1c13,ARHGAP20,ARRDC4,BATF,BLK,CCDC3,CCL3L3,CCL4,CD200,Cd24a,CD69,CD79B,CDKN1A,CISH,DHCR24,Dst,EPHX1,G0S2,GATA3,GPA33,GPR83,Gprasp2,GZMA,Gzmb,HLA-DQA1,ID2,IFNG,IGF1R,IL4R,ITGB8,KIT,LDLR,LEF1,LRIG1,Ly6a (includes others),LYZ,MSMO1,MYZAP,Naip1 (includes others),NR2F2,NR5A2,NTN4,OSBPL3,P2RY1,PECAM1,PHLDA1,PILRB,PIP5K1B,PRDM1,PRF1,PTGER2,PTPRO,PYGL,RASGEF1B,RUNX2,Serpinb6b,SRPK3,STAT1,TBC1D…
SMARCA4		transcription regulator		1.22	1.63e-15	A2M,ABCB1,ACE,AGT,AHR,ALDOC,ARL4C,ARRDC4,BATF,BCL2A1,CALB2,CD74,CDKN1A,CEACAM1,CNTN1,COL1A1,COL7A1,CPM,CRIM1,CTSH,CXCR6,CYP4B1,DHRS9,EBF1,EGR1,EPHA1,EVA1A,FCGR2A,FN1,FOLR1,GADD45G,GJB5,GPR83,GSTO1,HAPLN3,IFNG,IGFBP5,IL1B,INHBA,KDR,KIT,KLF8,KRT15,LAMC2,LEF1,LGALS3,LOXL2,LRRC34,LUM,MAOB,MAPK13,MBP,MICB,MYB,MYC,MYRF,NCALD,NECTIN1,NOS3,NR2F2,NRP2,PCDH1,PDE4B,PLAT,PLS1,PSMB9,PTCH1,PTX3,RGS2,RHBDL2,RUN…
TWIST1	1.591	transcription regulator		-0.316	2.6e-15	ALCAM,ARG1,C3,CBX2,CCDC3,CDKN1A,CHRDL2,COL1A1,COL6A1,CXCL12,DCN,DKK3,DNM1,DPYSL3,EFNB2,EGFL6,FAT4,FCGBP,FN1,HEG1,IGFBP5,IL1B,ITGA8,ITGB5,KCNN4,KIT,LGALS3,mir-10,MRC2,OLFML3,PTPRZ1,Retnla,RUNX2,SLC28A3,SLC29A1,SNAI1,SPHK1,SPP1,TIMP3,UNC5B,VCAN,VIM
FGF2		growth factor		0.014	3.15e-15	ACE,ACTC1,AGTR2,AKR1B10,ANPEP,BMP2,CD274,CDH5,CDKN1A,COL1A1,COL1A2,COL3A1,CRABP2,CRYAB,CSF3,CTSK,CXCL12,DCN,DIO3,DKK2,EDNRB,EFNB2,EGLN3,EGR1,EPAS1,ETV1,ETV5,FGFR4,FN1,FUT2,GAP43,GDNF,GFAP,GPNMB,GRIA1,HAS2,HGF,HK2,ID2,IFNE,IGF1R,IGF2,IGFBP5,IL1B,INHBA,IRS1,KDR,KIT,LEF1,MACROD1,MBP,MYC,NGFR,NOG,NOS3,NR5A2,PECAM1,PGF,PLAT,RUNX2,S100A8,SELE,SERPINA1,SNAI1,SPARC,SPHK1,SPP1,SYCP3,TEAD4,TERT,TIMP3,Tmsb4…
estrogen receptor		group		-0.3	3.58e-15	ABCG2,AGO2,C3,CALB2,CALCB,CDH10,CDH4,CDH5,COL12A1,COL4A6,COL5A1,COL6A1,COL6A2,COL7A1,CPM,CXCL12,DSC2,DSP,EGR1,ERBB3,FGF1,FGFR4,FN1,GATA3,GJB3,GREB1,IRS1,JUP,KIT,KRT15,KRT19,KRT7,KRT8,LAMC2,LDLR,LOXL2,MYC,OXTR,PCDH1,PLEK2,RGS2,SLC9A3R1,SMAD3,SNAI1,SPARC,TERT,TGFB3,TIMP3,TJP3,VIM,WNT5A,WNT5B
LEF1	-1.861	transcription regulator		-1.297	1.04e-14	ABCG2,ARHGAP20,ARRDC4,BLK,CCDC3,CCL4,CD200,Cd24a,CD274,CD79B,CDKN1A,COL11A1,Dst,EPHX1,FGF18,FN1,G0S2,GATA3,GPR83,Gprasp2,GZMA,Gzmb,HAS2,HLA-DQA1,ID2,IGF1R,ITGB8,LEF1,LHX6,LRIG1,Ly6a (includes others),LYZ,MSX2,MYC,MYZAP,Naip1 (includes others),NR2F2,NTN4,P2RY1,PHLDA1,PILRB,PIP5K1B,PRDM1,PRF1,PTCH1,PTGER2,PTPRO,PYGL,RASGEF1B,RUNX2,Serpinb6b,SMPD3,SPP1,SRPK3,TBC1D4,TEX15,VIM
IGF1		growth factor	Activated	2.476	1.73e-14	A2M,ADA,ADAMTS2,ADORA2B,AGTR2,ANPEP,BATF,BCL2A1,BHLHE40,BMP2,C4A/C4B,CCL3L3,CCL4,CD74,CDKN1A,CISH,COL1A1,COL1A2,COL3A1,COL5A2,CRYAB,CYP1B1,DCLK1,DCN,DHH,EFNB2,EGR1,EPAS1,FJX1,FN1,GADD45G,GAP43,GCK,GDF10,GDNF,GFAP,GPD1,HGF,HSD11B2,ID2,IGF1R,IGF2,IGFBP5,IL1B,IL4R,INSR,IRS1,IRS2,ITGB5,JDP2,KCNF1,KDELR3,KIF1A,KLHL24,LEPR,LGALS12,LHFPL6,LOXL2,LPL,Ly6a (includes others),MBP,MYB,MYC,NOG,NTN1,OLFM4,PHLDA…
thioacetamide		chemical toxicant		1.932	1.76e-14	AOC1,ARG2,BHLHE40,C4A/C4B,CD200,Cd24a,COL1A1,COL1A2,COL3A1,CXCL16,DKK3,EDNRB,ELF3,EMP1,EPHX1,F2R,FCGR2A,GFAP,GOT1,GPD1,GPNMB,GPX3,GSTM3,HGF,Hrk,IL13RA2,IL1B,KDR,LAMC2,LGALS3,LIN7A,LTBP1,MBD4,MYC,PECAM1,PLA1A,PLET1,PSMB8,REG3G,SLC34A2,SLC7A11,SPARC,SPP1,SPRR1A,TAGLN3,TES,TGFB3,UBLCP1,UPP1,USP2,WNT5A
CREBBP		transcription regulator		1.369	1.93e-14	ADORA2A,AGT,AMHR2,ANXA6,ARHGEF10L,CA2,CAMK1G,CAMK2B,CBL,CD160,CDH5,CDKN1A,CEBPA,COL1A2,CRIM1,CRISPLD2,CXCL12,Cxcl9,EGR1,EPSTI1,ESAM,EYA2,FRMD4A,GFRA1,GIMAP1-GIMAP5,HAS2,HMGCS2,IFNG,IGF1R,IL12RB1,IL17RE,JUP,KLF2,KLHL4,KRT14,LDLR,LORICRIN,LPL,MCF2L,MMP11,MYC,NDRG1,NTN1,PCK1,PDE10A,PIP5K1B,PKHD1,PRF1,PSMB9,RAPGEF4,RGS2,Rnf125,RNF157,RUNX2,SELE,SELP,SERPINE2,SLC7A11,SMPD3,ST6GAL1,THRSP,TLE6,TMPRSS2,T…
IL2		cytokine	Activated	3.107	2.16e-14	ADAM8,AHR,ARHGAP20,ARHGAP8/PRR5-ARHGAP8,BATF,BCAT1,BCL2A1,BHLHE40,BMP2,C3,CACNA1E,CAPN5,CCL3L3,CCL4,CD160,CD274,CD3D,CD3G,CD69,CD74,CD86,CDKN1A,CEACAM1,CEBPA,CISH,CMKLR1,CRABP2,CRMP1,CSF2RB,CSF3,CXCL12,Cxcl9,CXCR6,DENND2D,DHCR24,Dst,EMP1,EPAS1,EPHX1,FCGR3A/FCGR3B,FPR2,GADD45G,GATA3,GFAP,GPR83,GZMA,Gzmb,HHEX,HK2,HLA-DQA1,HLA-DQB1,HLA-DRB5,IDH1,IFNG,IL12RB1,IL18BP,IL1B,IL4R,INSIG1,IRGM,ITGB8,ITK,KI…
SP1		transcription regulator		-0.145	2.24e-14	ABCB1,ADA,ADCY4,AEBP1,AFAP1L1,ALPL,BACE2,CD79B,CDH5,CDKN1A,CEACAM1,CEBPA,COL1A1,COL1A2,COL7A1,CRABP2,CRYAB,CXCL12,CYP1B1,CYP21A2,DBH,DHCR24,DNM1,EGR1,F2R,FBXL2,FGFR4,FN1,FOLR2,FPR2,GOT1,GRIA1,HAS2,HGF,HK2,HSD11B2,IFNG,IGF1R,IGF2,IL15,IL1B,IL4R,INSR,ITGB5,KDR,KIT,KLF8,KRT19,LDLR,LORICRIN,LPL,LTB4R,MAOA,MAOB,MMP11,MYC,NDRG1,NGFR,NOS1,NOS3,NR5A2,NTF4,PADI1,PCK1,PEMT,PLA2G4A,PROCR,PTN,RASGRP2,RECK,RO…
SB203580		chemical drug		-1.773	2.39e-14	Acp5,ADAMTS8,ADAMTS9,AGT,ALOX5AP,ALPL,ARG1,BMP2,C3,C4A/C4B,CCL4,CD109,CD200,Cd24a,CD274,CD69,CD86,CDKN1A,CEACAM1,CHRDL2,COL1A1,COL1A2,COL3A1,CRYAB,CTSH,CTSK,CYP1B1,CYP26B1,EDNRB,EGR1,FABP3,FN1,FPR2,GLIPR1,HAS2,HAS3,HK2,HSD11B2,IFNG,IL12RB1,IL13RA2,IL1B,IRF7,KDR,KRT23,LORICRIN,MYC,NGF,NOS3,P2RX2,PCK1,PDE4B,PLA1A,PLAT,PLB1,RCN3,RFLNA/ZNF664-RFLNA,RND1,RUNX2,SELE,SELP,Serpinb6b,SLC39A2,SLPI,SMAD3,SN…
EZH2		transcription regulator		0.729	2.87e-14	ACKR3,ADRB1,ALOX5AP,ALPL,ANXA6,BMP2,BMPR1B,C15orf48,C3,CA2,CACNA1E,CACNG4,CDKN1A,CEBPA,COL1A1,COL1A2,COL5A1,CRISPLD2,CSF3,CYP1B1,EGR1,EPAS1,EPDR1,EPHA1,FZD1,GATA3,HGF,HSD11B2,IFNG,IGF1R,KIT,KITLG,KLF2,LAMB3,LAMC2,LORICRIN,LYPD6B,MAL2,mir-10,MYC,NDRG1,NGFR,OXTR,PER2,PGF,PLA2G4A,PPP2R2B,PRDM1,PRICKLE1,PTN,RUNX2,S100A8,S100A9,SAA1,SERPINA1,SLC1A3,SLC7A11,SMAD3,SNAI1,SOCS1,SULF1,TERT,TGFB3,TIMP3,TMPR…
CREB1		transcription regulator		0.852	4.38e-14	ADORA2A,ARG1,BHLHE40,CABP7,CALB2,CALCB,CAPN5,CCL4,CD3D,CDA,CDH10,CDKN1A,CEBPA,CGREF1,CH25H,CPT1A,CRIM1,CRMP1,CYP46A1,DBH,DIO2,DKK2,EGR1,EHD4,ERC2,FAM3B,FN1,GADD45G,GAP43,GDA,GFRA1,GPNMB,GPR83,GRIA1,HAS2,HECA,HLA-A,HLA-DQB1,IFNG,IGSF10,IL1B,INHBA,IRF7,IRS2,KDELR3,KIAA1549L,KLF7,LDLR,LMO1,LORICRIN,LPL,MCTP1,MEST,MSMO1,MYC,NOS1,NRP2,PCK1,PEG10,PER2,PLA2G4A,PLAT,PLXNA2,RASGEF1B,RASGRF1,RBP4,RERG,Retn…
JUN		transcription regulator		0.645	5.59e-14	A2M,ABCB1,ACAT2,ADH7,ARG1,BCL2A1,C3,CD274,CDKN1A,CHST4,Clca3a1/Clca3a2,CLDN2,COL1A1,COL1A2,CSF3,CXCL16,Cxcl9,CYP1B1,DBH,DIO2,EHD4,EPAS1,FN1,FOLR2,FOXC1,GAP43,GDNF,GOT1,GREB1,HK2,Hrk,HSPB2,ID2,IFNG,IGF1R,IL1B,IRS2,ITGB8,KDR,KRT15,LAMB3,LGALS3,LMO1,LORICRIN,LTBP1,MAOB,MBP,MCF2L,MYB,MYC,NDRG1,NGF,NR0B2,NR5A2,OXTR,PLA2G4A,PTPRO,PTX3,RASGRF1,RUNX2,SAA1,SH2D5,SLC19A1,SPARC,SPHK1,SPP1,SPRR1A,STAT1,SULF2…
E. coli serotype 0127B8 lipopolysaccharide		chemical - endogenous non-mammalian		1.618	1.02e-13	ADGRG2,CALB2,CHST11,CHST8,CXCL12,CXCL16,Cxcl9,DIO2,EDNRB,F2R,FGF1,FPR2,FZD1,GDNF,GPR83,GPRC5B,HAS2,Ifi47,IL15,IL1B,KLF2,LAMC2,LGALS3,LPAR4,NCALD,NGF,NOS3,P2RY1,P2RY14,P2RY6,PCK1,PPP1R1B,PSD2,PTX3,S1PR3,SEMA7A,SLC16A9,SLC7A11,SMAD3,STAT1,UBD
GLI1		transcription regulator		-1.497	1.1e-13	ABCG2,ANXA6,ARL14,ARL4C,BCL2A1,BNC1,Cd24a,CDKN1A,COL1A1,DIO2,EGR1,EMP1,ETV5,FAM131B,FAM43A,FGF1,FUCA2,GAS2L3,GDA,GPA33,GPRC5A,GREM2,ID2,IGF1R,IGF2,IL17RD,IL33,INSIG1,IQGAP2,IRS1,ITGB6,ITPKB,JDP2,JUP,KIT,KITLG,KLK10,KLK11,KRT15,KRT19,LAMB3,LDLR,MALL,MEST,MMP11,MSX2,NAV3,NOG,NR2F2,PRICKLE1,PSMB9,PSTPIP2,PTCH1,PTCH2,RAB27B,RGS10,RHOU,RIN2,RNASE4,RUNX2,S100A14,S100A6,S100A9,SCG5,SERPINA1,SERTAD4,SLC1…
PTEN		phosphatase		-0.538	1.1e-13	2010204K13Rik,ADAMTS9,Akr1c12/Akr1c13,ALDH1A2,ALOX5AP,ARG1,BACE2,C3,CA2,CALCRL,CAMK2B,CD274,CD86,CDH5,CDKN1A,CEBPA,COL18A1,COL1A1,COL3A1,COL5A1,COL5A2,COL5A3,CTDSPL,CXCR6,DKK3,EFNB2,EPAS1,ERBB3,FAP,FGF1,FGFR4,FN1,G0S2,GATA3,GLIS1,GMDS,GPR83,GPRC5C,GPX3,GSR,HGF,HGFAC,HLA-DMA,HSPB2,IFNG,IGF1R,IGF2,IGFBP5,IL1B,IL4R,IRS2,ITGA8,Kctd12b,KDR,KIF3A,KIT,KLHL24,KRT19,LDLR,LGALS3,LGR6,LOXL1,LOXL2,LOXL4,Ly6a…
AGN194204		chemical drug	Activated	2.748	1.11e-13	ACAT2,AHR,ARL4C,BCL2A1,CA2,CCL3L3,CCL4,Cd24a,CDKN1A,CEBPA,COL6A2,CPT1A,CRABP2,CYP26B1,DCN,DKK2,EMP1,Foxp1,GATA3,GNAI1,GPR65,GPRC5A,Gzmb,HK2,HTRA3,Ifi47,IL12RB1,IL33,IL4R,IRS2,KANK3,LPL,MYC,PALM3,PARM1,PEAR1,PHLDA1,PTPN22,RAMP3,RCAN2,RGS10,S1PR3,SLCO4A1,SPP1,Tgtp1/Tgtp2,ZNF423
TP53		transcription regulator		1.267	1.14e-13	A2M,ABCB1,ABCG2,ACE,ACOT11,ADA,ADAM8,ADORA2B,AGO2,AK1,ALDH1A2,ALDOC,ANXA6,ARG1,ARHGEF4,ARRB1,ASTN2,BCAT1,BCL2A1,BHLHE40,BMX,BOK,C2,CA9,CALCRL,CAMK2B,CCL3L3,CCL4,CD36,CDH10,CDKN1A,CEBPA,CGREF1,CKMT1A/CKMT1B,CLCA2,COL18A1,COL1A1,COL1A2,COL3A1,COL5A2,COL6A2,COL7A1,Cox8b,CPT1A,CRYAB,CTSH,CTSK,CXCL12,CXCR2,CXCR6,CYP26B1,DHCR24,DHRS9,DKK3,DLGAP1,DNAJB5,DNASE1,DNM1,DPYSL4,DRAM1,EGFL6,EGR1,ELK4,EPAS1,EPH…
medroxyprogesterone acetate		chemical drug		1.821	1.44e-13	ADCY4,AP3B2,AVPR1A,C15orf48,CAMK2A,CCL4,CDKN1A,CEBPA,COL11A1,COL3A1,COL4A3,COL4A4,COL4A6,COL5A1,COL5A2,CSF2RB,CTSK,DCN,ERBB3,F2R,FGF1,FN1,FST,GNG12,GPX3,HES6,HGF,HTRA3,ID2,IFNG,IGF2,IL15,IL1B,IL4R,INHBA,IQGAP2,ITGA8,ITGB8,KIT,LAMA2,LAMB3,LEF1,LEPR,LGMN,LTBP1,MAOA,MAOB,MYC,NOG,NOS3,Nrg1,P4HA3,PRICKLE1,PTCH1,PTGER3,RASGRF1,ROBO1,SLPI,SMAD3,SOCS1,SRD5A2,ST6GAL1,STAT1,STAT5A,TGFB3,TLN2,TWIST1,VCAN,VT…
STAT6		transcription regulator		-0.389	1.65e-13	Acp5,ADAM11,ADAP1,ARG1,Bst2,CA2,CCL3L3,Cd24a,CD69,CD79B,CDKN1A,CHST1,CISH,Clca3a1/Clca3a2,CLDN2,COL1A1,COL1A2,COL3A1,CPT1A,CRIP1,DDAH1,EGR1,EPHX1,FCGR2A,FCGR3A/FCGR3B,FN1,GADD45G,GATA3,Gzmb,HLA-DMA,HLX,HMGCS2,IFNG,IL13RA2,IL15,IL1B,IL33,IL4R,IRF7,IRS2,LDLRAD3,LORICRIN,Ly6a (includes others),MAOA,MMP28,Mx1,MYB,OASL,PARM1,PLS1,POU2AF1,PSTPIP1,RAB30,RASSF4,Retnla,RNPEP,SELE,SELP,SERPINA1,SERPINF1,SO…
STAT1	1.407	transcription regulator	Activated	3.198	2.02e-13	A2M,ABCB9,ACE,AGT,ARG1,BATF2,BCL2A1,C3,C4A/C4B,CALHM6,CCL3L3,CCL4,CD274,CD86,CDH5,CDKN1A,CEACAM1,CFB,CH25H,COL1A1,COL3A1,Cxcl9,CYSLTR2,EGLN3,EGR1,EPSTI1,FN1,GATA3,GCK,GREB1,Gzmb,HAPLN3,HLA-DQA1,HLA-DRB5,Hrk,Ifi47,IFNG,IGF1R,IL15,IL18BP,IL1B,IL33,IRF7,LPL,Ly6a (includes others),Mx1,MYC,NR1H3,OASL,PECAM1,PHACTR1,PRF1,PSMB8,PSMB9,PTN,Retnla,SLAMF8,Slfn1,SMAD3,SOCS1,SPRR1A,STAT1,Tgtp1/Tgtp2,UBD,VWF,W…
estrogen		chemical drug		0.913	2.33e-13	AGT,AOC1,BMP2,CALCB,CDKN1A,CFTR,COL18A1,COL1A1,COL3A1,COL5A1,COL6A2,CXCL12,EGR1,EPAS1,ERBB3,FN1,GAP43,GREB1,GRIA1,HGF,IFNG,IGF1R,IGF2,IGFBP5,IL1B,IRS1,KCNH1,KDR,KLK10,LDLR,LPL,MYB,MYC,NGFR,NOS1,NOS3,OXTR,PLAT,PTX3,RPS6KA5,S1PR1,SCARB1,SCX,SERPINE2,SMAD3,SPARC,SPP1,STAT1,STAT5A,TAC3,TERT,TGFB3,Tmsb4x (includes others)
MAP2K1		kinase		0.783	2.52e-13	ABCB1,AHR,BCL2A1,CALCB,CCL3L3,CCL4,CD274,CDH5,CDKN1A,CEBPA,CLDN2,COL1A1,COL1A2,COL3A1,CRIM1,CRYAB,CYP46A1,ETV5,F2R,GPRC5B,IGF1R,IL13RA2,IRS1,JUP,LDLR,LEF1,LGALS3,MAOB,MBP,MYC,NOS1,OLFM4,PECAM1,PLA2G4A,Retnla,RUNX2,SCARB1,SERPINA1,SERPINE2,SMAD3,TWIST1,UNC5B
CX3CL1		cytokine		0.796	2.77e-13	ALDH1A2,APCDD1,ASPA,BMP6,CD200R1L,COL3A1,CRABP2,Ctla2a/Ctla2b,CXCL12,EFNB2,ERBB3,ETV1,FABP5,GFAP,GPNMB,GPRC5B,GUCA1A,ID2,IFNG,IL1B,IRF7,LDLRAD3,LMO4,LYZ,OLFM4,PYGM,RELN,SDK2,SELP,SERPINF1,SPHK1,SPP1,TGFB3,VTN,WNT6
KLF4		transcription regulator		0.24	3.29e-13	ACTC1,AIF1,ALCAM,ALPL,APCDD1,ARG1,BMPER,CDKN1A,CEBPA,CHST15,COL1A1,CRABP2,DSP,Elf5,ETV1,FN1,FOXF1,GPA33,GREB1,GRHL1,HLA-DQB1,IL15,INHBA,IRS1,KDR,KLHL24,KRT13,KRT14,KRT19,KRT7,LORICRIN,MSX2,MYC,NOS3,NTF4,PECAM1,PLAT,PRDM1,Retnla,RUNX2,S100A14,SCARB1,SERPINA1,SLPI,SOCS1,SPHK1,SPRR1A,TEAD4,TEK,TERT,TFAP4,TGFB3,THBD,TNFRSF19,VIM,WNT5A,ZC3H12A
SOX2		transcription regulator		-0.54	4.27e-13	ABCG2,ACKR3,ADORA2A,AHR,APCDD1,BHLHE40,BMP6,BMPER,CALB2,CD274,CDKN1A,CHST15,COL1A1,CRABP2,CXCL12,DKK3,DLX5,DSP,ELF3,Elf5,EPB41L2,ETV5,FGFR4,FOXF1,Foxp1,FST,GAB1,GAB2,GATA3,GCK,GREB1,H19,HHAT,ID2,INHBA,IRS1,KDR,KITLG,KRT14,KRT19,KRT7,LEF1,LORICRIN,MBP,MSX2,MYRF,NOG,NR5A2,NTF4,PARVB,PECAM1,PRDM1,PRKCQ,RASGEF1B,SERPINA1,SLC12A2,SLC7A11,SNAI1,SPP1,SPRR1A,TEAD4,TERT,TFAP4,TGFB3,TIMP3,TNFRSF19,TNNI1,TS…
TP63		transcription regulator		-0.387	4.52e-13	A2M,ABCB1,ADA,ADAMTS9,ADH7,AHR,ARG1,BHLHE40,BOK,CA4,CCNT1,CDK18,CDKN1A,CEACAM1,CEBPA,COL11A1,COL4A3,COL5A1,COL6A3,CRYAB,CYP26B1,CYP2F1,DCN,DDAH1,DKK3,EGR1,EMID1,EMP1,ERBB3,F2R,FLRT1,FN1,FOXF1,FST,GLB1L2,GNAI1,GPNMB,HAS3,HGF,HK2,IL1B,IL4R,INHBA,INSR,ITGB8,KRT14,KRT5,KRT7,LAMB3,LAMC2,LORICRIN,MLPH,MRAS,Muc4,MYB,MYC,NALCN,PCNX2,RASGRF1,RASL11B,RASSF4,RELN,RHOU,RUNX2,S100A8,S1PR1,SERPINF1,SLC7A11,SMA…
FOS		transcription regulator		-0.178	7.05e-13	A2M,ABCB1,Acp5,ADD2,AGT,BCAR3,C3,CA2,CLDN2,COL18A1,COL1A1,COL6A1,COL8A2,CRABP2,CSF3,CTSH,CXCL16,Cxcl9,DBH,DIO2,DSG3,EGR1,EPAS1,FN1,FOLR2,FOXC1,GAS2,GREB1,GSR,HAS2,HK2,Hrk,IFNG,IGFBP5,IL1B,IRS2,KCNN4,KITLG,KRT13,KRT15,KRT8,LAMB3,LGALS3,LGALS4,LPL,LTBP1,LTBP2,MAOA,MSLN,MYC,NGF,NIPSNAP1,NR1H3,NR5A2,Nrg1,OXTR,PHLDA1,PIP5K1B,PLAT,PMEPA1,PRDM1,PTPRO,PTPRZ1,RGS4,S100a7a,S100A8,S100A9,SERPINE2,SLC19A1,SL…
NFkB (complex)		complex		1.255	7.13e-13	A2M,ABCB1,ACKR3,ADAMTS9,ADORA2B,AGT,AHR,BATF,BCL2A1,BMP2,C3,CCL3L3,CCL4,Cd24a,CD274,CD36,CD69,CD74,CD86,CDKN1A,CFB,CFTR,CGREF1,COL18A1,COL1A2,CSF3,CXCL12,Cxcl9,EDNRB,EGR1,ELF3,EPAS1,FABP5,FGF1,FN1,FOXF1,FPR2,FST,G0S2,GAP43,GATA3,GDNF,GFAP,GFPT2,HAS2,HGFAC,HLA-A,IFNE,IFNG,IL13RA2,IL15,IL1B,IRF7,ITGB8,ITPKB,KDR,KIT,KRT19,LSP1,MSX2,MYC,NGF,NOS1,PECAM1,PRDM1,PSMB9,PTX3,Retnla,SAA1,Saa3,SELE,SH2D5,SLP…
IRS1	1.61	enzyme		1.091	8.62e-13	ACTC1,BMP6,CEBPA,COL3A1,COL6A1,COL6A3,COL7A1,CRABP2,EFNB2,EGR1,FST,GAS2,GATA3,GCK,GJB3,ID2,INSR,IRS1,IRS2,LDLR,LPL,MYC,NR2F1,PCK1,RHOU,SNAI1,SPP1,Tcf7,TNNI1,TNNT2,TNNT3,WNT5A,WNT6
NR3C1		ligand-dependent nuclear receptor	Inhibited	-2.347	9.23e-13	A2M,ADH1C,AGT,ALOX5AP,ARRB1,BHLHE40,BMP2,BOK,C4A/C4B,CACNA2D3,CCL3L3,CCL4,CD274,CD69,CDKN1A,CEBPA,COL1A1,COL1A2,COL3A1,COL5A1,COL6A1,COL6A2,CPT1A,CRABP2,CRYAB,Cxcl9,CXCR2,CXCR6,EGR1,EMP1,F2R,FN1,GAB1,GAP43,GATA3,GLIPR1,GPR65,GPR83,GPX3,GRIA1,GZMA,HMGCS2,HSD11B2,IDH1,IFNG,IGF1R,IL15,IL1B,IL33,INHBA,INSR,ITGB6,KRT14,KRT15,KRT5,LGALS12,LMO4,LORICRIN,MAOA,MEST,MSX2,Mx1,MYC,NAV3,NGFR,NOS3,NR0B2,OASL,P…
molybdenum disulfide		chemical reagent		-1.029	9.56e-13	AKR1B10,APLP1,BST1,CFB,COL11A1,COL12A1,COL1A1,COL5A1,COL5A2,COL5A3,COL8A2,CRYAB,CSF2RB,CTSK,DPYSL4,FN1,GPNMB,HAPLN3,HSPB7,IGFBP5,JUP,KRT14,LBH,MEGF6,MLPH,PHLDA1,PLA2G4A,PODN,SAA1,SCG5,SPARC,SPP1,TEK,TMEM171
SMAD3	-1.446	transcription regulator		0.38	9.86e-13	ABCG2,ADAMTS2,ALPL,ARHGAP22,BMP2,BMP6,C3,CCL3L3,CCL4,CDH5,CDKN1A,COL1A1,COL1A2,COL3A1,COL6A1,COL6A2,COL6A3,COL7A1,CRISPLD2,CYP21A2,DEPTOR,DOCK4,EGR1,FN1,FPR2,FST,GATA3,GZMA,HAS2,HHEX,ID2,IFNG,IL15,IL1B,ITGB5,LDLR,LUM,Ly6a (includes others),MOGAT1,MSX2,MYC,PMEPA1,PTX3,RUNX2,S1PR1,S1PR3,SMAD3,SNAI1,SPARC,SPHK1,SPP1,TERT,TGFB3,TIMP3,VCAN,VIM
PTGS2		enzyme		-1.513	1.04e-12	ADCY5,AIF1,ARG1,ARG2,CCL3L3,CCL4,CD274,CD74,CDKN1A,CLEC7A,CSF3,CTSK,CXCL12,CXCR2,CYP1B1,DLX5,EGR1,ERBB3,FCGR3A/FCGR3B,FN1,GRIA1,HLA-A,HLA-DMA,HLA-DQA1,HLA-DQB1,HLA-DRB5,IL1B,KDR,KRT23,LORICRIN,LPL,LTBP1,MYC,NOS3,NTN1,PLA2G4A,PSMB8,PTGER2,PTGER3,RUNX2,SCARB1,SEMA7A,SNAI1,TEK,VNN1
IKZF1		transcription regulator		0.414	1.05e-12	CALHM5,CCL3L3,CCL4,CD3D,CD79B,CDKN1A,CISH,CRACDL,CSF3,DIPK1A,DNM1,DOCK4,EBF1,EMP1,EPSTI1,EXOC3L1,FGFR4,FN1,GATA3,Gzmb,HK2,HK3,IFNG,INSR,JUP,KIT,KITLG,KMT2A,LGMN,LHFPL2,LHFPL6,MAP2,MYC,NGFR,PRKCQ,PYGL,RAPGEF4,RASSF4,SHROOM3,SLC19A1,SLPI,SMAD3,ST3GAL6,SULF2,TENM3,TMEM119,TNNT2,TXNIP,VWF,WDFY3
ESR1		ligand-dependent nuclear receptor		0.636	1.06e-12	ABCB1,ABCB9,ABCG2,ACE,ACKR3,ACTC1,ADA,ADH1C,AGT,AK1,ALCAM,ALOX5AP,ANO2,ARRB1,BCAT1,BMP2,C3,CA2,CABP7,CALML4,CAMK2B,CBL,CCL4,CD69,CD74,CDKN1A,CEBPA,CHST2,CISH,CLDN2,CLEC7A,COL5A2,Cox8b,CPM,CRABP2,CRIM1,CXCL12,CYP1B1,CYP26B1,CYP2F1,DHCR24,DLG2,DOCK4,DSC2,EFNB2,EGR1,ERBB3,FAP,FGD5,FOLR1,FOXC1,FST,GADD45G,GATA3,GFAP,GJB3,GJB5,GNG12,GREB1,GRIA1,H19,HMGCS2,HOXD11,IFNG,IGF1R,IGF2,IGFBP5,IL1B,INSR,IRS1,I…
estradiol-17beta-benzoate		chemical reagent		1.515	1.11e-12	ACE,ALDH1A2,ALOX5AP,CABP7,CALML4,CD74,CHST11,CLDN2,COL1A1,COL3A1,Cox8b,CYP2F1,FOLR1,GALNT6,GFAP,GFRA1,GREB1,GSTM3,HLA-A,HLA-DQA1,IGF2,INF2,KCNH3,LAMB3,LORICRIN,LUM,MRC2,MYC,NECTIN1,NR5A2,OXTR,PROCR,RASD1,REC8,ROBO1,RRAD,SPTBN4,SULF1,TAC3,Tmsb4x (includes others),TTR,UNC5B,WNT4
POR		enzyme		-1.418	1.25e-12	ACAT2,AHR,Akr1c14,ALDH1A2,APCDD1,BDH1,CD36,CD74,CPT1A,CYP39A1,DHCR24,FGF1,FOXC1,GCK,GREB1,GSTA3,HLA-A,HLA-DMA,HLA-DQA1,HLA-DQB1,HLA-DRB5,INSIG1,JDP2,KDR,LDLR,LPL,MAP3K6,MSMO1,MSX2,Naip1 (includes others),NR0B2,PNPLA7,RAB30,STAT1,TMEM229B,TUBB2B,UBD,VNN1,ZMAT4
tetradecanoylphorbol acetate		chemical drug		1.89	1.59e-12	ABCB1,ACE,ADAM8,ADORA2A,AGT,AKR1B10,ARG1,BCL2A1,BMP2,BMP6,C3,CA2,CCL3L3,CCL4,CCNT1,CD226,CD36,CD69,CDKN1A,CEBPA,CFTR,CH25H,CSF3,CTSH,CXCR2,CYP21A2,Cyp3a25 (includes others),DIO2,DIO3,DSG3,DUSP8,DYNC1I1,ECE1,EFNB2,EGR1,FCGBP,FST,FZD1,GAP43,GATA3,GLIS1,GPR83,GPR87,GPRC5A,Gzmb,H19,HAS2,HGF,HK2,HNF1A,HSH2D,ID2,IFNG,IGF2,IGFBP5,IL12RB1,IL1B,INHBA,IRF7,JCAD,KCNK2,KCNN4,KIT,KLF2,KLHL4,Krt87,LAMB3,LAT,LB…
FKBP10		enzyme	Inhibited	-3.411	1.82e-12	COL12A1,COL18A1,COL1A1,COL1A2,COL3A1,COL5A1,COL5A2,COL6A1,COL6A2,COL6A3,COL8A2,CRISPLD2,CRLF1,INHBA,NGF,SAA1,Saa3,SLC16A2,SNAI1,SOCS1,SPHK1,SPP1
decitabine		chemical drug		1.972	2.08e-12	ABCB1,ADCY5,ALDH1A2,BCAT1,BMP5,BMP6,CA9,CD226,CD79B,CD86,CDA,CDH4,CDKN1A,CEACAM1,CFTR,CGREF1,CNTN1,COL1A1,COL1A2,COL3A1,COL6A3,COL7A1,CRABP2,CRMP1,CRTAC1,CXCL12,CYP1B1,CYP21A2,CYP4B1,DKK2,DPYSL4,EFNB2,EFNB3,EGFL6,EYA2,FN1,FOXC1,GADD45G,GAP43,GCK,GFRA1,H19,HK2,HLA-A,HMGCS2,HOXB9,HTRA3,IGSF9,IL1B,IRF7,JUP,KIF5C,KLF11,KLK10,KRT15,KRT19,KRT7,KRT8,LAMA2,LDLR,LEF1,LEPR,LGALS3,LTBP1,LUM,MAOB,MAP2,MICALL…
dextran sulfate		chemical drug	Activated	2.104	2.27e-12	ACE,ADA,ADAM8,ADORA2B,AGT,AHR,ARG1,C3,C4A/C4B,CALCB,CCL3L3,CCL4,CD177,CD36,CD69,CD74,CD86,CDKN1A,CLDN2,COL18A1,CSF3,Cxcl9,CXCR2,EFNB2,FGF1,FUT2,GDNF,HGF,IFNG,IGF1R,IL1B,IRF7,MYC,NLRP6,OLFM4,PECAM1,PGF,PLET1,PTN,REC8,REG3G,S100A8,S100A9,S1PR1,Saa3,SELP,SPHK1,TGFB3,TIE1,TJP1,UBD,WNT4,WNT5A,WNT5B,WNT6
Alpha catenin		group		-1.615	2.65e-12	ADAM8,ADAMTS12,ADAMTS2,COL1A1,COL1A2,COL3A1,COL5A1,COL5A2,COL6A1,COL6A2,COL6A3,CXCL12,EGFL6,GAP43,IGF2,IL1B,LAMA2,LEF1,LUM,LYZ,MMP11,MYC,PTX3,S100A8,S100A9,SAA1,Saa3,SELE,SNAI1,TWIST1,VIM
BMP10		growth factor		-0.633	2.93e-12	A2M,BDH1,CCNT1,CD274,CD74,CFI,COL12A1,COL1A1,COL1A2,COL3A1,FAP,FCGR2A,FCGR3A/FCGR3B,FN1,GPR65,GRHL1,HLA-A,ID2,IL1B,KIT,LEPR,LTBP2,PHLDA1,PTN,SELE,SERPINE2,VCAN
LRP5		transmembrane receptor		0.896	2.99e-12	AHR,ALDH1A2,COL1A1,GCK,Gzmb,HNF1A,HNF1B,IFNG,IGF1R,IGF2,IL1B,INSR,IRS1,IRS2,LDLR,LEF1,RUNX2,SCARB1,SLC38A5,SPP1
WNT1		cytokine		-0.89	3.26e-12	APCDD1,CALB2,CDKN1A,CEBPA,COL3A1,DDX25,DKK2,EGR1,Elf5,FN1,GADD45G,HNF1A,IGF1R,IGF2,KIT,KRT19,KRT5,LBH,LEF1,MRAS,MYC,RELN,RHOU,RNASE1,RUNX2,SERPINE2,SNAI1,SPP1,STAT5A,Tcf7,TJP1,TWIST1,Wfdc18
EP300		transcription regulator		0.442	4.72e-12	ADORA2A,AGT,AMHR2,ANXA6,ARHGEF10L,CA2,CAMK2B,CBL,CD160,CD274,CD36,CDKN1A,CEBPA,CHPT1,COL1A2,CPT1A,CRABP2,CRIM1,CRISPLD2,CSF3,EGR1,EPSTI1,EYA2,FN1,FRMD4A,GATA3,GFRA1,GIMAP1-GIMAP5,GREB1,HES6,HK2,HMGCS2,HSD11B2,ID2,IGF1R,IL12RB1,IL17RE,JUP,KDR,KLHL4,KRT14,LAMC2,LORICRIN,MCF2L,MMP11,MYC,NDRG1,NTN1,PCK1,PDE10A,PIP5K1B,PLA2G4A,RAPGEF4,Rnf125,RNF157,RUNX2,SELE,SLC7A11,SMPD3,SPHK1,ST6GAL1,TERT,TLE6,TMPR…
Ige		complex	Activated	2.307	4.76e-12	ADAM8,ARG1,ARRB1,BCAT1,BCL2A1,C3,CCL3L3,CCL4,CD74,CD86,CDKN1A,CEACAM1,CEBPA,CHST11,CHST8,CISH,CLEC7A,COL18A1,CSF3,CTSK,CXCL16,EGR1,ETV5,F2R,GIMAP1-GIMAP5,Gzmb,HLA-DMA,IFNG,IL15,IL1B,IL33,ITK,MCF2L,MYC,NGFR,Nrg1,NXPE4,PECAM1,PPP1R3B,PTPN22,PTX3,RAMP3,Rnf125,SCARB1,SEMA7A,SERPINB1,Serpinb6b,SLC9A3R1,SLCO4A1,SOCS1,SPHK1,SPP1,STAT5A,Tnfrsf22/Tnfrsf23,VIM
PIK3CG		kinase	Inhibited	-2.504	4.94e-12	ABCB1,Acp5,AIF1,ARG1,BCL2A1,C2,CD74,CTSK,Cxcl9,FCGR3A/FCGR3B,Gbp8,Gzmb,GZMH,HLA-A,IFNG,IL1B,IRGM,ITK,KIT,KRT8,LMO1,NOS3,PRF1,SELE,STAT1,Tgtp1/Tgtp2,TLR1,UBD,ZBP1
LMO2		transcription regulator		-1.79	5.43e-12	ADAMTS9,AHR,ARL5C,CD3G,CD79B,CD93,CDH5,CDKN1A,CLDN2,COL18A1,DACT3,EGLN3,ERG,F2R,GATA3,GPRC5B,HHEX,HLX,IFNG,IRS2,KIT,KLF11,LEF1,LHFPL2,LSP1,NDRG1,PAG1,PLA2G4A,PSTPIP1,RAB11FIP4,RAB32,RAPGEF5,RNPEP,RRAD,SERPINE2,SERPINF1,SLC40A1,SLC5A9,SLIT1,SMAD3,SNTB2,STAT5A,SYNE2,TAL1,TBKBP1,Tcf7,TES,TLE6,TNS2,TXNIP
trichostatin A		chemical drug		0.2	7.53e-12	ABCB1,ADH7,AGT,AHR,ALPL,ANXA6,ARG1,AVIL,BCAT1,BCL2A1,BMP2,BMP5,CA9,CD36,CD79B,CD86,CDKN1A,CEBPA,CGREF1,CISH,CNTN1,COL1A2,COL6A3,CRABP2,CRMP1,CRTAC1,CXCL12,CYP1B1,CYP46A1,CYP4B1,DKK2,DNM1,DOK2,DPYSL4,EFNB2,EFNB3,ELF3,EPHX1,F2R,FGFR4,FN1,FOXC1,FST,GADD45G,GAP43,GATA3,GREB1,GSTA3,HLA-DQB1,HMGCS2,HOXB9,HSD11B2,ID2,IDH1,IFNG,IGFBP5,IGSF9,IL1B,JCHAIN,JUP,KDR,KIF5C,KIT,LAMA2,LAT,LDLR,LEF1,LEPR,LGMN,LTBP…
NEUROG1		transcription regulator		0	7.94e-12	C1orf115,C3,COL3A1,CYSLTR2,DSP,EPAS1,FABP3,FAP,FN1,GAS2,GFPT2,HAS2,INHBA,LRIG1,LRRN3,MEST,MFAP4,NOG,SERPINF1,SULF1,TACR1,TSPAN7
STAT5A	1.701	transcription regulator		1.209	8.06e-12	A2M,ABCB1,BCL2A1,C15orf48,C9orf152,CCL3L3,CDKN1A,CEACAM1,CEBPA,CISH,CSF3,Ctla2a/Ctla2b,CYP1B1,EGLN3,EPAS1,GADD45G,GDPD3,Glycam1,GZMA,Gzmb,ID2,IFNG,KIT,KLRC1,KRT5,LAMB3,LEF1,MAL2,MUC20,MYC,NR1H3,PRDM1,PRF1,PRR15L,PSMB8,QPCT,QPRT,RAB19,RAB27B,RIN2,RUNX2,SCG5,SLC2A10,SLC34A2,SOCS1,STAT5A,TM4SF1,TNNI1,TXNIP,Wfdc18
HRAS		enzyme		-0.006	8.5e-12	A2M,ADARB1,AFAP1L1,ANXA6,BOK,CACNG4,CALCRL,Cbr2,CBX2,CD69,CDK18,CDKN1A,CFB,CGREF1,CHST11,CISH,COL18A1,COL1A1,COL1A2,COL3A1,COL5A2,COL6A2,CPT1A,CRABP2,CRIM1,CSF3,CXCL12,DIXDC1,DOK2,EGR1,EPHX1,ETV1,ETV5,F2R,FABP3,FN1,FZD1,GADD45G,GDF10,GJB3,GPX3,HAS2,HGF,HOXB9,ID2,IGF1R,IGF2,IGFBP5,IL17RD,IL1B,IQGAP2,ITGB5,JUP,KRT19,LBH,LOXL1,LSP1,LYZ,MAML3,MAOB,mir-10,MSMO1,MYC,OAF,PCK1,PER2,PGF,PLA2G4A,PMEPA1,PSM…
TAFAZZIN		enzyme	Activated	2.038	1.19e-11	ALDH1A2,ALDOC,AOX1,ARG1,BASP1,CCL3L3,CD69,CD79B,CD86,COL1A1,COL5A1,COL5A2,COL6A2,CXCL12,CYP1B1,DCN,EGLN1,EMCN,FN1,HLA-A,HLA-DQA1,IDH1,IL1B,IRS1,KIT,KRT5,LDLR,LOXL2,LSP1,LUM,MYC,NAV3,OLFM4,PECAM1,PGM1,PIK3C3,PPP1R3B,PTX3,RGS4,RUNX2,S1PR1,S1PR3,SCG5,SELP,SERPINB1,SLC40A1,SORBS2,ST6GAL1,STAT1,UPP1
tamoxifen		chemical drug		-0.288	1.19e-11	ABCG2,ACKR3,BMP2,BMP5,C3,CA2,CD36,CDKN1A,COL11A1,COL1A1,COL1A2,CXCL12,CYP2F1,EPHX1,ERBB3,ETV5,F13A1,F2R,FN1,FOLR1,G0S2,GAP43,GCK,GDPD3,GREB1,H19,HAS2,HGF,HPN,IGF2,IRS1,KLHL24,LDLR,LOXL2,LTBP2,MYC,NOS1,NOS3,NR0B2,OXTR,PEMT,PTGER2,RAMP3,RERG,SCUBE2,SELE,SLC5A3,SLC7A2,SLC9A3R1,SMAD3,SNAI1,SPP1,TERT
CEBPB		transcription regulator		0.277	1.23e-11	ABCB1,ADH1C,ADH7,AEBP1,AGT,AKR1B10,ALDH1A2,ALOX5AP,AOC1,APCDD1,APLNR,ARG1,BCL2A1,C2,C3,CCL3L3,CCL4,CD274,CD74,CD86,CDKN1A,CEBPA,CFTR,COL1A1,COL1A2,COL5A2,CPT1A,CSF3,CXCL16,DCN,EFNB2,EMCN,EPHA7,FCGR3A/FCGR3B,FN1,FZD1,GFAP,H4C9,HAS2,HGF,HLA-A,HSD11B2,IFNG,IL18BP,IL1B,INSR,IRF7,IRS1,IRS2,KRT15,LDLR,LEPR,LGMN,MBP,MMP11,Mx1,MYC,NR1H3,Nrg1,OXTR,PCK1,PLA2G4A,PRDM1,RGS4,RUNX2,SAA1,Saa3,SCARB1,SERPINA1,SL…
TMPRSS2-ERG		fusion gene/product		0.391	1.28e-11	ADAMTS12,ADORA2B,ARRDC4,C15orf48,CALB2,CBX2,COL5A1,CREB3L1,DUSP8,FAP,FRY,GPRC5B,IGF1R,INHBA,KLF11,KRT23,LOXL2,LPL,LTBP2,MEGF6,MSLN,MYC,OASL,PHLDA1,PLAT,PLXNA2,ROR1,SLC7A11,STC2,VIM,WNT5B
BHLHE40	2.17	transcription regulator	Activated	2.041	1.71e-11	ADORA2B,AFF3,AHR,C15orf48,CALCB,CALCRL,Cd24a,CD274,CD69,CD74,CD86,CFB,CNTN1,CRABP2,CSF2RB,CSF3,Cxcl9,EGLN3,EPHX1,EPSTI1,GDA,Gkn3,GSTM3,Gzmb,H2BC10,HK2,IFNG,IL12RB1,IL18BP,INHBA,JCHAIN,KIT,KRT8,LDLR,LEF1,LTB4R,MYB,NDRG1,P2RY14,PDE4B,PHLDA1,PLA2G4A,PROCR,SCARF1,SLC7A2,SOCS1,SORBS2,ST3GAL5,STAT1,Tcf7,TES,TLR1,UPP1
TLR4		transmembrane receptor	Activated	2.975	1.89e-11	ADORA2A,ADORA2B,ARG1,BATF,BMP2,C3,CCL3L3,CCL4,CD200,CD274,CD86,CERT1,CFB,CISH,CSF3,CTSK,Cxcl9,CXCR2,GADD45G,GDNF,GFAP,HHEX,HK2,HLA-DQA1,Ifi47,IFNE,IFNG,IL15,IL18BP,IL1B,INHBA,IRF7,IRGM,LMO4,MCOLN2,mir-10,Mx1,MYC,NOS1,NOS3,OASL,OXTR,PLA1A,PLA2G4A,PLAT,PRDM1,PTX3,SCARB1,SELE,SELP,SLC6A12,SLC7A11,SLCO3A1,SMPDL3A,SMPDL3B,SOCS1,SPHK1,SPP1,STAT1,STAT5A,Wfdc17,ZC3H12A
5-N-ethylcarboxamido adenosine		chemical reagent		-1.575	2.06e-11	ACKR3,ADORA2A,ADORA2B,ARG1,ARG2,BHLHE40,CCL3L3,COL1A2,CSF2RB,EGR1,FZD1,GDNF,HK2,HLA-DQA1,HLA-DQB1,IFNG,IL1B,INHBA,MMP11,PROCR,RGS2,SNAI1,SRXN1,THBD,TNS2,TXNIP,USP2,VCAN,VIM
forskolin		chemical toxicant		-1.469	2.14e-11	ACE,ADORA2A,AKR1B10,ALDOC,ALPL,ARL4C,BHLHE40,CD200,CD86,CDKN1A,CFTR,CGREF1,COL18A1,COL1A1,COL1A2,CRISPLD2,CRYAB,CYP1B1,CYP21A2,DBH,DIO2,EFNB2,EGLN3,EGR1,FN1,FST,GAB2,GADD45G,GAP43,GFAP,GFRA1,GPRC5B,GPRC5C,GRIA1,H19,HAS2,HAS3,HK2,HLA-DQA1,HLA-DQB1,HSD11B2,ID2,IFNG,IGF1R,IGF2,IGFBP5,IL1B,INHBA,IRS2,ITGB5,KITLG,LGALS12,LORICRIN,MACROD1,mir-10,MSMO1,MYC,NDP,NGF,OXTR,PCK1,PDE4B,PEG10,PLAT,PLCL1,RAB20,…
3M-002		chemical reagent	Activated	2.012	2.28e-11	ACTC1,AGT,Apol9a/Apol9b,ARRDC4,BCL2A1,BMX,CCL3L3,CCL4,CD69,CD86,CRB2,DIO2,ETV5,FAM181B,GPNMB,IFNG,IL18BP,IL1B,IRF7,LRRC34,MLPH,PHF11,RGS4,Saa3,SPRED3,SYCP3,TMEM204,TXNIP,Zfp185,ZNF616
LDLR	1.788	transporter		-1.015	2.42e-11	ALCAM,BMP2,Bst2,CCL3L3,CCL4,CD274,CD36,CDKN1A,CEBPA,CFB,DHRS9,EGR1,FABP3,FABP5,FAM3C,FPR2,GADD45G,GJA4,GPR132,HK2,IFNG,IL12RB1,IL1B,IRF7,LDLR,LPL,LSP1,LY86,LYZ,MSX2,MYC,NOS3,NR1H3,PCK1,PSMB9,RUNX2,SCARB1,SELE,Serpinb6b,SOCS1,SPP1,TLR1,VCAN,ZBP1
RELA		transcription regulator		0.166	2.68e-11	A2M,ABCB1,ABCG2,AGT,AHR,ALCAM,ALOX5AP,BACH2,BCL2A1,BHLHE40,BMP2,C3,CD274,CD69,CDC14A,CDKN1A,CERT1,CFB,CFTR,COL1A1,COL1A2,CRYAB,DIO2,EGLN1,EGR1,ELF3,EPAS1,FN1,HAS2,HLA-A,HSD11B2,IFNG,IGF1R,IL1B,IRF7,KCNT2,KIT,KRT15,KRT8,LEF1,LUM,mir-10,Mx1,MYB,MYC,PCK1,PDE4B,PECAM1,POU2AF1,PRDM1,PSMB9,PTX3,REG3G,RUNX2,S100A6,SAA1,Saa3,SELE,SELP,SERPINE2,SNAI1,STAT5A,TACR1,TERT,Tnfrsf22/Tnfrsf23,TWIST1,UBD,VIM
SPRY2		other		0.24	2.86e-11	ADAM8,ARG1,BMP2,CDKN1A,CLEC4A,CMKLR1,EPAS1,ETV1,ETV5,G0S2,ID2,IFNG,IGF2,IL1B,IL33,KIF5C,LMO4,MEST,NIN,NR2F1,PLVAP,PRDM1,RBP4,SCG5,SLPI,SPP1,ST6GAL1,TRIB2
OGA		enzyme		-0.057	3.15e-11	ADAP1,ADGRG2,AGTR2,ALDOC,ALOX5AP,C1RL,CACNA2D3,CALCRL,CCL3L3,Cd24a,CD36,CD48,CD86,CD93,CDKN1A,CEACAM1,CEBPA,CH25H,CREB5,CSF2RB,CXCL16,DCLK1,EFNB2,ERBB3,FABP3,FGF18,FGFR4,FN1,GADD45G,GALNT6,GDF10,GFRA3,GTF2F2,HK3,IGF2,IGFBP5,IL17RD,ITGB5,ITPKB,JDP2,LRIG1,MICALL2,MMRN2,MSMO1,NDUFC2,PLA2G4A,PLCE1,PRF1,PRKAR1B,PRKG2,PYGL,RBP4,S100A6,Saa3,SERPINE2,SOCS1,SRPK3,STAT1,THSD1,TIMP3,Tnfrsf22/Tnfrsf23,VIM
EGFR		kinase		-0.251	3.61e-11	ABCG2,AGO2,ARG1,CD109,CD274,CDKN1A,CLDN2,COL1A1,COL3A1,COL5A2,COL6A1,COL6A2,CPM,CRMP1,CRYAB,CTSK,CXCL12,DSC2,EFNB2,EFNB3,EGR1,EPB41L2,ERBB3,F2R,FAP,FN1,GFAP,GNPDA1,HAS2,HK2,HSD11B2,IFNG,IGF2,IGFBP5,IL13RA2,IL1B,IL33,IQGAP2,ITGB5,ITGB6,KCNN4,LAMB3,LAMC2,LDLR,LEF1,LGR6,MBP,MYC,PCDH1,PEG10,PLA2G4A,PLAT,PRF1,PTGER2,QTRT2,Retnla,RUNX2,SCARB1,SEMA7A,SERPINE2,SLC6A15,SLC7A11,SLCO4A1,SLPI,SNAI1,SPHK1,ST6…
EGF		growth factor		0.793	3.9e-11	ABCG2,ACTC1,ADA,ALCAM,ANPEP,ARL14,CD274,CDH4,CDH5,CDKN1A,CISH,CLDN2,COL1A1,COL1A2,COL3A1,CRABP2,CYP21A2,DCN,DIO2,DIO3,EFNB2,EGR1,ELF3,EMP1,EPAS1,ERBB3,FN1,FST,FUT2,GAB2,GFAP,GFPT2,GGT5,H3C1,HAS2,HAS3,HGF,ID2,IDH1,IGF1R,IGF2,IGFBP5,IL1B,INHBA,IRS1,KIT,KRT15,KRT19,KRT5,LAMB3,MAOA,mir-10,MYC,NGF,NOG,NR5A2,Nrg1,PECAM1,PGF,PLAT,RUNX2,S100A9,SERPINA1,SLC37A1,SLC9A2,SMAD3,SNAI1,SPARC,SPHK1,SPP1,STAT1,SY…
HGF	-2.06	growth factor		-1.543	3.98e-11	A2M,ABCG2,ACKR3,ADGRF5,ADORA2A,AHR,BCL2A1,BMP2,BNC1,CA9,CALCRL,CCL4,CD93,CDC14A,CDKN1A,COL1A1,COL1A2,COL3A1,CRLF1,CRYAB,CTSK,EFNB2,EGR1,ELF3,EMP1,FAM3C,FN1,FPR2,GAB1,GRB14,HGF,HK2,HLX,IFNG,IL1B,INHBA,INSIG1,ITGB8,KITLG,KMT2A,KRT19,LAMC2,LDLR,LGMN,MYC,NOS3,NR0B2,NR5A2,Nrg1,PCK1,PEMT,PGF,PHLDA1,PLXNA2,RGS2,RUNX2,S100A9,SELE,SLC9A3R1,SNAI1,SPP1,TACR1,TBC1D8,TBXA2R,THBD,TIMP3,TJP1,TRIB2,TRPC4,VIM
PGR		ligand-dependent nuclear receptor		-0.546	4.15e-11	ABCG2,ADARB1,CALCB,CD36,CDKN1A,CEBPA,COL6A1,COL6A2,CTDSPL,EPAS1,EPHA1,FN1,FOXC1,GATA3,GOT1,GPRC5A,GREB1,GSTM3,H19,HSD11B2,IGFBP5,IRF7,IRS1,IRS2,KLF11,KRT5,MSX2,MYC,NDRG1,NT5C2,OASL,PCDH1,PIP5K1B,PPM1H,PRKG2,RAB27B,RASGRP2,S100A6,S100A8,SERPINA1,SLC9A3R1,SMPDL3B,SNTB2,STAT1,STAT5A,TBC1D8,TGFB3,TM4SF1,VCAN,WNT4
calcitriol		chemical drug		0.779	4.2e-11	ABCB1,ACAT2,Acp5,AHR,ALDH1A2,ALPL,ARG1,ARHGEF28,BATF,BCAT1,C15orf48,C3,CA2,CALCB,Cbr2,CD69,CDKN1A,CEBPA,CISH,COL1A2,COL3A1,CPT1A,CTSK,CXCL12,CXCL16,Cxcl9,CYP46A1,DACT2,DDAH1,DHCR24,EGR1,ERBB3,ETV5,FBXL2,FN1,Foxp1,GADD45G,GATA3,GCK,GNPDA1,GSR,HK2,HSPB7,ID2,IDH1,IFNG,IGF1R,IGFBP5,IL15,IL1B,IRF7,KCNH1,KLK10,KRT23,LBH,LPL,LTBP1,Ly6a (includes others),MAOA,mir-10,MYC,N4BP2,NGF,NME4,P3H2,PADI1,PADI2,PA…
IL1		group	Activated	2.446	4.32e-11	ABCG2,AHR,BHLHE40,BMP2,C2,C3,CCL4,CDKN1A,CEACAM1,CFB,CLEC7A,COL1A1,CPT1A,CSF2RB,CSF3,DCN,EGR1,ELF3,FN1,FST,GCK,GDNF,GFAP,H19,HGF,IFNG,IGF1R,IL17RD,IL1B,IL33,IL4R,INHBA,KIT,KITLG,LDLR,LYZ,MYC,NGF,NGFR,NR1H3,NRP2,PLA2G4A,RBP4,RUNX2,S100A9,SAA1,Saa3,SELE,SELP,SPARC,SPHK1,TGFB3,THBD,VCAN,WNT5A
tributyltin		chemical reagent		0.452	4.34e-11	AHR,CA2,CEBPA,COL1A1,COL1A2,COL3A1,COL5A1,COL6A1,COL6A2,CYP26B1,DCN,DKK2,FN1,GPRC5A,HTRA3,IDH1,IL33,INHBA,IRF7,KANK3,LPL,PALM3,PARM1,PEAR1,PTPN22,RCAN2,S1PR3,SLCO4A1,STAT1,ZNF423
NFKBIA		transcription regulator		1.269	5.77e-11	A2M,ACKR3,AEBP1,AMPD3,BCL2A1,BMP2,BOK,C3,CCL3L3,CD69,CD74,CD86,CDKN1A,CFTR,CH25H,COL1A2,COL3A1,COL5A2,CRYAB,CSF3,CXCL12,CYP1B1,DCN,ECSCR,FGFR4,FN1,GADD45G,GPX3,HK2,HLA-A,HLA-DQA1,HOXD3,IFNG,IGF2,IL15,IL1B,IL33,JDP2,KCNN4,KRT8,LRIG1,Ly6a (includes others),LYZ,MYC,NGF,NOS3,OGN,OLFM4,PLAT,PMEPA1,PTPRZ1,PTX3,RGS4,S100A8,S100A9,Saa3,SELE,SERPINE2,SLC12A2,SLC16A2,TACR1,Tgtp1/Tgtp2,TIMP3,Tmsb4x (include…
ACVR1		kinase		-0.092	5.86e-11	ALPL,AMHR2,CDKN1A,DCN,DLX5,Fndc1,GDNF,ID2,IL33,LEF1,NOG,NTN1,OGN,PTX3,RNF157,SELE,SRPX2,XIST
MRTFB		transcription regulator		-0.811	5.89e-11	ALCAM,CD177,CLDN15,COL3A1,COL5A2,COL6A3,CRIM1,CXCL12,DDAH1,DHCR24,EGR1,EPHA7,EYA2,F2R,FJX1,G0S2,GAS2,HLA-A,IGFBP5,INHBA,LOXL1,MAP2,MAPK13,P2RY1,PTPRO,RAB27B,S100A8,S100A9,S1PR1,Saa3,SCARB1,SELP,SLIT3,SLPI,SULF1,TAL1,TST,WNT5A
TP73		transcription regulator		-1.107	6.75e-11	ABCB1,ADA,ADORA2B,ARHGAP22,ARL5C,BHLHE40,C3,Cd24a,CD3D,CDH10,CDKN1A,CLEC7A,COL18A1,COL1A1,COL5A2,CRYAB,CYP21A2,DRAM1,EGR1,FN1,FOXF1,FST,G0S2,GAB2,GPNMB,HAPLN3,ID2,IGF1R,IGFBP5,IL1B,IL4R,JCAD,KIT,KLHL24,LBH,LTBP1,LYZ,MISP,MMP28,MYC,NDRG1,PARVB,PECAM1,PROCR,RELN,RHOU,ROBO4,RPRM,SERPINA1,Serpinb6b,SERPINE2,SERPINF1,SH3BP1,SHROOM4,SNAI1,SPP1,SPTBN4,STARD8,SYNE2,TERT,TIMP3,TNNI1,TNS2,TSHZ2,TTR,TWIST1,…
Insulin		group		1.55	7.57e-11	ACTC1,ADH1C,AEBP1,AGT,AGTR2,APLNR,ARG2,ARRB1,ASB4,ATP1A2,BDH1,CCL4,CD36,CDKN1A,CEBPA,COL18A1,COL1A1,COL1A2,COL3A1,COL5A1,COL6A1,Cox8b,CRABP2,CRYAB,DLX5,EGR1,EPAS1,FABP3,FGFR4,FN1,GATA3,GCK,GFAP,GFPT2,GPD1,GRB14,GREB1,HK2,HNF1A,HSD11B2,IDH1,IGF1R,IGF2,IGFBP5,IL13RA2,IL1B,INHBA,INSIG1,INSR,IRF7,IRS1,IRS2,LDLR,LEPR,LGALS12,LPL,MAOA,MAOB,MBP,mir-10,MYC,NGF,NOS1,NOS3,NR1H3,PCK1,PER2,PLAT,PLB1,PRKCQ,RB…
GATA2		transcription regulator		0	9.29e-11	AK1,CALCB,CCL3L3,CD177,CD226,CD36,CD69,CDH5,CDKN1A,CEBPA,CXCL12,CYP2F1,DIO2,Ear2 (includes others),EMCN,ERG,F13A1,F2R,FYB2,GATA3,GDA,GFRA1,GPR65,GPX3,GZMA,Gzmb,HHEX,IL4R,KDR,KIT,KLF2,KRT13,LTB4R,Ly6a (includes others),LYPD6B,MAOB,MCTP1,MYB,MYC,MYO18B,NOS3,OLFM4,PECAM1,PLB1,Retnlg,S100A8,S100A9,S1PR3,SELP,SERPINA1,Serpinb6b,SLC9A5,SOX18,TAC3,TAL1,Tcf7,TMEM196,TMEM40,TMEM44,TMPRSS2,TSPO2,ZNF462
BMP7		growth factor		-0.286	1.05e-10	ADORA2A,ALDH1A2,BMP2,BOK,CDKN1A,CEBPA,COL1A1,COL1A2,COL5A2,DLX5,DSC2,DSP,EGLN3,ERBB3,FN1,GRB14,HSD11B2,ID2,IGF1R,IGF2,IGFBP5,IL1B,IRS1,LOXL1,MAOA,MSX2,NDRG1,NGFR,NOG,PLEK2,PMEPA1,RGS2,RUNX2,SLC9A2,SPP1,SULF1,TCF21,TGFB3,VCAN,VIM,WNT5A,WNT5B
HTT		transcription regulator		0.467	1.25e-10	ACAT2,ADAMTS2,ADCY5,ADORA2A,AGT,ALDOC,ATP2B2,ATP8A1,BASP1,BHLHE40,CA4,CACNA2D3,CALML4,CAMK2A,CAMK2B,Cd24a,CD74,CDKN1A,CEBPA,COL18A1,COL6A1,COL6A3,Cox8b,CRYAB,DCN,DIO2,DKK3,DNM1,EBF1,EDNRB,EGR1,ETV1,FGF1,FN1,FOLR1,Foxp1,GADD45G,GAP43,GFAP,GPX3,GRIA1,GSR,HAPLN3,HOXB9,HUNK,IGF2,IGFBP5,IL15,JUP,KCNK2,LDLR,LMTK3,LTBP2,MAP2,MFAP4,NGFR,NOS1,NR2F1,PDE10A,PDE4B,PER2,PPP1R1B,PSMB8,PSMB9,PTPN22,PTPN5,RAB17,…
SP3		transcription regulator		-0.659	1.28e-10	ABCB1,ADCY4,AEBP1,AFAP1L1,CDKN1A,CEACAM1,CEBPA,COL1A1,COL1A2,COL7A1,CYP46A1,DNM1,EGR1,F2R,HAS2,HGF,HSD11B2,IGF1R,IGF2,ITGB5,ITGB8,KDR,LDLR,LORICRIN,LPL,MAOB,NOS1,NOS3,NR5A2,PADI1,PEMT,PROCR,RASGRP2,RECK,SCARB1,SLC19A1,SPARC,STAT1,TERT,VIM
BMP2	1.63	growth factor		0.888	1.44e-10	ALDH1A2,ALPL,AOC1,BHLHE40,BMP2,CDKN1A,COL1A1,COL1A2,CREB3L1,CTSK,CXCL12,DBH,DLX5,FN1,FST,FZD1,GFAP,GFRA1,Gkn3,HAS2,ID2,IGFBP5,INHBA,mir-2861,MRAS,MSX2,MYC,NOG,NOS3,PLXNA2,PTX3,RGS6,RUNX2,SPARC,SPP1,TBX2,TIMP3,TMEM119,VCAN,WNT4,ZBTB16
IL33	1.885	cytokine	Activated	3.403	1.45e-10	ADORA2B,ANKRD37,ARG1,ARRB1,ATP10A,BATF,BCL2A1,CALCB,CCL3L3,CCL4,CD36,CD69,CD86,CHST11,CISH,CLEC4A,CLEC7A,COL3A1,CSF2RB,Ctla2a/Ctla2b,CXCL16,CXCR2,Ear2 (includes others),EGLN3,EPAS1,FPR2,G0S2,GATA3,GIMAP1-GIMAP5,GPR65,GRP,ID2,IFNG,IL15,IL1B,IL33,IL4R,IRF7,KRT5,LEPR,LMO4,MYC,P2RY1,PCDH1,PLAT,PRDM1,RAMP3,RASSF4,REG3G,Retnla,RGS10,S100A8,S100A9,SCARB1,SERPINB1,SLC7A11,ST3GAL5,STAT5A,TACR1,TGFB3,ZC3H1…
VCAN	-1.818	other		-1.438	1.47e-10	ADAMTS9,AEBP1,C3,C4A/C4B,CCL3L3,CCL4,CDKN1A,CRISPLD2,CXCL12,DCN,FABP5,FN1,FST,GPC6,HAS2,HAS3,IFNG,IL1B,LGALS3,LOXL4,MSLN,OGN,OLFML2B,RGS2,RNASE4,SMAD3,SMPDL3B,ST6GAL1,STAT1,TGFB3,THBD,TMEM204,VCAN,WNT4
LDB1		transcription regulator		-1.605	1.68e-10	ADAMTS9,AHR,ARL5C,CD3G,CD79B,CD93,CDH5,CDKN1A,CLDN2,COL18A1,DACT3,EGLN3,F2R,GPRC5B,HHEX,HLX,IFNG,IRS2,KIT,KLF11,LEF1,LHFPL2,LSP1,NDRG1,PAG1,PLA2G4A,PSTPIP1,RAB11FIP4,RAB32,RAPGEF5,RNPEP,RRAD,SERPINE2,SERPINF1,SLC40A1,SLC5A9,SLIT1,SMAD3,SNTB2,STAT5A,SYNE2,TAL1,TBKBP1,Tcf7,TES,TLE6,TNS2,TXNIP
KITLG	-1.411	growth factor		1.023	1.84e-10	AIF1,ALOX5AP,CA2,CALCB,CCL3L3,CCL4,Cd24a,CD3D,CD3G,CDKN1A,CEBPA,CISH,CXCL12,DHCR24,EDNRB,EFNB2,EGR1,F2R,FABP5,FRK,GFAP,ID2,IFNG,IGF1R,IL1B,IRAG1,KDR,KIT,KLHL24,LDLR,MYB,NOS3,PARVB,PRKCQ,PTGER3,RNF128,SOCS1,TACR1,TAL1,TERT,Tmsb4x (includes others),TNNI1,TXNIP,VWF
PRDM1	-1.519	transcription regulator		-0.562	1.89e-10	ADA,ADAM8,AFF3,ALPL,ARG2,BCL2A1,BMP5,CA9,CD160,CD48,CD74,CD86,CRISPLD2,CSF3,ERG,EVA1A,Gzmb,HHEX,HLA-A,HLA-DMA,HLA-DQA1,ID2,IFNG,IGF1R,IL1B,IRF7,JCHAIN,KLRC1,LAT,LGALS3,MALL,MYC,MYO18B,PLA2G4A,PRDM1,PRF1,PSD2,PSMB8,RELN,S100A8,S100A9,SLC6A12,SLCO2B1,SMAD3,SMPDL3B,SNAI1,STAT1,TTR
cisplatin		chemical drug	Activated	2.802	2.01e-10	A2M,ABCB1,ANPEP,ARHGEF10L,ASTN2,BCL2A1,C3,C4A/C4B,CDKN1A,CEBPA,CLIP4,COL1A1,CPT1A,DPYSL4,DRAM1,ECE1,EGR1,ELF3,EPHX1,ERBB3,FCGR2A,FN1,G0S2,GABRB2,GAP43,GMDS,GPNMB,GPR87,GRIA1,GSTM3,HK2,HNF1B,ID2,IFNG,IGF1R,IL15,IL1B,IL4R,INHBA,ITGB8,KCNK5,KRT19,LAMB3,LAMC2,LGALS3,LMO4,LRIG1,LYZ,MAOA,MBD4,MEGF6,MICALL2,mir-10,mir-196,mir-345,MUC20,MYC,NAV3,NOXO1,NR0B2,NTN4,OLFM4,PCNX2,PGM1,PIK3C3,PLA1A,PLAT,PROCR,P…
GNAQ		enzyme		-1.198	2.02e-10	ABCB1,ARG1,AVPR1A,BMP2,C15orf48,CXCL12,EGR1,EMP1,FST,GJA4,GRB14,HAND2,HAS2,HK2,IFNG,INSIG1,KCNK2,LGALS3,MYC,PDE10A,PHLDA1,PLAT,PRKG2,PTX3,PYGL,RELN,Rnf125,SLCO4A1,SPHK1,STAT1,THBD,TUBA1C
FGFR2		kinase	Activated	2.27	2.18e-10	B4GALNT4,BMPER,CA2,CA4,CD274,CDKN1A,COL1A1,COL3A1,CTSH,DRAM1,FN1,FST,GLIPR1,ID2,IGF2,IL1B,LGALS2,MBP,MEST,MRAS,MSX2,MYC,NOG,NR5A2,RUNX2,SNAI1,SOX7,SPP1,TENM3,TTR
MAPK1		kinase		-1.376	2.19e-10	ADH1C,ANPEP,ARG2,ATP1A2,CCL3L3,CCL4,CD69,CDKN1A,CFB,CHST2,CISH,COL7A1,CRABP2,CRYL1,DCN,DEPTOR,EGLN3,EGR1,EMP1,FN1,GATA3,GDPD3,GPR83,HLA-DMA,IFNG,IL12RB1,IL1B,IRF7,IRS2,LGALS3,MAL2,MAOB,MAPK13,MBP,MMP28,MYC,MYRF,NOS3,OASL,OSBPL3,PAQR6,PHF11,PLA2G4A,PLA2G5,PRSS12,PSMB8,PSMB9,PTGER2,RGS2,S1PR3,SLC27A2,SNAI1,SPP1,STAT1,TJP1,TM4SF5,VIM
epicatechin		chemical drug	Activated	2.101	2.44e-10	CCDC184,CLCA2,COL1A1,COL1A2,COL3A1,COL5A1,COL5A2,COL5A3,HMGCS2,HTRA3,IL1B,LGALS12,LPL,MFAP2,NT5C2,PCK1,PODN,QPRT,S100A8,SCX,SLC27A2,SPARC,SULF2,SVEP1,TM4SF5
cyclic AMP		chemical - endogenous mammalian		1.167	2.82e-10	ARG1,ARG2,BMP2,CA2,CD86,CDKN1A,CEBPA,CRYAB,CYP21A2,DBH,EGR1,FN1,GAP43,GATA3,GCK,GOT1,IFNG,IGF2,IGFBP5,IL15,IL1B,IL33,INHBA,INSR,KDR,MEST,MYC,NGF,NOS1,NTF4,PCK1,PDE4B,PLA2G4A,PPP1R1B,PTCH1,PTGER2,RBP4,RPS6KA5,Saa3,SCARB1,STAT1,THBD,THRSP,TXNIP,VWF
CSF1		cytokine		1.892	3.01e-10	Acp5,ARG1,BHLHE40,CBL,CD36,CD74,CD86,CDKN1A,CEBPA,CLEC7A,CPM,CTSH,CTSK,DHCR24,DOK2,EGR1,F2R,FCGR2A,FCGR3A/FCGR3B,FN1,FOLR2,GPNMB,HK2,HLA-A,ID2,IFNG,IGF1R,IL18BP,IL1B,IRF7,ITGB5,JDP2,KLF2,LPL,MSMO1,MYC,Naip1 (includes others),PTPRZ1,Retnla,SERPINE2,SLC29A1,SLCO2B1,SOCS1,SPARC,SPP1,STAT1,TLR1,ZNF705A
ARID1A		transcription regulator		1.302	3.3e-10	ABCG2,ALDH1A2,ALPL,C4A/C4B,CA9,CD274,CDH5,CDKN1A,CEACAM1,COL1A1,COL7A1,DPYSL3,ERBB3,F2R,FN1,FZD1,FZD4,GATA3,GREB1,HOXD11,IL1B,IRS2,KCNT2,KRT14,KRT19,KRT5,KRT7,KRT8,LGR6,MEST,MSLN,P3H2,P3H4,Rnf125,SERPINA1,SNAI1,SYNE2,TERT,TMEM40,VIM,WNT4,WNT5A,WNT6
vancomycin		biologic drug		1.612	4.08e-10	A2M,ADRB1,AK1,ALCAM,BMP6,C3,C4A/C4B,CD69,COL3A1,CRYL1,Dst,ELF3,EPB41L2,FCGR2A,GPNMB,GSTM3,IFNG,IGFBP5,IL1B,ITGB5,LAMC2,LGALS3,Ly6a (includes others),MYC,Nrg1,PLA1A,PSMB8,PTPRZ1,Retnla,SLC34A2,SLCO4A1,SMAD3,SPP1,ST3GAL6,TES,TJP1,UPP1,USP2,VIM
indomethacin		chemical drug		0.503	4.26e-10	A2M,ADAM8,ARG2,C4A/C4B,CCL3L3,CD86,CDKN1A,CEBPA,CPT1A,CSF2RB,ELF3,FCGR2A,FGF18,GPNMB,GSTM3,HAS2,HGF,IFNG,IL1B,INSR,KRT8,LAMC2,LDLR,LGALS3,LOXL2,LPL,MYC,NGFR,NOS1,PLA1A,PLA2G4A,PSMB8,PSMB9,S100A8,SLC34A2,SPP1,TACR1,TEK,TES,TJP1,UPP1,VCAN,VIM
NR3C2		ligand-dependent nuclear receptor		-0.23	4.4e-10	AGT,ARG1,BCL2A1,CACNA2D3,CCL3L3,COL1A1,COL3A1,CXCR2,CYP1B1,EGR1,Fcrls,FN1,GPR83,GPX3,HLA-DQB1,IGF1R,IL1B,INHBA,KDR,MAP2,NOS3,PGF,PLAT,PROCR,PTX3,RAPGEF4,REG3G,RGS2,RRAD,SPHK1,TNNT3
PPARGC1A		transcription regulator		-1.434	4.53e-10	A2M,ADAMTS2,AGT,AK1,BDH1,BMPER,C2,C3,CD36,CDKN1A,CEBPA,COL1A2,COL6A2,COL6A3,CPT1A,DCN,DIO2,EGFL6,EGLN1,EPAS1,FABP3,FREM1,GFRA1,GPC6,HK2,HMGCS2,IGFBP5,IL4R,INHBA,INSIG1,IRS1,IRS2,LAMA2,LDLR,LPL,LUM,MAOB,MBP,MSMO1,MYC,NR1H3,NR5A2,OGN,OLFML3,PCK1,PODN,PTN,RBP4,RUNX2,Saa3,SCARB1,SEMA3G,SERPINE2,SLC19A1,SLIT3,SMAD3,SOCS1,STAT1,SVEP1,TIMP3,TNNI1,VCAN
aflatoxin B1		chemical - endogenous non-mammalian		1.577	4.75e-10	A2M,ADAM8,ALDH1A2,AOX1,BOK,CA2,Cd24a,CDKN1A,CFTR,COL4A3,CRYAB,DCN,DCTD,EDNRB,EGLN3,FGF1,GDNF,GNAI1,GSR,GSTM3,H19,HLA-A,HLA-DQA1,HLA-DQB1,INHBA,IRS2,LAMC2,LDLR,LEPR,LGALS2,LPL,Ly6a (includes others),Muc1,NDRG1,Pln,PPP1R1B,RGS2,RGS5,SERPINB1,SLC7A11,SPARC,SPP1,SRXN1,STAT5A,SULF2,TLR1,WNT4
CD44		other		1.219	5.57e-10	ABCB1,ABCG2,ACKR3,ADAM8,CCL4,CD274,CD36,CD69,CDH5,CDKN1A,CLEC7A,COL18A1,COL1A1,COL3A1,COL5A2,CRABP2,CTSK,Cxcl9,FN1,HAS3,IFNG,IL1B,LGALS3,LHX6,LTBP1,LTBP2,Ly6a (includes others),mir-10,MOGAT1,MYC,PARVB,PECAM1,PMEPA1,SERPINA1,SPP1,TWIST1,VIM,WNT5A
AMBRA1		other		-0.559	5.73e-10	ADAMTS9,CDKN1A,COL18A1,COL1A1,COL3A1,COL5A1,COL5A2,COL5A3,FAP,FN1,ITGA8,LOXL1,LOXL2,LOXL4,SNAI1,TGFB3,VIM
sphingosine-1-phosphate		chemical - endogenous mammalian		-1.51	6.27e-10	AHR,AKR1B10,CD36,COL3A1,CRACDL,CRMP1,CSF2RB,EGR1,FN1,GALNT15,GAP43,HAS2,HSPB2,ID2,IFNG,KDR,NME4,NOS3,NOXO1,NRP2,POLG2,RASGEF1A,RHBDL2,RPS6KA5,RUNX2,S1PR1,S1PR3,SELE,SPHK1,VIM,VWF
MYD88		other	Activated	2.516	6.3e-10	ABCB1,ALDH1A2,AOX1,ARG1,BATF,C3,CCL3L3,CCL4,CD200,CD274,CD86,CH25H,CISH,CSF3,CTSK,CXCL12,Cxcl9,Ear2 (includes others),EDNRB,EGR1,FPR2,Gzmb,HLA-A,IFNE,IFNG,IGFBP5,IL15,IL1B,INHBA,IRF7,MIB1,mir-10,MYC,NOS3,OASL,PDE4B,PLA2G4A,PRF1,PSTPIP2,RUNX2,S100A8,SAA1,Saa3,SCARB1,SELE,SLC7A2,SLCO3A1,SOCS1,SPP1,Tcf7,ZC3H12A
ADCYAP1		other		-0.318	6.35e-10	AGTR2,ARHGDIG,BMP6,CACNA2D3,CCL3L3,CCL4,CD86,COL3A1,COL5A1,COL5A2,CRTAC1,DIO2,EGR1,Fndc1,FST,GABRB2,GAP43,GATA3,Gbp8,GFAP,GNG8,GREB1,GREM2,GRP,KCNN4,KRT8,LMO1,LUM,MEST,MYC,NOS1,PDE10A,PPP1R3B,SCARB1,SERPINB1,SERPINE2,SERPINF1,SLC1A3,SMPDL3B,SPARC,TUBB2B
PELP1		other		-0.378	6.68e-10	ADA,ALDH3B1,BMP2,CDKN1A,CKMT1A/CKMT1B,COL12A1,CSF3,CTSH,CYSRT1,EPDR1,G0S2,GCA,GREB1,IL13RA2,IL1B,KCNK2,KRT15,LOXL4,MLPH,MRAS,MYC,NDRG1,P3H2,PRKCQ,S100A9,SAA1,SLC1A3,SLPI,SYT7,TOX2
ZBTB16	-1.642	transcription regulator		1.559	7.09e-10	BACH2,BMP2,CD200R1L,Cd24a,CD274,CD3D,CD3G,CD74,CD86,CDKN1A,CLEC4C,COL1A1,Ctla2a/Ctla2b,CXCR6,EYA2,F13A1,F2R,GALNT6,GATA3,GGT7,GOT1,HOXD11,ID2,IL12RB1,IL4R,KIT,KLF2,LMO4,LTB4R,Ly6a (includes others),LY86,MYC,NDST3,PLA2G5,POLG2,RUNX2,SELP,SPP1,ZBTB16
ETV5	-1.582	transcription regulator		-0.878	8.62e-10	ALCAM,Bst2,CDKN1A,COL4A3,CSF3,CXCL12,EGFL6,ETV5,FN1,IRF7,KRT13,KRT19,KRT23,KRT7,LGALS3,LYZ,MYB,Retnla,S100A14,S100A6,SCARB1,SLC34A2,SPP1,TIMP3,TJP1,TJP3,TWIST1
SPARC	1.638	other		-0.133	8.63e-10	ARG2,BHLHE40,COL1A1,COL1A2,FN1,GPD1,IL1B,IRF7,LEF1,LOXL4,MAP2,MBD4,NDRG1,PAG1,PER2,PLET1,SLC34A2,SLC7A11,SNAI1,SPARC,SPRR1A,STAT1,SYDE2,TBX2,THEM5,UBLCP1,USP2,VIM
RARB		ligand-dependent nuclear receptor		0.997	8.83e-10	BC048679,BCL2A1,CDH5,CDKN1A,CPSF4L,CRYAB,CXCL12,CYP26B1,EGR1,FOLR2,GAP43,GJB4,Gm5431,HNF1B,Ifi47,IL1B,LYZ,MMP11,Naip1 (includes others),NR2F1,NTN1,PLS1,PTGER3,REG3G,SAA1,Saa3,SERPINA1,Serpinb6c,SLC16A2,SPP1,STAT1,THBD,TJP1,ZMAT4
aspirin		chemical drug		1.723	8.83e-10	AFAP1L1,AHR,APLNR,BMP6,CALCRL,CCL4,CD86,CDH5,CDKN1A,CSF3,EDNRB,EFNB2,EMP1,FGF18,FOXF1,HGF,IFNG,IL17RD,IL1B,ITPKB,KDR,KIT,KITLG,MMP11,NGFR,PECAM1,PLA2G4A,PTGER3,RECK,SCARB1,SELP,SOX7,TEK,TJP1
halofuginone		chemical drug		-1.617	8.87e-10	AOC1,BHLHE40,C4A/C4B,CD200,Cd24a,COL1A1,COL1A2,CTSK,DKK3,EDNRB,EGR1,EMP1,EPHX1,F2R,FN1,GOT1,GPX3,H19,Hrk,IL13RA2,IL33,LIN7A,LTBP1,REG3G,SAA1,SPARC,SPP1,TAGLN3,TGFB3,USP2,WNT5A
AHR	-1.473	ligand-dependent nuclear receptor		-0.496	8.97e-10	A2M,ABCG2,ACKR3,ADAMTS2,AIF1,ARG2,CAPN5,CD274,CD36,CD3D,CD3G,CDKN1A,CEBPA,CGREF1,CHST2,COL11A1,COL12A1,COL1A1,COL1A2,COL3A1,COL5A1,COL5A2,COL6A1,COL6A3,CRYAB,CSF2RB,Cxcl9,CYP1B1,DACT2,DCN,EBF1,EGLN1,EGLN3,FN1,GOT1,HECTD2,HK2,HUNK,IFNG,IL15,IL1B,ITGB6,ITK,KIT,KLF2,LAMC2,LTBP1,LTBP2,MYC,NXPE2,PCK1,PDE4B,PLAT,PLXNA2,PRKCQ,PTX3,REG3G,SAA1,Saa3,SLAMF8,SNAI1,SPP1,TGFB3,TIMP3,TNFRSF19,VIM
PDGF BB		complex		0.586	9.22e-10	ACAT2,ACKR3,ADARB1,AHR,Akr1c14,ARG2,AVPR1A,BHLHE40,BMP6,C3,CDKN1A,CERT1,COL12A1,COL18A1,COL1A1,COL1A2,COL3A1,COL5A1,CRYAB,CSF3,DCN,EDNRB,EGR1,FN1,FOXS1,FZD1,GDA,GDNF,GFPT2,H19,IGF1R,IGF2,IL1B,INHBA,LDLR,LGALS3,MAP2,MYC,NOS1,NR1H3,PHLDA1,PLAT,PRSS35,RGS2,SLC29A1,SNAI1,SPHK1,TEAD4,TGFB3,THBD,UNC5B,VCAN
ITPR2		ion channel	Activated	3.312	9.69e-10	ADAM8,ALOX5AP,BEX4,Bst2,CCL3L3,CCL4,CD274,CLEC7A,CXCR6,Gbp8,Gm4841,Ifi47,IL1B,Ly6a (includes others),Naip1 (includes others),PCK1,PSMB9,SEMA7A,Tgtp1/Tgtp2,TLR1,VNN1
HIF1A		transcription regulator		1.582	9.83e-10	ABCB1,ACE,ADORA2B,AGT,AHR,ALDOC,ALOX5AP,ANKRD37,BACH2,BHLHE40,BMP2,CA9,CCL3L3,CCL4,CCNT1,CD274,CD36,CD69,CDKN1A,COL1A2,CXCL12,Cxcl9,CYP46A1,DNASE1,ECE1,EDNRB,EGLN1,EGLN3,ELF3,EPAS1,FN1,GCK,GSTM3,HES6,HK2,ID2,IFNG,IGF2,IGFBP5,IL15,IL1B,IRS2,ITGB5,JUP,KITLG,KRT14,KRT19,LOXL1,LOXL2,MYC,NDRG1,NDUFC2,NOS3,NTN1,PER2,PGF,Pln,RAB11FIP4,RAB20,REG3G,SLC29A1,SLC40A1,SLC8A2,SNAI1,SPHK1,STAT1,STC2,SULF1,TERT,…
ESRRA		transcription regulator		1.258	1.04e-09	ACKR3,ADAM8,ALDOC,APLNR,CD36,CDH5,CEBPA,COL1A1,COL4A4,Cox8b,CREB3L1,CSF3,CTSH,CXCL12,ECSCR,EFNB2,EGFL7,EPAS1,FABP3,FGF1,GOT1,HK2,IGF2,KRT12,KRT13,KRT15,KRT19,KRT23,LOXL2,LPL,MAOB,NOS3,NR0B2,NRP2,Pln,PPP1R1B,PPP2R2B,RUNX2,SPP1,TGFB3,TIE1,UNC5B,VAV3,ZC3H12A
IL10		cytokine		-0.851	1.09e-09	ABCB1,ALOX5AP,ARG1,ARG2,BCL2A1,BMP2,BMP6,CCL3L3,CCL4,Cd24a,CD274,CD36,CD74,CD86,CDKN1A,CEACAM1,CLEC7A,COL1A1,CSF2RB,CSF3,CTSH,CXCL12,CXCL16,Cxcl9,DCN,FCGR2A,FCGR3A/FCGR3B,Fcrls,GPRC5B,GZMA,HGF,HLA-DMA,HLA-DQB1,HLA-DRB5,IFNG,IL13RA2,IL1B,IL33,IL4R,INHBA,KITLG,LGMN,Muc4,NOS3,PDE4B,PRDM1,PSMB9,PTX3,RAB20,REG3G,S100A8,S100A9,SCARB1,SELE,SLC1A3,SOCS1,SPP1,STAT1,TACR1,TERT,TLR1,TWIST1,VCAN
tacrolimus		chemical drug	Inhibited	-2.217	1.15e-09	BASP1,BATF,CALB2,CCL4,CD200,CD36,CD48,CD74,CEBPA,CISH,COL1A1,COL3A1,DPYSL3,Dst,EGR1,ETV1,FN1,GAP43,GNPDA1,GPR83,GPRC5B,GZMA,IFNG,IL1B,IL33,ITGB8,LAT,LBH,MYC,NOS1,NOS3,OSBPL3,PRF1,PRICKLE1,PTGER2,RUNX2,SLC8A2,SPP1,STAT5A,TERT,TJP1,TNNT3,TRPM6
IL17A		cytokine		1.604	1.29e-09	BCL2A1,C15orf48,C3,CCL4,CD274,COL1A1,COL3A1,CSF3,CTSK,CXCL12,Cxcl9,ELF3,FN1,Gzmb,HGF,IFNG,IL1B,IL33,KLF2,KLK11,LPL,MSX2,MYC,NOS3,NTN1,PECAM1,PGF,PLAT,PRDM1,Retnla,S100A14,S100A8,S100A9,S1PR1,S1PR3,Saa3,SELE,SELP,SMAD3,SOCS1,SPP1,STAT1,Tgtp1/Tgtp2,THBD,TIMP3,VIM,VWF,ZC3H12A
MYB	1.861	transcription regulator	Inhibited	-2.121	1.4e-09	ADA,ANPEP,BHLHE40,C15orf48,C3,CAMK2B,CARNS1,COL1A2,CSF3,CXCL12,CXCL16,ESAM,FN1,GATA3,GIMAP1-GIMAP5,HAND2,IGF1R,IGF2,IGFBP5,KDR,KIT,KITLG,MMP11,MYB,MYC,PDE2A,PTPN22,SLC27A2,SNAI1,SPHK1,SPP1,TWIST1,VIM,ZC3H12A
RUNX1		transcription regulator		-0.52	1.48e-09	ADD2,ALCAM,ARL5C,BDH1,BLK,CD160,CDKN1A,CEBPA,CSF2RB,DEPTOR,EGFL7,EPAS1,FAT4,GATA3,Gzmb,ID2,IFNG,IL1B,IRF7,KIT,KLF2,LMO1,LMO4,LTB4R,Ly6a (includes others),MAP3K6,MYB,MYC,NR2F2,PRKCQ,PTCH1,PTPN22,RUNX2,S100A9,SPP1,ST3GAL5,STAT1,TAL1,Tcf7,TJP1,UNC5B,UPP1,ZBP1,ZBTB16
S100A9	2.136	other		0.86	1.61e-09	A2M,ALPL,BACE2,BHLHE40,C3,CALCB,CD274,CD69,CPM,CSF2RB,ETV5,FCGR2A,GFRA3,GPRC5A,H19,IFNG,IL1B,IL33,LTBP1,MCF2L,MYC,MYCT1,NGFR,PHLDA1,PRSS12,PTPRO,RAB20,S100A8,S100A9,SCUBE1,SLC6A12,TXNIP,VCAN
bucladesine		chemical toxicant	Inhibited	-2.244	1.76e-09	AKR1B10,CAMK1G,Cd24a,CD86,CDKN1A,CHST2,CPT1A,CRYAB,CYP21A2,DIO2,EGLN3,EGR1,FCGR2A,FN1,FST,GAP43,GCK,GFAP,H19,HAS2,HSD11B2,IFNG,IGF1R,IGF2,IGFBP5,IL12RB1,IL1B,IRS2,KIT,KITLG,LAMB3,LDLR,LGALS12,LRRN3,MACROD1,MYC,NGF,PCDH1,PCK1,PDE10A,PDE4B,POU2AF1,PTCH1,RGS2,SCARB1,SLC9A3R1,SMAD3,SMARCA1,SOX7,TGFB3,THBD,TJP1,WNT4
STAT5a/b		group		0.881	1.84e-09	AHR,ARG1,BCL2A1,BMP6,CD36,CD69,CDKN1A,CISH,EBF1,EMP1,F2R,GATA3,ID2,IFNG,IL4R,IRAG1,LEPR,MYC,PARVB,PCK1,PDE4B,PRDM1,PRF1,PTGER3,SOCS1,Tmsb4x (includes others),TNNI1,VWF
FGF1	2.031	growth factor		-0.285	1.84e-09	AHR,AKR1B10,CDKN1A,DIO3,EGR1,Fndc1,FZD1,GADD45G,GDNF,HAS2,IL1B,IRS1,MYC,NOS3,NR1H3,PECAM1,PMEPA1,PRICKLE1,RHOU,SELE,SERPINB1,SLC7A2,SPP1,Tcf7,TEAD4,TGFB3,TIMP3,TTR
INHA		growth factor		-0.078	1.84e-09	CERT1,COL1A2,COL3A1,COL4A4,COL4A6,COL6A1,CYP1B1,CYP26B1,DHH,EPHX1,FGFR4,FST,HAS2,IFNG,INHBA,KIT,KITLG,KRT19,KRT8,LAMC3,LTBP1,MYC,PTX3,SMARCA1,TJP1
triptolide		chemical drug		1.888	1.91e-09	AFAP1L1,AHR,APLNR,BMP6,CALCRL,CDH5,CDKN1A,CXCL12,CXCR2,EDNRB,EFNB2,EMP1,FGF18,FOXF1,HGF,HK2,IFNG,IL17RD,ITPKB,KDR,KIT,KITLG,LEF1,MMP11,MYC,PECAM1,RECK,SLC7A11,TEK,TJP1
Tgf beta		group		-0.056	2.14e-09	Acp5,ADH1C,AHR,BASP1,BHLHE40,BST1,C4orf19,CCL3L3,CCL4,CD274,CD36,CD69,CDKN1A,CHST11,COL12A1,COL1A1,COL1A2,COL3A1,COL5A1,COL6A2,COL7A1,CSF3,CTSK,DCN,EMID1,EPAS1,FN1,FST,GATA3,HAND2,HES6,ID2,IFNG,IGFBP5,IL1B,LEPR,LOXL1,LOXL2,Ly6a (includes others),mir-10,MMP11,MYC,MYCT1,NOS3,PDE2A,PLAT,PMEPA1,PTGER2,RUNX2,SEC14L2,SELE,Serpinb6c,SLIT3,SMAD3,SNAI1,SPARC,SPP1,TERT,TIMP3,TMEM252,TWIST1,VIM,VTN
BMP4		growth factor		0.583	2.15e-09	ABCG2,ACVR2B,ALDH1A2,BMP2,CDH5,CDKN1A,CEBPA,CSF3,DIO2,DIO3,DLX5,ELF3,FOXF1,GATA3,HK2,ID2,IFNG,INHBA,ITGB6,KDR,KIT,KRT23,KRT7,LEF1,mir-10,MSX2,MYC,NGFR,NOG,PGF,PTCH1,RUNX2,SCARB1,SLC40A1,SNAI1,SPARC,SULF1,TAL1,TNNT2,WNT5A
PSMB11		peptidase		-1.347	2.29e-09	BMPR1B,CDH4,CLDN2,COL1A1,COL1A2,COL3A1,COL4A6,COL5A1,COL5A3,COL6A1,COL6A2,Col6a4,CREB5,CXCL12,Cxcl9,EGFLAM,GFAP,Gm5431,KIT,LGALS3,LSP1,NTN4,OLFML2B,PARVB,S1PR1,VCAN,VIT
CAV1		transmembrane receptor		-0.128	2.41e-09	ADGRG2,ARG1,CD36,CD86,CDKN1A,EGR1,FN1,FOLR1,GIPC2,HGF,HK2,IFNG,IL1B,INHBA,INSR,KDR,KRT19,KRT7,KRT8,NOS3,PLA2G4A,SCG5,SLC12A2,SLC7A2,SNAI1,SPRR1A,ST6GAL1,TJP1,TMPRSS11A,VIM,WNT6
RET		kinase		0.85	2.41e-09	ACTC1,COL1A1,COL1A2,CRYAB,CSF3,CXCL12,DCN,DUSP8,EDN3,EDNRB,EGR1,ETV1,FOXF1,GDNF,GFRA1,GRP,IFNG,IL1B,LORICRIN,MYO18B,NOS1,Pln,PTN,S100A9,TAGLN3,TBX2,TCF21,TIMP3,TNNI1,TNNT2,UNC45B
RXRA		ligand-dependent nuclear receptor		1.08	2.51e-09	ABCB1,ABCG2,ADH1C,ALDH1A2,ARG2,ARL4C,C3,CD109,CD200R1L,CD36,CDKN1A,CEBPA,COL1A1,CPT1A,CRABP2,CRYAB,CTSH,EPHX1,FABP3,FABP5,GCK,GPD1,HAS2,HMGCS2,HNF1B,HSD11B2,IFNG,IL1B,INSIG1,LPL,LYZ,MAOB,MBP,MMP11,NDUFC2,NR0B2,NR1H3,NR5A2,PCK1,S100A8,SLC16A2,SPP1,TBXA2R,THBD,THRSP,VCAN,ZNF423
TCF7L2		transcription regulator		0.09	2.6e-09	ACY3,ALDH1A2,AMHR2,APCDD1,APLP1,ASPA,CCDC3,CDKN1A,CEBPA,CLDN2,CREB5,CSF3,DHCR24,EPAS1,ERBB3,FGF1,FN1,Foxn3,FRMD4A,GAB1,HMGCS2,HOXB9,ID2,IDH1,IL12RB1,IRS1,IRS2,KLHL4,LAMC2,LBH,LEF1,LGALS4,LGR6,MBP,mir-10,MSX2,MYB,MYC,MYRF,NR2F2,PARVB,PCK1,PLAT,PLEKHG1,PRICKLE1,RASGEF1B,RHBDL2,RNASE4,SLC12A2,SLC27A2,SNX30,SPP1,SYDE2,TERT,TMEM182,TPRN,TSPAN15,VCAN,VIM
NCOA2		transcription regulator		0.35	2.92e-09	AHR,BMP2,C3,CCL3L3,CCL4,CDKN1A,CEBPA,CHST1,Cxcl9,EGR1,Fcrls,FST,GCK,GPX3,GSTO1,HLA-A,HNF1A,IFNG,IL1B,IRF7,KRT19,LDLR,LPL,LYZ,Mx1,MYB,NOS3,NR1H3,OASL,PCK1,PPP1R3B,SRXN1
PRL		cytokine	Activated	2.526	3e-09	A2M,ABCG2,BOK,CD69,CDKN1A,CISH,COL1A1,COL1A2,COL3A1,COL5A1,CTSH,DCN,EGR1,EPSTI1,ERBB3,FN1,Glycam1,GPNMB,HSD11B2,ID2,IGF2,IGFBP5,IL1B,IRF7,KRT14,KRT15,KRT19,KRT5,MSX2,MYC,NOS3,PARM1,PLAT,PRR15L,RASD1,REC8,RNASE4,SCARB1,SOCS1,SPARC,SPP1,STAT1,STAT5A,STC2,Tmsb4x (includes others),TXNIP,VIM,Wfdc18
TGFB2		growth factor		-0.741	3.42e-09	AHR,BHLHE40,CD36,CD86,CDH5,COL1A1,COL1A2,COL3A1,COL6A2,Ctla2a/Ctla2b,DOCK4,EGR1,FN1,HAS2,IFNG,INHBA,ITGB5,KDR,MLLT3,NGF,PECAM1,S100A8,SMAD3,SPHK1,SPP1,VCAN
ERK1/2		group		-0.077	3.45e-09	AKR1B10,ALPL,AOC1,ARRB1,BCL2A1,BMP2,C3,CCL3L3,CCL4,CD86,CDKN1A,CEBPA,COL1A1,COL3A1,CYP46A1,ECE1,EFNB2,EGR1,EMCN,FN1,FZD1,H19,HAS2,HK2,HLA-A,IFNG,IGF1R,IL17RD,IL1B,IRS2,LDLR,LEPR,MYC,Nrg1,PSMB8,PSMB9,PTGER2,PTN,RUNX2,S100A6,Saa3,SNAI1,SPP1,TACR1,TERT,VCAN,VNN1
VEGFA		growth factor		-1.481	3.45e-09	ACE,ANPEP,ARG2,BATF,BCL2A1,BMP2,CCL3L3,CD160,CD36,CD86,CDH5,CDKN1A,CEACAM1,CEBPA,COL1A1,CSF3,CXCL12,EFNB2,EGR1,ETV5,FN1,HLA-DQB1,HLX,IFNG,IGFBP5,IL1B,KDR,ME2,mir-10,NOS3,NR2F2,PECAM1,PLAT,RGS5,RUNX2,SELE,SPARC,SPP1,STARD8,TAL1,TBC1D8,TEK,TERT,THBD,TJP1,TLR1,UNC5B
RARG		ligand-dependent nuclear receptor		-0.715	3.79e-09	BC048679,BMP2,CPSF4L,CRABP2,CRYAB,CYP26B1,EGR1,FOLR2,FOXC1,GAP43,GJB4,GREB1,HAS2,HNF1B,KRT5,MMP11,MYC,NR2F1,NTN1,Serpinb6c,SLC16A2,THBD,ZMAT4
KLF6		transcription regulator		1.213	4.13e-09	AGT,AHR,ALDOC,ARG1,BMP2,CCL3L3,CD274,CD86,CDKN1A,CFB,CMKLR1,COL1A1,CSF2RB,DOCK4,GFPT2,GPR132,HK2,HK3,ID2,IFNG,IGF1R,IL1B,ITGB8,LGALS3,MSLN,MYC,NR2F1,PDE4B,PHLDA1,PLA2G4A,PLAT,PRDM1,PTCH1,Retnla,SELE,SMAD3,SOCS1,STAT5A,TLR1,UPP1,VAV3,VCAN,ZC3H12A
cycloheximide		chemical reagent		-0.633	4.24e-09	ABCB1,ACTC1,ADRB1,AHR,CAMK2A,CCL4,CDKN1A,COL1A1,COL1A2,COL5A1,Cxcl9,CYP21A2,DIO2,DIO3,EGR1,ERG,FN1,FST,GADD45G,GAP43,GNAI1,GOT1,GREB1,HGF,HSD11B2,IFNG,IGF2,IGFBP5,IL1B,IL4R,IRF7,IRS2,ITGB5,LPL,MMP11,MYC,NR1H3,NR2C2,OGN,PLAT,PRDM1,PTX3,RERG,RGS2,RHOBTB2,RUNX2,S100A8,SCARB1,SELE,SELP,SPP1,TERT,Tgtp1/Tgtp2,THBD
SHH		peptidase		-1.77	4.36e-09	ABCG2,BMP2,BMPR1B,CALCB,CD69,CD93,DLX5,EBF1,FN1,FOXF1,GDNF,HAND2,HGF,HK2,HOXD11,HSD11B2,IFNG,IGF2,IGFBP5,MAGI1,MYC,NOG,NOS3,NR2F2,PGF,PLAT,PTCH1,PTCH2,RUNX2,SLC29A1,SPP1,TGFB3,THBD,TJP1,WNT5A
NR1H3	-1.486	ligand-dependent nuclear receptor		0.533	4.36e-09	ARG2,ARL4C,Bst2,CCL3L3,CCL4,CD274,CDKN1A,CFB,CH25H,CSF3,CXCL16,DHRS9,DIO2,FAM3C,FPR2,G0S2,GCK,GPR132,GPX3,IFNG,IL12RB1,IL1B,IRF7,LDLR,LPL,LSP1,LY86,LYZ,NR0B2,NR1H3,NR5A2,PTCH1,SCARB1,SLC16A2,SNAI1,SOCS1,TLR1,VCAN,ZBP1
FOXA2		transcription regulator		0.074	4.5e-09	A2M,ABCB1,ACTC1,ADH1C,Akr1c14,C3,CEBPA,CPM,CPT1A,EPHX1,FABP5,GCK,GPRC5C,GSTM3,H19,HES6,HK2,HMGCS2,HNF1A,HNF1B,IGFBP5,IL13RA2,IL33,LPL,LYZ,NR5A2,PCK1,Retnla,SAA1,Saa3,SERPINA1,SLC10A6,SLC6A15,SNAI1,STAT5A,TMPRSS2,TNNI1,TTR,UST,WNT5A
SP600125		chemical drug		-0.04	4.54e-09	ABCB1,ACAT2,ADAMTS9,BDH1,CA4,CCL4,Cd24a,CD86,CDKN1A,COL1A1,COL7A1,CPM,CSF3,CXCL16,EGR1,FABP5,FGF1,FN1,H2BC10,Hrk,HSPB2,IFNG,IL13RA2,IL15,IL1B,INHBA,IRS1,ITGB5,LDLR,LGALS2,NOS3,NR0B2,PLA2G4A,PRR18,PSMA8,PTX3,RGS4,RUNX2,Saa3,SELE,SELP,Serpinb6b,SMPDL3A,SNAI1,SOX7,SPARC,SPHK1,SPP1,TNNT2,TWIST1
P38 MAPK		group		1.971	5e-09	ARG2,BATF2,BCL2A1,BMP2,CCL3L3,CD36,CD69,CD86,CDH5,CDKN1A,CEBPA,COL3A1,CSF3,CTSK,CXCL12,DIO2,DIO3,EDNRB,EGR1,FN1,FST,HAS2,IFNG,IGFBP5,IL1B,INHBA,IRF7,ITGB8,KDELR3,MYC,NGF,NGFR,NOS3,PCK1,PLA2G4A,PRDM1,RGS4,RRAD,RUNX2,SELE,SEPTIN4,SLC6A12,SMAD3,SNAI1,SPP1,STAT1,TERT,Tgtp1/Tgtp2,TIMP3,TNNI1,TNNT3,TWIST1,WNT5A
IgG		complex		-1.522	5.28e-09	AHR,AOC1,BHLHE40,C3,CCL3L3,CCL4,CD69,CD86,CDKN1A,COL1A1,COL3A1,CPT1A,CRABP2,Cxcl9,DSG3,DSP,ECSCR,EGLN3,EGR1,EMP1,FABP5,FCGR2A,FN1,FOLR2,FST,GFAP,GPRC5A,IFNG,IL15,IL1B,INHBA,IRS2,ITGB8,KLF2,KLK11,KRT13,KRT15,LDLR,LGALS3,Ly6a (includes others),MYC,NGF,PMEPA1,S1PR1,SERPINF1,SLC40A1,STAT1,STAT5A,Tcf7
wortmannin		chemical drug		-1.593	5.79e-09	AGT,ANPEP,ARRB1,CCL4,CD274,CD36,CDKN1A,COL1A1,COL1A2,COL3A1,CXCL16,DLG2,EGR1,ERBB3,F2R,FAM3B,FN1,GAP43,GCK,GPD1,HAS2,IFNG,IGF1R,IL1B,INSR,IRS1,IRS2,ITGB5,MYC,NOS3,SCARB1,SELE,SELP,SLC6A12,SNAI1,TERT,VIM
methylprednisolone		chemical drug		-1.855	6.11e-09	A2M,Akr1c12/Akr1c13,ANPEP,ARG1,ASPA,BDH1,CCL4,Cd24a,CD36,CD74,CD79B,CDKN1A,CTSH,Cyp3a25 (includes others),DHRS9,DSC2,DSG3,ECE1,EDNRB,EMP1,EPHX1,FABP5,FCGR2A,FN1,G0S2,GCK,GDA,GJB3,GOT1,GPD1,HPN,IDH1,IL1B,INSIG1,IRF7,IRGM,ITGB5,JUP,KLK11,KRT15,KRT19,LDLR,LPL,Ly6a (includes others),MAOB,MMP11,MYC,NR0B2,NR1H3,OR51E2,PER2,PLA1A,PLAT,POLG2,PRDM1,RAMP3,RAPGEF4,RGS2,SERPINA1,SERPINB1,SH2D4A,SLC19A1,SLC29…
JAG1		growth factor		-0.353	6.16e-09	CD86,CDKN1A,COL1A1,DUSP8,ERBB3,GPX3,IFNG,LAMC2,MAOA,MYC,NR2F2,RNF128,RUNX2,SMAD3,SNAI1,SPP1,TGFB3,TIMP3,VIM,WNT4
SOX4		transcription regulator		-0.582	6.19e-09	ACY3,Akr1c12/Akr1c13,B3GNT8,BCAR3,BLK,CD74,CXCL12,Dst,EMP1,FN1,HLA-DQB1,IGF2,LHFPL6,LRRN3,Ly6a (includes others),LYZ,MAGI1,MBP,MMP11,PECAM1,PLXNA2,PLXNA3,PYGL,RNASE4,SERPINE2,SLC5A9,Smim41,ST6GAL1,TBXA2R,TENM4,TES,THSD1,Tmsb4x (includes others),TNFRSF19,TUBB2B,VIM
streptozocin		chemical drug		0.249	6.19e-09	ABCB1,ABCG2,ADORA2A,ALPL,ATP1A2,CCL3L3,CDKN1A,CEBPA,COL12A1,COL1A1,COL3A1,CPT1A,CXCL12,DLX5,FABP3,FGFR4,FN1,GCK,GFAP,GPX3,HSD11B2,IFNG,IGF1R,IL1B,INSR,IRS1,IRS2,KIT,LGALS3,LPL,NOS1,NOS3,PCK1,PIK3C3,ROBO4,RUNX2,SELE,SELP,SLC1A3,SLC6A12,SLC7A11,SLC7A2,SPP1,TXNIP,VIM
IL15	2.626	cytokine		1.616	6.42e-09	AHR,ALDOC,CCL3L3,CCL4,CD160,CD226,CD274,CD69,CD74,CD86,CDKN1A,CEACAM1,CISH,CMKLR1,CPT1A,CSF3,CXCL12,CXCR6,EGLN1,FCGR3A/FCGR3B,GATA3,GGT5,GPRC5A,Gzmb,HK2,HLX,IFNG,IGF1R,IL12RB1,IL15,IL1B,ITGB5,KIT,KLF2,KLRC1,LAT,LEF1,LSP1,MICB,MLLT3,MSLN,MYC,NME4,OGN,P2RY6,PDE4B,PGM1,PLA2G4A,PRDM1,PRF1,PSMB8,PSMB9,PYGL,S1PR1,SMAD3,SOCS1,TJP1,TNNI1,TNNI2,TSPAN7,UPP1
SMAD7		transcription regulator		-1.287	7.08e-09	ACVR2B,ADAMTS2,ADH1C,BMP2,BMP5,BMPR1B,CDKN1A,CGREF1,COL1A1,COL1A2,COL3A1,COL6A1,COL6A3,CXCL12,DCN,DEPTOR,FN1,FST,ID2,IFNG,IL1B,KRT8,LTBP2,MYC,PLAT,PMEPA1,SMAD3,TERT,TGFB3,TIMP3
isobutylmethylxanthine		chemical toxicant		-1.728	7.47e-09	ACE,AEBP1,AGT,ALDH3B1,CD36,CDKN1A,CEBPA,COL1A1,COL1A2,COL3A1,COL5A1,COL6A1,Cox8b,CRABP2,CYP21A2,EGR1,FN1,IDH1,IFNG,IGF1R,IL13RA2,IL1B,INHBA,INSR,IRF7,LGALS12,LPL,MOGAT1,MYC,NOS3,NR1H3,PLAT,SCARB1,SNAI1,STAT1,TIMP3,ZC3H12A
ADAM12		peptidase		-0.75	7.94e-09	ADAMTS15,AEBP1,COL11A1,COL5A2,COL5A3,COL6A3,DCN,GZMH,HGF,IGFBP5,IL33,LAMB3,LOXL4,LUM,Nrg1,OGN,PARM1,SERPINE2,SVEP1,VWF
MRTFA		transcription regulator		-1.297	8.03e-09	ACTC1,ALCAM,CD177,CLDN15,COL3A1,COL5A2,COL6A3,Cox8b,CXCL12,DDAH1,DHCR24,EGR1,EPHA7,EYA2,F2R,FABP3,G0S2,GAS2,HLA-A,MAP2,MAPK13,P2RY1,RAB27B,S100A8,S100A9,S1PR1,Saa3,SCARB1,SELE,SELP,SLIT3,SLPI,STAT1,TAL1,TST,WNT5A
DIO3	4.654	enzyme		0.044	8.34e-09	ALOX5AP,BSPRY,COL6A1,CPM,DHH,EPAS1,ESYT3,FST,GCK,GDA,GREB1,HLA-A,HR,Hrk,INHBA,JAKMIP1,KCNH1,PAQR6,PARVB,PCSK4,PLS1,PYGL,RBP4,SEMA7A,SERPINE2,SLC9A2,SNED1,SYCP3,TBC1D30,TMPRSS13,Tmsb4x (includes others),WNT6
FOXO1		transcription regulator		-0.326	8.63e-09	A2M,AFF3,AGT,BACH2,BCL2A1,CA2,CCL4,CD36,CD79B,CDH5,CDKN1A,CH25H,COL1A1,CPT1A,CTSK,DIO2,EBF1,EDNRB,EGR1,ERG,FABP5,FGF18,FN1,FOLR1,FOXC1,FST,GAB1,GCK,GFPT2,GPD1,GPX3,GZMA,Gzmb,IFNG,IGF1R,IL15,IL1B,INSR,IRS1,IRS2,ITGB6,KLF2,KLF7,LPL,MYC,NOS3,NRP2,PCK1,PIK3C3,PRDM1,PRF1,PSMB8,PTPRB,RUNX2,S1PR1,S1PR3,SCARB1,SERPINB1,Tcf7,TIE1,TXNIP,WNT4
Akt		group		0.444	8.75e-09	A2M,BCL2A1,BHLHE40,BMP2,CD274,CD36,CDKN1A,COL3A1,CPM,CPT1A,CXCL12,EFNB3,EPAS1,ERBB3,FN1,GCK,GGT5,GSR,HK2,IFNG,IGF1R,IGF2,IL1B,INSR,ITGB5,LAMB3,LAMC2,LEF1,LPL,MAP2,MSLN,MYB,MYC,NDRG1,NOS1,NR0B2,NRP2,PCDH1,PCK1,PLA2G4A,PPP1R1B,PTGER2,PTN,PTX3,RASD1,RUNX2,SCARB1,SLC6A15,SNAI1,SPP1,ST3GAL6,TERT,TJP1,VCAN,VIM
IL7		cytokine	Activated	2.027	9.39e-09	AHR,CCL4,CD274,CD3D,CD3G,CD69,CD86,CDKN1A,CEACAM1,CISH,COL1A1,CTSK,EBF1,FN1,GATA3,GSR,Gzmb,IFNG,KLF2,LEF1,Ly6a (includes others),MLLT3,MYC,NTN1,RUNX2,S1PR1,SOCS1,Tcf7,UPP1
PTGER4		G-protein coupled receptor		-1.985	9.67e-09	CCL3L3,CCL4,CD69,CH25H,Ctla2a/Ctla2b,Cxcl9,EGR1,GAB1,GDNF,HAS2,HGF,Ifi47,IL13RA2,IL1B,IRF7,IRGM,LHFPL2,mir-10,Mx1,PTGER3,RUNX2,S1PR1,Serpinb6b,SLAMF8,SPP1,ST6GAL1,ST8SIA4,TAGAP,TBC1D4,Tgtp1/Tgtp2
TGM2		enzyme		1.226	1.12e-08	ALPL,BCL2A1,C3,CA2,CD36,CD74,CD86,CD93,CEACAM1,CSF3,CXCL12,DAAM2,FERMT1,FN1,GCA,HK3,IFNG,IGF1R,IL1B,KIAA0513,KRT19,LSP1,MDN1,MSX2,MYC,OASL,OLFM4,PHLDA1,RUNX2,S100A8,SELP,SEMA6B,SEMA7A,SLC27A2,SLC7A2,SLPI,SPP1,STAT1
KLF11	-1.667	transcription regulator		-1.421	1.16e-08	ADAMTS8,AGT,CCL3L3,COL1A2,COL3A1,DCN,DIO2,FABP3,HGF,IFNG,IL13RA2,IL1B,ITGB5,ITGB6,ITGB8,LTBP1,MAOB,MYC,PCK1,PLA2G4A,PLAT,SERPINA1,SMAD3,SNAI1,STAT1,TGFB3,TIMP3
Interferon alpha		group	Activated	4.123	1.21e-08	BATF2,BCL2A1,Bst2,C3,CABP7,CD274,CD69,CD86,CDKN1A,CEACAM1,CH25H,CISH,COL1A1,COL1A2,COL7A1,CPEB2,CRIP1,CSF2RB,Cxcl9,CYP1B1,EMID1,EPSTI1,F2R,GATA3,GSTM3,Gzmb,GZMH,HLA-A,Hrk,Ifi47,IFNG,IL12RB1,IL15,IL1B,IL4R,INSR,IRF7,KDELR3,KRT19,LGALS3,LOXL1,LTBP1,LTBP2,MMP28,Mx1,MYC,PHF11,PLAT,PRF1,PSMB8,PSMB9,RGS10,S100A6,S100A9,SEPTIN4,SERPINB1,Slfn1,SLPI,SOCS1,ST6GAL1,STAT1,STC2,TERT,Tgtp1/Tgtp2,TLR1,TRIB2,TRI…
IL1A		cytokine	Activated	3.437	1.29e-08	Acp5,ADORA2A,ADORA2B,ASIC2,C3,C4A/C4B,CA2,CCL4,CD274,CD86,CDKN1A,CSF3,CTSK,CXCL12,HSD11B2,IFNG,IGFBP5,IL13RA2,IL1B,INHBA,KIT,KITLG,MYC,NGF,NR2F2,P2RY6,PLA2G4A,PTX3,S100A8,S100A9,SAA1,Saa3,SELE,SERPINA1,SPARC,SPP1,SPRR1A,VIM,WNT5A,ZC3H12A
[truncated: 2,810 more rows]
