# Supplementary material for: The NR2F2-HAND2 signaling axis regulates progesterone actions in the uterus at early pregnancy
Source: Front Endocrinol (Lausanne). 2023 Aug 18;14:1229033. doi: 10.3389/fendo.2023.1229033 (PMC10473531; doi:10.3389/fendo.2023.1229033)
Supplement: Supplementary file 2 [file DataSheet_2.xlsx]

## Sheet: Legend
Dataset S2. A comparision of pathways that are altered in the Nr2f2d/d uterus and NR2F2 silenced human endometrial stromal cells, showing in the activation z-scores. Enriched pathways are determined by the Ingenuity Canonical Pathway analysis with the -log(10) p values >1.3 and absolute activation z-scores greater than 1.5.

## Sheet: Pathways
	Mouse Nr2f2 Knockout	Human NR2F2 Knockdown
Erythropoietin Signaling Pathway	-1.604	-0.447
PI3K/AKT Signaling	-2.236	0
Semaphorin Neuronal Repulsive Signaling Pathway	-1.807	0.905
Ephrin Receptor Signaling	-1.633	0.632
PD-1, PD-L1 cancer immunotherapy pathway	-1.941	0.447
Gαs Signaling	-1.732	0.333
PPAR Signaling	-0.707	-2.668
IL-10 Signaling	-1.279	-2.132
Basal Cell Carcinoma Signaling	-1.265	-1.633
Neuroprotective Role of THOP1 in Alzheimer's Disease	2.309	-1.667
Apelin Liver Signaling Pathway	1.667	-1.342
Endocannabinoid Cancer Inhibition Pathway	1.886	-0.816
Retinoate Biosynthesis I	1.633	-1
GPCR-Mediated Integration of Enteroendocrine Signaling Exemplified by an L Cell	0.333	-1.667
Calcium Signaling	0.577	-2.111
LXR/RXR Activation	0.943	-2.4
PTEN Signaling	0.905	-2.333
Multiple Sclerosis Signaling Pathway	3.71	-0.426
ERK5 Signaling	-1.89	2.236
Melanocyte Development and Pigmentation Signaling	-1.667	2
Regulation Of The Epithelial Mesenchymal Transition By Growth Factors Pathway	-0.728	2.357
Glioma Invasiveness Signaling	-0.816	2
IL-8 Signaling	-1	2.065
Pulmonary Healing Signaling Pathway	-0.928	1.633
Colorectal Cancer Metastasis Signaling	-1.177	1.528
IL-15 Production	-1.213	1.508
Role Of Chondrocytes In Rheumatoid Arthritis Signaling Pathway	-0.577	3.272
Tumor Microenvironment Pathway	0.2	3.024
Pyrimidine Deoxyribonucleotides De Novo Biosynthesis I	N/A	2
ERB2-ERBB3 Signaling	0	2
Insulin Secretion Signaling Pathway	0.209	1.667
NRF2-mediated Oxidative Stress Response	0	1.508
HIF1α Signaling	0	1.606
Macropinocytosis Signaling	0	1.633
iNOS Signaling	N/A	1.633
Production of Nitric Oxide and Reactive Oxygen Species in Macrophages	0.775	2.524
Role Of Osteoblasts In Rheumatoid Arthritis Signaling Pathway	0.898	2.191
Adrenomedullin signaling pathway	0.229	2.4
VEGF Family Ligand-Receptor Interactions	0.333	2.333
14-3-3-mediated Signaling	0.378	2.111
UVA-Induced MAPK Signaling	0.378	2
Sperm Motility	1.291	1.604
Growth Hormone Signaling	1.265	1.667
Hepatic Fibrosis Signaling Pathway	0.926	1.508
CREB Signaling in Neurons	1.068	1.627
Role of JAK family kinases in IL-6-type Cytokine Signaling	1	1.732
Cholecystokinin/Gastrin-mediated Signaling	0.447	1.732
Cardiac Hypertrophy Signaling	0.728	1.606
Breast Cancer Regulation by Stathmin1	0.62	1.606
Thrombin Signaling	0.688	1.89
FAK Signaling	0.64	2.02
Endothelin-1 Signaling	0.853	1.877
Synaptic Long Term Depression	0.894	1.789
LPS/IL-1 Mediated Inhibition of RXR Function	3	0.832
Th2 Pathway	2.887	0.577
IL-4 Signaling	3	0.392
Senescence Pathway	2.065	-0.392
Ethanol Degradation II	1.89	N/A
Glucose and Glucose-1-phosphate Degradation	2	N/A
Differential Regulation of Cytokine Production in Intestinal Epithelial Cells by IL-17A and IL-17F	2	N/A
GDP-glucose Biosynthesis	2	N/A
D-myo-inositol-5-phosphate Metabolism	1.732	0.577
IL-13 Signaling Pathway	2.138	0.728
Wound Healing Signaling Pathway	2.082	0.781
Role of PKR in Interferon Induction and Antiviral Response	2	1.265
Oxytocin Signaling Pathway	1.89	0.928
IL-17 Signaling	1.941	1.043
Pathogen Induced Cytokine Storm Signaling Pathway	3.841	2.292
p38 MAPK Signaling	1.941	3.051
IL-6 Signaling	1.732	2.985
Phagosome Formation	1.835	2.319
MIF-mediated Glucocorticoid Regulation	2	2.449
Crosstalk between Dendritic Cells and Natural Killer Cells	2.111	2.309
Role of Hypercytokinemia/hyperchemokinemia in the Pathogenesis of Influenza	2.646	3
Necroptosis Signaling Pathway	2.53	2.524
Acute Phase Response Signaling	2.324	2.683
Neuroinflammation Signaling Pathway	2.414	2.596
MIF Regulation of Innate Immunity	2	1.897
Phospholipases	2.121	1.89
S100 Family Signaling Pathway	1.687	1.8
Fc Epsilon RI Signaling	1.897	1.667
CCR3 Signaling in Eosinophils	1.89	1.667
Type II Diabetes Mellitus Signaling	1.89	1.667
Th1 Pathway	3	1.897
Role of MAPK Signaling in Inhibiting the Pathogenesis of Influenza	2.646	2.138
Eicosanoid Signaling	2.828	2
Immunogenic Cell Death Signaling Pathway	2.646	1.941
Macrophage Classical Activation Signaling Pathway	2.887	1.528
Role of Pattern Recognition Receptors in Recognition of Bacteria and Viruses	2.646	1.414
GP6 Signaling Pathway	2.556	1.147
Role Of Osteoclasts In Rheumatoid Arthritis Signaling Pathway	2.534	1.265
