# Supplementary material for: The NR2F2-HAND2 signaling axis regulates progesterone actions in the uterus at early pregnancy
Source: Front Endocrinol (Lausanne). 2023 Aug 18;14:1229033. doi: 10.3389/fendo.2023.1229033 (PMC10473531; doi:10.3389/fendo.2023.1229033)
Supplement: Supplementary file 3 [file DataSheet_3.xlsx]

## Sheet: Legend
Dataset S3. Comparison of genome occupying sites of NR2F2 and enhancer histone marks across tissues. Union peaks were generated for the comparison. Presence and absence of the union genomic intervals in individual sample are presented as 1 and 0, respectively. Genes in association with genomic intervals are defined by the peak presence within 50kb of the gene’s transcription start site (TSS). Pre…

## Sheet: Genome Coordinates
Interval ID	Chromosome	Start	End	NR2F2_GD3.5_Uterus_A	NR2F2_GD3.5_Uterus_B	NR2F2_E14Female_Mesonephori	NR2F2_E14Male_Mesonephori	NR2F2_E13_Atria	H3K27ac_GD3.5_Uterus	H3K4me1_GD3.5_Uterus	Distance to TSS	Gene Located within 50 kb	Association with GD3.5 NR2F2 Downstream Targets
2	chr1	3627582	3628212	1	1	0	0	0	0	0	43601	Xkr4	0
3	chr1	3647561	3647778	0	0	1	0	0	0	0	23828	Xkr4	0
4	chr1	3670617	3671382	0	0	1	0	0	0	0	498	Xkr4	0
5	chr1	3671692	3672566	0	0	1	1	0	0	0	-631	Xkr4	0
6	chr1	3931484	3932193	1	1	0	0	0	0	0	N/A	N/A	0
7	chr1	4426988	4427560	0	0	0	0	0	1	0	-18033	Rp1	0
8	chr1	4490575	4490797	0	0	0	0	0	1	0	5727	Sox17	0
9	chr1	4491609	4493667	0	0	1	0	0	1	1	3775	Sox17	0
10	chr1	4494323	4494648	0	0	0	0	0	1	0	1927	Sox17	0
11	chr1	4494999	4495284	0	0	0	0	0	1	0	1271	Sox17	0
12	chr1	4496013	4498800	0	0	0	0	0	1	0	-994	Sox17	0
13	chr1	4571345	4572011	0	0	1	0	0	1	0	N/A	N/A	0
14	chr1	4689146	4689350	0	0	1	0	0	0	0	N/A	N/A	0
15	chr1	4766018	4766261	0	0	0	0	0	1	0	19586	Mrpl15	0
16	chr1	4767055	4767661	0	0	0	0	0	1	0	18368	Mrpl15	0
17	chr1	4785303	4785975	0	0	1	0	0	1	0	87	Mrpl15	0
18	chr1	4807203	4808208	1	1	1	1	0	1	0	-187	Lypla1	0
19	chr1	4857288	4858799	0	0	1	0	0	1	0	-284	Tcea1	0
20	chr1	5018204	5019014	0	0	0	0	0	0	1	817	Rgs20	0
21	chr1	5019362	5021067	0	0	1	0	0	0	1	-789	Rgs20	0
22	chr1	5082916	5083658	0	0	1	1	0	1	0	114	Atp6v1h	0
23	chr1	6213990	6215659	1	0	1	1	0	1	0	163	Rb1cc1	0
24	chr1	6476160	6476762	1	1	0	0	0	0	0	-10770	St18	0
25	chr1	7087936	7090648	0	1	1	1	0	1	0	372	Pcmtd1	0
26	chr1	7104967	7105977	0	0	0	0	0	1	0	16552	Pcmtd1	0
27	chr1	7397643	7398727	0	0	1	1	0	1	0	N/A	N/A	0
28	chr1	9299219	9299527	0	0	0	0	0	0	1	357	Sntg1	0
29	chr1	9545018	9547633	0	0	1	1	0	1	0	918	Rrs1	0
30	chr1	9548025	9549184	0	0	0	0	0	1	1	559	Adhfe1	0
31	chr1	9549488	9549844	0	0	0	0	0	0	1	1620	Adhfe1	0
32	chr1	9627233	9631999	0	0	0	0	0	1	1	1476	2610203C22Rik	1
33	chr1	9648532	9649834	1	1	0	0	0	1	1	-18091	2610203C22Rik	1
34	chr1	9699743	9700168	0	0	1	1	0	0	1	253	Mybl1	0
35	chr1	9700419	9701226	1	1	1	1	0	1	0	-614	Mybl1	0
36	chr1	9746413	9748803	0	0	1	0	0	1	1	-40	1700034P13Rik	0
37	chr1	9797517	9798186	1	1	0	0	0	1	0	-278	Sgk3	0
38	chr1	9798400	9799439	0	0	0	0	0	1	0	790	Sgk3	0
39	chr1	9799755	9800137	0	0	0	0	0	1	0	1816	Sgk3	0
40	chr1	9805490	9806131	0	0	0	0	0	0	1	7681	Sgk3	0
41	chr1	9848297	9848711	0	0	0	0	0	1	1	223	Sgk3	0
42	chr1	9850030	9851078	0	0	0	0	0	0	1	2273	Sgk3	0
44	chr1	9942744	9944356	0	0	1	1	0	1	0	568	Snhg6	0
45	chr1	9967216	9968338	1	0	0	0	0	0	1	-23659	Snhg6	0
46	chr1	10037316	10040374	0	0	1	1	0	1	0	627	Cspp1	1
47	chr1	10072390	10073196	1	1	0	0	0	1	0	34575	Cspp1	1
48	chr1	10073634	10074006	1	1	0	0	0	0	0	35602	Cspp1	1
49	chr1	10109171	10109416	0	0	0	0	1	0	0	N/A	N/A	0
50	chr1	10231619	10233852	1	0	0	0	0	1	1	-66	Arfgef1	0
51	chr1	10990478	10991362	1	1	0	0	0	0	0	-2545	Prex2	1
52	chr1	10993444	10994490	1	1	1	0	0	1	1	502	Prex2	1
53	chr1	11027013	11027273	1	0	0	0	0	0	0	33678	Prex2	1
54	chr1	11355311	11355791	1	1	0	0	0	0	0	N/A	N/A	0
55	chr1	11750230	11750696	1	1	0	0	0	0	0	N/A	N/A	0
56	chr1	11976929	11978217	1	1	0	0	0	1	0	N/A	N/A	0
57	chr1	11978426	11979206	0	0	0	0	0	1	1	N/A	N/A	0
59	chr1	11979855	11980184	0	0	0	0	0	1	0	N/A	N/A	0
60	chr1	11989357	11990545	0	0	0	0	0	1	0	N/A	N/A	0
61	chr1	11993748	11993973	0	0	0	0	0	1	0	N/A	N/A	0
62	chr1	11994366	11997001	1	1	0	0	0	1	0	N/A	N/A	0
63	chr1	12008915	12010208	0	0	0	1	0	1	0	N/A	N/A	0
64	chr1	12251047	12251309	1	0	0	0	0	0	0	N/A	N/A	0
66	chr1	12398102	12398542	0	0	0	0	0	1	0	N/A	N/A	0
67	chr1	12401071	12401345	0	0	0	0	0	1	0	N/A	N/A	0
68	chr1	12401488	12401965	1	1	0	0	0	0	0	N/A	N/A	0
69	chr1	12402131	12402841	0	0	0	0	0	1	0	N/A	N/A	0
70	chr1	12435677	12436697	1	0	0	0	0	1	0	N/A	N/A	0
71	chr1	12500215	12500421	0	0	0	0	0	1	0	N/A	N/A	0
72	chr1	12510519	12511009	0	0	0	0	0	1	1	N/A	N/A	0
73	chr1	12690879	12691163	1	0	0	0	0	0	0	-1409	Sulf1	1
74	chr1	12692109	12693657	0	0	1	0	0	1	0	453	Sulf1	1
75	chr1	12694351	12694909	0	0	0	0	0	0	1	2200	Sulf1	1
76	chr1	12698025	12698295	1	1	0	0	0	0	0	5730	Sulf1	1
77	chr1	12715157	12716176	1	0	0	0	0	1	1	-2878	Sulf1	1
78	chr1	12716866	12717552	0	0	0	0	0	1	1	-1336	Sulf1	1
79	chr1	12718016	12719102	1	1	1	1	0	1	1	14	Sulf1	1
80	chr1	12721242	12721680	0	0	0	0	0	0	1	2916	Sulf1	1
81	chr1	12754660	12754897	0	1	0	0	0	0	0	36234	Sulf1	1
82	chr1	12763267	12765956	0	0	0	0	0	1	1	46067	Sulf1	1
83	chr1	12766491	12766831	0	0	0	0	0	0	1	48116	Sulf1	1
84	chr1	12776182	12776399	0	0	0	0	0	1	0	N/A	N/A	0
85	chr1	12776875	12777082	0	0	0	0	0	1	0	N/A	N/A	0
86	chr1	12791896	12792164	0	0	0	0	0	0	1	N/A	N/A	0
87	chr1	12814421	12815267	1	1	1	1	0	0	0	N/A	N/A	0
88	chr1	12834462	12834711	0	0	0	0	0	0	1	N/A	N/A	0
89	chr1	12835028	12836319	0	0	1	0	0	1	1	N/A	N/A	0
90	chr1	12942871	12943417	0	0	0	0	0	0	1	47991	Slco5a1	0
91	chr1	12989736	12992876	0	0	1	1	0	1	1	-171	Slco5a1	0
92	chr1	13125657	13127109	0	0	1	1	0	0	1	780	Prdm14	0
93	chr1	13331969	13332672	0	0	0	0	0	0	1	41762	Ncoa2	0
94	chr1	13372012	13374833	1	1	1	1	0	1	1	660	Ncoa2	0
95	chr1	13426489	13427438	0	0	0	0	0	1	1	N/A	N/A	0
96	chr1	13442561	13442902	1	0	0	0	0	0	0	N/A	N/A	0
97	chr1	13587350	13587730	0	0	0	0	0	0	1	2324	Tram1	0
98	chr1	13588992	13590236	1	0	1	1	0	1	0	250	Tram1	0
99	chr1	13651226	13651612	1	0	0	0	0	0	0	9090	Lactb2	0
100	chr1	13659816	13660835	0	0	1	1	0	1	0	183	Lactb2	0
101	chr1	13738188	13738533	1	1	0	0	0	0	0	48568	Gm5523	0
102	chr1	13860177	13860556	1	1	0	0	0	0	0	N/A	N/A	0
103	chr1	13861184	13861781	1	1	0	0	0	0	0	N/A	N/A	0
104	chr1	13992221	13992430	0	0	0	1	0	0	0	N/A	N/A	0
105	chr1	14186026	14186284	1	0	0	0	0	0	0	N/A	N/A	0
107	chr1	14309688	14310183	0	0	0	0	0	1	0	263	Eya1	0
109	chr1	14506388	14507143	0	0	1	0	0	0	1	N/A	N/A	0
110	chr1	14584676	14585198	1	1	0	0	0	0	0	N/A	N/A	0
111	chr1	14635575	14636073	1	1	0	0	0	0	0	N/A	N/A	0
112	chr1	14755067	14756147	0	0	1	0	0	1	1	359	Msc	0
113	chr1	14782481	14782932	1	0	0	0	0	0	0	-26741	Msc	0
114	chr1	14795154	14795575	1	1	0	0	0	0	0	-39399	Msc	0
115	chr1	14847901	14848104	0	1	0	0	0	0	0	N/A	N/A	0
116	chr1	15442844	15443126	0	1	0	0	0	0	0	N/A	N/A	0
117	chr1	15451953	15452178	0	1	0	0	0	0	0	N/A	N/A	0
118	chr1	15557799	15558033	1	0	0	0	0	0	0	N/A	N/A	0
119	chr1	15644416	15645093	1	1	0	0	0	0	0	N/A	N/A	0
120	chr1	15652027	15652288	0	0	0	0	0	0	1	N/A	N/A	0
121	chr1	15805189	15806474	0	0	1	1	0	1	0	174	Terf1	0
122	chr1	15890815	15891774	0	0	0	0	0	1	0	1427	Sbspon	0
123	chr1	15892218	15893092	0	0	0	0	0	1	1	67	Sbspon	0
124	chr1	15905745	15906067	0	0	0	0	0	1	0	-13184	Sbspon	0
125	chr1	15906979	15907515	0	0	0	0	0	1	0	-14525	Sbspon	0
126	chr1	15914220	15914669	0	0	0	0	0	1	0	-21723	Sbspon	0
127	chr1	16092907	16093464	0	0	0	0	0	0	1	-145	4930444P10Rik	0
128	chr1	16102955	16107238	1	1	1	1	0	1	0	-664	Rpl7	0
129	chr1	16107759	16108428	0	0	0	0	0	0	1	2212	Rdh10	0
130	chr1	16110808	16111009	0	0	0	0	0	0	1	5027	Rdh10	0
131	chr1	16111648	16112262	0	0	0	0	0	0	1	6073	Rdh10	0
132	chr1	16113067	16113499	0	0	0	0	0	0	1	7401	Rdh10	0
133	chr1	16113851	16114576	0	0	0	0	0	0	1	8332	Rdh10	0
134	chr1	16172738	16172953	0	0	0	0	0	0	1	N/A	N/A	0
135	chr1	16173061	16173361	1	0	0	0	0	0	0	N/A	N/A	0
136	chr1	16177825	16178111	0	0	0	0	0	1	0	N/A	N/A	0
137	chr1	16179962	16180344	1	1	0	0	0	0	0	N/A	N/A	0
138	chr1	16185974	16188249	1	1	0	0	0	1	1	N/A	N/A	0
139	chr1	16226780	16226981	0	0	0	0	0	0	1	N/A	N/A	0
140	chr1	16227304	16229416	0	0	0	0	0	1	1	N/A	N/A	0
141	chr1	16229594	16230248	1	1	1	1	0	0	0	N/A	N/A	0
142	chr1	16231445	16231861	0	0	0	0	0	0	1	N/A	N/A	0
143	chr1	16248641	16250295	0	0	1	1	0	1	1	N/A	N/A	0
144	chr1	16518577	16518834	0	0	1	0	0	0	0	596	Stau2	0
145	chr1	16519359	16520175	0	0	1	1	0	1	0	-465	Stau2	0
146	chr1	16616321	16616707	0	0	0	0	0	0	1	2824	Ube2w	0
147	chr1	16617722	16619670	1	1	1	1	0	1	0	642	Ube2w	0
148	chr1	16656082	16657707	0	0	1	1	0	1	0	-30	Tceb1	0
149	chr1	16665028	16666120	1	0	1	1	0	1	1	383	Tmem70	0
150	chr1	16671591	16673176	0	0	0	0	0	1	0	7193	Tmem70	0
151	chr1	16687536	16689567	0	0	0	0	0	1	0	96	Ly96	0
152	chr1	16796389	16796882	1	1	0	0	0	0	0	N/A	N/A	0
153	chr1	17096961	17097871	0	0	1	0	0	1	1	473	Jph1	0
154	chr1	17391833	17392538	1	1	0	0	0	1	0	N/A	N/A	0
155	chr1	17537236	17538954	1	0	0	0	0	1	0	N/A	N/A	0
156	chr1	17569799	17570879	1	0	0	0	0	1	0	-31562	Pi15	0
157	chr1	17571224	17571470	0	0	0	0	0	1	0	-30554	Pi15	0
158	chr1	17571792	17572339	0	0	0	0	0	1	0	-29835	Pi15	0
159	chr1	17600923	17601445	0	0	0	0	0	1	0	-717	Pi15	0
160	chr1	17601873	17604766	0	0	0	0	0	1	0	1419	Pi15	0
161	chr1	17605531	17605851	0	0	0	0	0	1	0	3790	Pi15	0
162	chr1	17727251	17727953	0	0	0	0	0	1	0	185	Crispld1	0
163	chr1	17840749	17840949	1	0	0	0	0	0	0	N/A	N/A	0
164	chr1	20819880	20820441	0	0	1	1	0	1	0	52	Mcm3	0
165	chr1	20890439	20891296	0	0	0	0	0	1	0	246	Paqr8	0
166	chr1	20912273	20912906	1	1	1	0	0	1	1	21968	Paqr8	0
167	chr1	20914857	20915352	0	0	0	0	0	0	1	24483	Paqr8	0
168	chr1	20946040	20946442	1	1	0	0	0	0	0	-5385	Efhc1	0
169	chr1	20951025	20952206	0	0	1	1	0	1	1	-10	Efhc1	0
170	chr1	20974167	20974942	1	1	0	0	0	0	0	22929	Efhc1	0
171	chr1	20995487	20995939	0	0	0	0	0	0	1	44087	Efhc1	0
172	chr1	20996588	20998101	0	0	0	0	0	0	1	45719	Efhc1	0
173	chr1	20998672	20999304	0	0	0	0	0	0	1	47362	Efhc1	0
174	chr1	21007400	21016338	1	1	0	0	0	1	1	N/A	N/A	0
175	chr1	21041457	21042037	0	0	0	0	0	1	1	37478	Tram2	0
176	chr1	21042385	21042697	0	0	0	0	0	0	1	36684	Tram2	0
177	chr1	21051930	21054042	0	0	0	0	0	0	1	26239	Tram2	0
178	chr1	21069699	21071046	0	0	0	0	0	0	1	8852	Tram2	0
179	chr1	21071864	21079883	0	0	1	1	0	1	1	3351	Tram2	0
180	chr1	21218480	21219221	0	0	1	0	0	1	0	220	Tmem14a	0
182	chr1	21271450	21272199	0	0	0	0	0	1	0	26487	Gm4956	0
184	chr1	21390883	21391488	1	1	0	0	0	0	0	7630	Khdc1b	0
185	chr1	21825664	21825916	1	0	0	0	0	0	0	N/A	N/A	0
186	chr1	21960512	21962825	0	0	1	0	0	1	1	273	Kcnq5	0
188	chr1	22338388	22338603	0	0	0	0	0	1	0	N/A	N/A	0
189	chr1	22339468	22339713	0	0	0	0	0	1	0	N/A	N/A	0
190	chr1	22471837	22472041	1	0	0	0	0	0	0	-39096	Rims1	0
192	chr1	23255978	23257491	1	1	1	1	0	1	0	-15534	Mir30a	0
193	chr1	23320675	23321892	1	1	0	0	0	1	0	29583	Mir30c-2	0
194	chr1	23381045	23381378	0	0	0	0	0	0	1	1963	Ogfrl1	0
195	chr1	23381740	23382054	0	0	0	0	0	0	1	1278	Ogfrl1	0
196	chr1	23382557	23383894	1	0	1	1	0	1	1	-51	Ogfrl1	0
197	chr1	23481044	23481425	1	0	0	0	0	0	0	N/A	N/A	0
198	chr1	23485768	23486039	0	1	0	0	0	0	0	N/A	N/A	0
199	chr1	23589571	23589828	1	0	0	0	0	0	0	N/A	N/A	0
200	chr1	23761897	23763443	0	0	0	0	0	0	1	744	B3gat2	0
201	chr1	23921566	23922197	1	1	1	1	0	1	1	407	Smap1	0
202	chr1	24005207	24005835	1	0	1	1	0	1	0	119	1110058L19Rik	0
203	chr1	24099466	24100887	1	0	1	1	0	1	0	164	Fam135a	0
204	chr1	24310396	24311063	1	1	0	0	0	0	0	N/A	N/A	0
205	chr1	24367931	24368338	1	1	0	0	0	0	0	N/A	N/A	0
206	chr1	24678110	24679471	1	1	1	1	0	1	0	247	Lmbrd1	0
207	chr1	30026293	30026493	1	0	0	0	0	0	0	N/A	N/A	0
208	chr1	30363930	30364298	1	0	0	0	0	0	0	N/A	N/A	0
209	chr1	30588286	30588495	0	0	0	0	0	0	1	N/A	N/A	0
210	chr1	30590865	30591255	0	0	0	0	0	0	1	N/A	N/A	0
211	chr1	30594710	30595743	1	0	0	0	0	1	0	N/A	N/A	0
212	chr1	30636487	30637986	0	0	0	0	0	1	0	N/A	N/A	0
213	chr1	30655783	30656960	0	0	0	0	0	1	0	N/A	N/A	0
214	chr1	30684037	30684332	0	0	0	0	0	1	0	N/A	N/A	0
215	chr1	30685068	30685519	0	0	0	0	0	1	0	N/A	N/A	0
216	chr1	30685593	30685979	1	0	0	0	0	0	0	N/A	N/A	0
217	chr1	30715094	30715598	1	1	0	0	0	0	0	N/A	N/A	0
218	chr1	30720222	30720479	0	0	0	0	0	0	1	N/A	N/A	0
219	chr1	30872717	30874661	0	0	0	0	0	1	0	-10433	Phf3	0
220	chr1	30948647	30950739	0	0	1	1	0	1	0	17	Gm13363	0
222	chr1	31072874	31073387	1	1	0	0	0	0	0	N/A	N/A	0
223	chr1	31230781	31230997	1	0	0	0	0	0	0	8050	Pih1d3	0
224	chr1	33111776	33112274	1	1	0	0	0	0	0	N/A	N/A	0
226	chr1	33669532	33670679	0	0	0	0	0	1	0	282	1700001G17Rik	0
227	chr1	33673353	33673712	0	0	0	0	0	1	0	3709	1700001G17Rik	0
228	chr1	33719672	33720631	0	0	1	1	0	1	0	256	Rab23	0
229	chr1	33756924	33758783	1	0	1	0	0	1	0	-104	Bag2	0
230	chr1	33812781	33814784	0	0	1	1	0	1	1	644	Zfp451	0
231	chr1	33883283	33883729	0	0	0	0	0	1	0	24115	Bend6	0
232	chr1	33907333	33908613	0	0	0	0	0	0	1	-352	Bend6	0
233	chr1	34005974	34006554	0	0	0	0	0	1	0	-5561	Dst	1
234	chr1	34011130	34011462	0	0	0	0	0	1	0	-529	Dst	1
235	chr1	34011800	34012209	0	0	0	0	0	1	0	180	Dst	1
236	chr1	34060388	34060865	1	0	0	0	0	0	1	48802	Dst	1
237	chr1	34110654	34110994	1	0	0	0	0	0	0	N/A	N/A	0
238	chr1	34120137	34122509	0	0	0	0	0	1	1	N/A	N/A	0
239	chr1	34127704	34127948	0	0	0	0	0	0	1	N/A	N/A	0
240	chr1	34133012	34133678	0	0	0	0	0	0	1	N/A	N/A	0
241	chr1	34139420	34140406	0	0	0	0	0	1	1	N/A	N/A	0
242	chr1	34143273	34143970	0	0	0	0	0	1	1	N/A	N/A	0
243	chr1	34150007	34150665	0	0	0	0	0	1	0	N/A	N/A	0
244	chr1	34228141	34229046	0	0	0	0	0	0	1	N/A	N/A	0
245	chr1	34236077	34240586	1	0	1	0	0	1	1	N/A	N/A	0
246	chr1	34246107	34246538	0	0	0	0	0	1	0	N/A	N/A	0
247	chr1	34268452	34269054	1	1	0	0	0	1	0	N/A	N/A	0
248	chr1	34276732	34277136	0	0	0	0	0	1	0	N/A	N/A	0
249	chr1	34288385	34288585	0	0	0	0	0	1	0	N/A	N/A	0
250	chr1	34288725	34290976	1	1	1	1	0	1	1	N/A	N/A	0
251	chr1	34292816	34293105	0	0	0	0	0	1	0	N/A	N/A	0
252	chr1	34310315	34311483	0	0	0	0	0	1	0	N/A	N/A	0
253	chr1	34326747	34327335	0	0	0	0	0	0	1	N/A	N/A	0
254	chr1	34327771	34327992	0	0	0	0	0	0	1	N/A	N/A	0
255	chr1	34377827	34378234	1	1	0	0	0	0	0	N/A	N/A	0
256	chr1	34379043	34379602	0	0	0	0	0	1	1	N/A	N/A	0
257	chr1	34387243	34390388	0	0	0	0	0	1	1	44383	Mir5103	0
258	chr1	34432787	34433460	0	0	1	1	0	1	1	75	Mir5103	0
259	chr1	34433780	34435407	0	0	1	1	0	1	1	-1395	Mir5103	0
260	chr1	34439108	34440524	0	0	1	1	0	1	0	-13	Imp4	0
261	chr1	34443611	34443811	0	0	1	0	0	0	0	3882	Imp4	0
262	chr1	34459534	34460215	0	0	0	0	0	1	1	129	Ptpn18	0
263	chr1	34471492	34472110	0	0	0	0	0	1	0	12055	Ptpn18	0
264	chr1	34472476	34473698	0	0	0	0	0	1	1	13341	Ptpn18	0
265	chr1	34481533	34481733	0	0	0	0	0	1	0	-16797	Prss39	0
266	chr1	34485462	34485850	0	0	0	0	0	1	0	-12774	Prss39	0
267	chr1	34677940	34678875	0	0	0	0	0	0	1	-42198	AA619741	0
268	chr1	34749880	34751102	0	0	0	0	0	0	1	N/A	N/A	0
269	chr1	34801785	34802031	0	0	1	1	0	1	0	186	Arhgef4	1
270	chr1	34838361	34838594	0	0	0	0	0	0	1	4572	Fam168b	0
271	chr1	34839208	34839492	0	0	0	0	0	1	1	3700	Fam168b	0
272	chr1	34839796	34840185	0	0	0	0	0	0	1	3059	Fam168b	0
273	chr1	34840525	34841093	0	0	0	0	0	0	1	2241	Fam168b	0
274	chr1	34841826	34843839	1	0	1	1	0	1	0	217	Fam168b	0
275	chr1	34849733	34852824	0	0	1	0	0	1	1	1320	Plekhb2	0
276	chr1	35219207	35219581	1	1	0	0	0	0	0	N/A	N/A	0
277	chr1	35416115	35416341	0	0	0	0	0	0	1	N/A	N/A	0
278	chr1	35524646	35524880	0	0	0	0	0	0	1	N/A	N/A	0
280	chr1	35759270	35759801	0	0	0	1	0	0	0	N/A	N/A	0
281	chr1	35925974	35926633	0	0	0	0	0	0	1	N/A	N/A	0
282	chr1	35926966	35927169	0	0	0	1	0	0	0	N/A	N/A	0
283	chr1	35934850	35935115	0	0	0	0	0	0	1	N/A	N/A	0
284	chr1	35943865	35944067	0	0	0	1	0	0	0	N/A	N/A	0
285	chr1	35973509	35973721	0	0	1	0	0	0	0	N/A	N/A	0
286	chr1	36064289	36064656	0	0	0	0	0	0	1	-3927	Hs6st1	0
287	chr1	36064742	36065048	0	0	0	0	0	1	0	-3505	Hs6st1	0
288	chr1	36065364	36066078	0	0	0	0	0	0	1	-2679	Hs6st1	0
289	chr1	36067806	36068284	0	0	1	1	0	1	1	-355	Hs6st1	0
290	chr1	36068622	36073995	0	0	1	1	0	1	1	2909	Hs6st1	0
291	chr1	36074363	36083264	0	0	0	0	0	1	1	10414	Hs6st1	0
292	chr1	36087162	36091433	0	0	0	0	0	1	1	20898	Hs6st1	0
293	chr1	36094959	36096698	0	0	0	0	0	0	1	27429	Hs6st1	0
294	chr1	36124185	36124414	0	0	0	0	0	0	1	N/A	N/A	0
295	chr1	36127794	36133368	1	1	0	0	0	1	1	N/A	N/A	0
296	chr1	36241905	36242105	0	0	0	0	0	0	1	2297	Uggt1	0
297	chr1	36243430	36244382	0	0	0	0	0	1	0	396	Uggt1	0
298	chr1	36254741	36255454	0	0	0	0	0	1	1	-10796	Uggt1	0
299	chr1	36261910	36263151	0	0	0	0	0	1	0	10894	Neurl3	0
300	chr1	36263981	36266708	0	0	0	0	0	1	1	8080	Neurl3	0
301	chr1	36269112	36273876	1	0	0	0	0	1	1	1931	Neurl3	0
302	chr1	36274434	36275340	0	0	0	0	0	1	1	-1462	Neurl3	0
303	chr1	36303012	36303580	0	0	0	0	0	1	1	-4437	Arid5a	0
304	chr1	36303855	36305544	0	0	0	0	0	1	1	-3033	Arid5a	0
305	chr1	36305938	36307382	0	0	0	0	0	0	1	-1073	Arid5a	0
306	chr1	36307645	36310631	0	0	1	1	0	1	1	1405	Arid5a	0
307	chr1	36311084	36311415	0	0	0	0	0	0	1	3517	Arid5a	0
308	chr1	36322583	36323822	0	0	0	0	0	0	1	15470	Arid5a	0
309	chr1	36367526	36369416	1	0	1	1	0	1	1	710	Kansl3	0
310	chr1	36444864	36445349	0	0	1	0	0	1	1	132	Lman2l	0
311	chr1	36470030	36470505	0	0	0	0	0	1	0	-1329	Cnnm4	0
312	chr1	36470849	36476823	0	0	1	0	0	1	1	2239	Cnnm4	0
313	chr1	36477195	36478609	0	0	0	0	0	0	1	6305	Cnnm4	0
314	chr1	36479754	36480170	0	0	0	0	0	0	1	8365	Cnnm4	0
315	chr1	36492454	36492863	0	0	0	0	0	0	1	-19217	Cnnm3	0
316	chr1	36511373	36512219	0	0	1	1	0	1	0	-80	Cnnm3	0
317	chr1	36512568	36513547	0	0	1	1	0	1	1	1182	Cnnm3	0
318	chr1	36513932	36515660	0	0	0	0	0	0	1	2920	Cnnm3	0
319	chr1	36535622	36536393	0	0	0	0	0	0	1	-279	Ankrd23	0
320	chr1	36545865	36546086	0	0	0	0	0	0	1	1225	Ankrd39	0
321	chr1	36546419	36567184	1	1	1	1	0	1	1	1579	Sema4c	0
322	chr1	36567798	36574671	0	0	0	0	0	1	1	-12854	Sema4c	0
323	chr1	36575288	36577483	0	0	0	1	0	1	1	16946	Fam178b	0
324	chr1	36578036	36584463	0	0	1	1	0	1	1	12082	Fam178b	0
325	chr1	36585635	36592295	1	0	1	1	0	1	1	4367	Fam178b	0
326	chr1	36592639	36593037	0	0	0	0	0	1	1	494	Fam178b	0
327	chr1	36594533	36596632	0	0	0	0	0	1	1	-2251	Fam178b	0
328	chr1	36596972	36597394	0	0	0	0	0	1	1	-3851	Fam178b	0
329	chr1	36599096	36600797	0	0	0	0	0	1	1	-6615	Fam178b	0
330	chr1	36602863	36605489	0	0	0	0	0	1	1	-10844	Fam178b	0
331	chr1	36611244	36612543	0	0	0	0	0	0	1	-18562	Fam178b	0
332	chr1	36633627	36634043	0	0	0	0	0	1	0	-40503	Fam178b	0
333	chr1	36634948	36637670	1	0	0	0	0	1	1	-42977	Fam178b	0
334	chr1	36683051	36683292	0	0	0	0	0	0	1	11	Fam178b	0
335	chr1	36690889	36692442	1	1	1	1	0	1	0	179	Cox5b	0
336	chr1	36707187	36710197	1	0	1	1	0	1	1	1233	Actr1b	0
337	chr1	36721883	36722883	0	0	0	0	0	0	1	7845	4933424G06Rik	0
338	chr1	36723092	36723620	0	0	0	0	0	1	1	8818	4933424G06Rik	0
339	chr1	36724522	36724949	0	0	0	0	0	0	1	10198	4933424G06Rik	0
340	chr1	36761882	36762179	0	0	0	0	0	1	0	170	Zap70	0
341	chr1	36763538	36763818	0	0	0	0	0	1	0	1817	Zap70	0
342	chr1	36765390	36765590	0	0	0	0	0	1	0	3629	Zap70	0
343	chr1	36859625	36860085	0	0	0	0	0	1	0	N/A	N/A	0
344	chr1	36860490	36862622	0	0	0	0	0	1	1	N/A	N/A	0
345	chr1	36879966	36880691	0	0	0	0	0	0	1	N/A	N/A	0
346	chr1	36884036	36885473	0	0	0	0	0	0	1	N/A	N/A	0
347	chr1	36886273	36886791	0	0	0	0	0	0	1	N/A	N/A	0
348	chr1	36902927	36904183	0	0	0	0	0	0	1	35972	Tmem131	0
349	chr1	36905154	36905579	0	0	0	0	0	0	1	34160	Tmem131	0
350	chr1	36915314	36916182	0	0	0	0	0	0	1	23779	Tmem131	0
351	chr1	36916862	36917240	0	0	0	0	0	0	1	22476	Tmem131	0
352	chr1	36918988	36922372	0	0	0	0	0	1	1	18847	Tmem131	0
353	chr1	36922688	36923865	0	0	0	0	0	0	1	16250	Tmem131	0
354	chr1	36924181	36924719	0	0	0	0	0	0	1	15077	Tmem131	0
355	chr1	36934628	36935013	0	0	0	0	0	0	1	4706	Tmem131	0
356	chr1	36937798	36940576	1	0	1	1	0	1	0	340	Tmem131	0
357	chr1	36986793	36987176	0	0	0	0	0	0	1	-47458	Tmem131	0
358	chr1	36995314	36997841	0	0	0	0	0	1	1	N/A	N/A	0
359	chr1	37028310	37031510	0	0	1	1	0	1	1	N/A	N/A	0
360	chr1	37077202	37078847	0	0	0	0	0	1	0	N/A	N/A	0
361	chr1	37079374	37079876	0	0	0	0	0	1	0	N/A	N/A	0
362	chr1	37081517	37082026	0	0	0	0	0	1	0	N/A	N/A	0
363	chr1	37082404	37082758	0	0	0	0	0	1	0	N/A	N/A	0
364	chr1	37084146	37084375	0	0	1	0	0	0	0	N/A	N/A	0
365	chr1	37096175	37096537	0	0	0	0	0	0	1	N/A	N/A	0
366	chr1	37299638	37301644	0	0	1	1	0	1	1	748	Inpp4a	0
367	chr1	37307785	37308045	0	0	0	0	0	0	1	8022	Inpp4a	0
368	chr1	37317228	37318495	0	0	0	0	0	0	1	17969	Inpp4a	0
369	chr1	37320577	37320880	0	0	0	0	0	0	1	20836	Inpp4a	0
370	chr1	37321965	37322587	0	0	0	0	0	0	1	22383	Inpp4a	0
371	chr1	37322919	37325189	0	0	0	0	0	0	1	24161	Inpp4a	0
372	chr1	37332862	37333140	0	0	0	0	0	0	1	33108	Inpp4a	0
373	chr1	37333886	37335124	0	0	0	0	0	0	1	34612	Inpp4a	0
374	chr1	37335863	37336651	0	0	0	0	0	0	1	-32964	Inpp4a	0
375	chr1	37341130	37341387	0	0	0	0	0	0	1	-27962	Inpp4a	0
376	chr1	37342622	37342980	0	0	0	0	0	0	1	-26420	Inpp4a	0
377	chr1	37384116	37384329	0	0	0	0	0	1	0	15002	Inpp4a	0
378	chr1	37384717	37385719	0	0	0	0	0	1	0	15997	Inpp4a	0
379	chr1	37386026	37388947	0	0	0	0	0	1	0	18266	Inpp4a	0
380	chr1	37395752	37400016	0	0	0	0	0	1	1	28663	Inpp4a	0
381	chr1	37429414	37431047	1	1	1	1	0	1	1	59	Unc50	0
382	chr1	37431146	37431480	0	0	0	0	0	0	1	1141	Unc50	0
383	chr1	37473189	37473932	0	0	0	0	0	1	0	15044	4930594C11Rik	0
384	chr1	37491352	37492565	0	0	0	0	0	1	0	-3354	4930594C11Rik	0
385	chr1	37503758	37504090	0	0	0	0	0	0	1	-15319	4930594C11Rik	0
386	chr1	37504650	37505635	1	1	0	0	0	0	1	-16538	4930594C11Rik	0
387	chr1	37511965	37513618	1	0	0	0	0	0	1	23467	Mgat4a	0
388	chr1	37517369	37517628	0	0	0	0	0	0	1	18760	Mgat4a	0
389	chr1	37541177	37541462	0	0	1	1	0	0	0	-5061	Mgat4a	0
390	chr1	37585861	37586217	0	0	0	0	0	1	0	-49780	Mgat4a	0
391	chr1	37601549	37601755	0	0	0	0	0	1	0	N/A	N/A	0
392	chr1	37678689	37678905	0	0	0	1	0	0	0	41014	2010300C02Rik	1
393	chr1	37698193	37698402	0	0	0	0	1	0	0	21513	2010300C02Rik	1
394	chr1	37719352	37720196	0	0	1	1	0	1	1	37	2010300C02Rik	1
395	chr1	37864448	37865875	0	0	1	1	0	1	0	-83	Tsga10	0
396	chr1	37871643	37872727	0	0	0	0	0	1	0	-21	Lipt1	0
397	chr1	37889347	37890715	0	0	1	0	0	1	0	380	Mitd1	0
398	chr1	37996402	37999106	0	0	1	1	0	1	1	-256	Eif5b	0
399	chr1	38128850	38129641	1	1	1	1	0	1	1	416	Rev1	0
400	chr1	38130005	38130513	1	0	1	1	0	1	0	-597	Rev1	0
401	chr1	38240787	38242332	1	1	0	0	0	1	1	N/A	N/A	0
402	chr1	38248753	38249037	0	0	0	0	0	0	1	N/A	N/A	0
403	chr1	38262403	38262799	1	0	0	0	0	0	1	N/A	N/A	0
404	chr1	38263368	38264013	0	0	0	0	0	0	1	N/A	N/A	0
405	chr1	38307793	38309124	1	1	0	0	0	1	1	N/A	N/A	0
406	chr1	38309389	38310151	0	0	0	0	0	0	1	N/A	N/A	0
407	chr1	38358775	38359434	0	0	0	0	0	0	1	N/A	N/A	0
408	chr1	38385277	38386073	0	0	0	0	0	0	1	N/A	N/A	0
409	chr1	38387332	38388852	0	0	1	1	0	0	1	N/A	N/A	0
410	chr1	38389411	38389689	0	0	0	0	0	0	1	N/A	N/A	0
411	chr1	38438205	38438870	0	0	0	0	0	0	1	N/A	N/A	0
412	chr1	38439845	38440685	1	1	1	1	0	0	1	N/A	N/A	0
413	chr1	38496951	38497184	1	0	0	0	0	0	0	N/A	N/A	0
414	chr1	38497893	38498208	0	0	1	0	0	0	0	N/A	N/A	0
415	chr1	38545852	38546999	0	0	0	0	0	0	1	N/A	N/A	0
416	chr1	38578379	38578629	1	0	0	0	0	0	0	N/A	N/A	0
417	chr1	38582125	38582353	0	0	1	0	0	0	0	N/A	N/A	0
418	chr1	38626225	38627167	0	0	1	1	0	1	1	38259	Aff3	1
419	chr1	38627658	38629768	0	0	1	1	0	1	1	36242	Aff3	1
420	chr1	38630781	38631868	0	0	0	0	0	1	1	33630	Aff3	1
421	chr1	38650116	38650348	0	0	0	1	0	0	0	14723	Aff3	1
422	chr1	38666452	38667022	0	0	1	0	0	0	1	-1782	Aff3	1
423	chr1	38696235	38696732	0	0	0	0	0	1	1	-31529	Aff3	1
424	chr1	38757873	38758433	0	0	1	1	0	0	0	N/A	N/A	0
425	chr1	38766495	38767553	0	0	1	1	0	0	1	N/A	N/A	0
426	chr1	38816716	38817174	0	0	0	0	0	1	0	4270	Lonrf2	0
427	chr1	38835630	38836719	0	0	1	1	0	1	1	-14960	Lonrf2	0
428	chr1	38897746	38898247	0	0	1	0	0	1	0	163	Chst10	0
429	chr1	38986746	38989483	1	0	1	1	0	1	1	301	Pdcl3	0
430	chr1	38990491	38990777	0	0	0	0	0	0	1	2820	Pdcl3	0
431	chr1	39085292	39085580	0	0	0	0	0	1	0	N/A	N/A	0
432	chr1	39086066	39086866	0	0	0	0	0	0	1	N/A	N/A	0
433	chr1	39192286	39195351	1	1	1	1	0	1	1	-453	Npas2	0
434	chr1	39196135	39196435	1	1	0	0	0	0	0	2013	Npas2	0
435	chr1	39197084	39197288	0	0	0	0	0	0	1	2914	Npas2	0
436	chr1	39199401	39199669	0	0	0	1	0	0	0	5263	Npas2	0
437	chr1	39204467	39204674	0	0	0	1	0	0	0	10299	Npas2	0
438	chr1	39256440	39257508	0	0	0	0	0	0	1	N/A	N/A	0
439	chr1	39272960	39273199	1	0	0	0	0	0	0	N/A	N/A	0
440	chr1	39284811	39285113	0	0	0	0	0	0	1	N/A	N/A	0
441	chr1	39287448	39288048	0	0	0	0	0	0	1	N/A	N/A	0
442	chr1	39300830	39301075	0	0	1	0	0	0	0	N/A	N/A	0
443	chr1	39313436	39314664	0	0	0	0	0	0	1	N/A	N/A	0
444	chr1	39317688	39318999	0	0	0	0	0	0	1	-49507	Rpl31	0
445	chr1	39319930	39320286	0	0	0	0	0	0	1	-47743	Rpl31	0
446	chr1	39321964	39322311	1	1	0	0	0	0	0	-45713	Rpl31	0
447	chr1	39325586	39328021	0	0	0	0	0	1	1	-41047	Rpl31	0
448	chr1	39366950	39369963	0	0	1	1	0	1	1	606	Rpl31	0
449	chr1	39393412	39393736	0	0	0	0	0	0	1	25723	Rpl31	0
450	chr1	39394017	39394640	0	0	0	0	0	1	1	26478	Rpl31	0
451	chr1	39395503	39396046	0	0	0	0	0	0	1	27924	Rpl31	0
452	chr1	39396653	39396931	0	0	0	0	0	1	0	28941	Rpl31	0
453	chr1	39397366	39398002	0	0	0	0	0	1	1	29833	Rpl31	0
454	chr1	39398284	39400114	0	0	0	0	0	1	1	31348	Rpl31	0
455	chr1	39400936	39401304	0	0	0	0	0	1	0	33269	Rpl31	0
456	chr1	39408282	39408700	0	0	0	0	0	0	1	40640	Rpl31	0
457	chr1	39410276	39410775	0	0	0	0	0	1	0	42675	Rpl31	0
458	chr1	39417769	39418134	0	0	0	0	0	0	1	N/A	N/A	0
459	chr1	39440363	39441422	0	0	0	0	0	0	1	37854	Tbc1d8	1
460	chr1	39441775	39442050	0	0	0	0	0	0	1	36834	Tbc1d8	1
461	chr1	39442828	39444438	0	0	0	0	0	0	1	35114	Tbc1d8	1
462	chr1	39445599	39445896	0	0	0	0	0	0	1	32999	Tbc1d8	1
463	chr1	39448884	39451458	0	0	0	0	0	0	1	28576	Tbc1d8	1
464	chr1	39453829	39454291	0	0	0	0	0	0	1	24687	Tbc1d8	1
465	chr1	39454766	39456432	0	0	0	0	0	1	1	23148	Tbc1d8	1
466	chr1	39458004	39458337	0	0	0	0	0	0	1	20576	Tbc1d8	1
467	chr1	39465605	39466061	0	0	0	0	0	1	0	12914	Tbc1d8	1
468	chr1	39466591	39466848	0	0	0	0	0	1	1	12027	Tbc1d8	1
469	chr1	39467209	39467655	0	0	0	0	0	0	1	11315	Tbc1d8	1
470	chr1	39468167	39468472	0	0	0	0	0	1	0	10427	Tbc1d8	1
471	chr1	39469054	39469269	0	0	0	0	0	0	1	9585	Tbc1d8	1
472	chr1	39474751	39475183	0	0	0	0	0	0	1	3780	Tbc1d8	1
473	chr1	39476797	39479028	0	0	1	1	0	1	1	834	Tbc1d8	1
474	chr1	39502714	39503014	0	0	0	0	0	1	0	-24117	Tbc1d8	1
475	chr1	39535396	39536283	0	0	1	1	0	1	0	38	Cnot11	0
476	chr1	39537397	39537799	0	0	0	0	0	0	1	1796	Cnot11	0
477	chr1	39555534	39556618	0	0	0	0	0	1	1	-7236	Snord89	0
478	chr1	39575419	39578711	0	0	1	1	0	1	1	282	Rnf149	0
479	chr1	39650406	39651245	0	0	1	0	0	0	1	356	Creg2	0
480	chr1	39670236	39670897	0	0	1	1	0	0	0	-19385	Creg2	0
481	chr1	39672894	39673190	0	0	1	1	0	0	0	-21860	Creg2	0
482	chr1	39698412	39699019	0	0	0	0	0	0	1	22273	Rfx8	0
483	chr1	39699778	39700728	0	0	0	0	0	0	1	20736	Rfx8	0
484	chr1	39701040	39701596	0	0	1	0	0	0	1	19671	Rfx8	0
485	chr1	39701890	39703127	0	0	0	0	0	0	1	18480	Rfx8	0
486	chr1	39711968	39712590	0	0	0	0	0	0	1	8710	Rfx8	0
487	chr1	39713048	39715898	1	1	0	0	0	1	1	6516	Rfx8	0
488	chr1	39716740	39717215	0	0	0	0	0	0	1	4011	Rfx8	0
489	chr1	39720571	39721750	0	0	0	0	0	1	1	-172	Rfx8	0
490	chr1	39734018	39736966	1	0	0	0	0	1	1	-14503	Rfx8	0
491	chr1	39746477	39746811	1	1	0	0	0	0	0	-25655	Rfx8	0
492	chr1	39758028	39760690	0	0	0	0	0	1	1	-38370	Rfx8	0
493	chr1	39761019	39762988	0	0	0	1	0	1	1	-41015	Rfx8	0
494	chr1	39829594	39830034	0	0	1	0	0	0	0	17516	1700066B17Rik	0
495	chr1	39859227	39859712	1	1	1	1	0	0	0	-12140	1700066B17Rik	0
496	chr1	39867260	39867478	0	0	0	0	0	0	1	-20039	1700066B17Rik	0
497	chr1	39867972	39870133	0	0	0	0	0	0	1	-21723	1700066B17Rik	0
498	chr1	39877653	39877999	1	0	0	0	0	0	0	-23087	Map4k4	0
499	chr1	39889061	39889300	1	0	0	0	0	0	0	-11732	Map4k4	0
500	chr1	39899833	39900797	0	0	1	0	0	1	0	-598	Map4k4	0
501	chr1	39901146	39903372	0	0	1	1	0	1	1	1346	Map4k4	0
502	chr1	39903850	39905060	0	0	0	0	0	0	1	3542	Map4k4	0
503	chr1	39905546	39908457	0	0	0	0	0	0	1	6089	Map4k4	0
504	chr1	39908941	39909851	0	0	0	0	0	0	1	8483	Map4k4	0
505	chr1	39910357	39911062	0	0	0	0	0	0	1	9797	Map4k4	0
506	chr1	39912036	39912417	0	0	0	0	0	0	1	11314	Map4k4	0
507	chr1	39917503	39918618	0	0	0	0	0	0	1	17148	Map4k4	0
508	chr1	39921115	39922179	0	0	0	0	0	0	1	20734	Map4k4	0
509	chr1	39922711	39924280	0	0	0	0	0	1	1	22583	Map4k4	0
510	chr1	39924693	39926522	0	0	0	0	0	1	1	24695	Map4k4	0
511	chr1	39927060	39927450	0	0	0	0	0	0	1	26342	Map4k4	0
512	chr1	39928647	39929262	0	0	0	0	0	0	1	28042	Map4k4	0
513	chr1	39929643	39935960	0	0	0	0	0	0	1	31889	Map4k4	0
514	chr1	39936434	39938304	0	0	0	0	0	0	1	36456	Map4k4	0
515	chr1	39938988	39939852	0	0	0	0	0	0	1	38507	Map4k4	0
516	chr1	39940751	39943342	0	0	0	0	0	0	1	41134	Map4k4	0
517	chr1	39943669	39945426	0	0	0	0	0	0	1	43635	Map4k4	0
518	chr1	39945951	39946297	0	0	0	0	0	0	1	45211	Map4k4	0
519	chr1	39947212	39950481	0	0	0	0	0	0	1	47934	Map4k4	0
520	chr1	39951999	39953115	0	0	0	0	0	0	1	N/A	N/A	0
521	chr1	39953466	39954424	0	0	0	0	0	0	1	N/A	N/A	0
522	chr1	39954756	39956005	0	0	0	0	0	0	1	N/A	N/A	0
523	chr1	39956018	39957105	0	0	0	0	0	0	1	N/A	N/A	0
524	chr1	39957462	39958453	0	0	0	0	0	0	1	N/A	N/A	0
525	chr1	39959235	39960598	0	0	0	0	0	0	1	N/A	N/A	0
526	chr1	39962019	39962733	1	1	1	1	0	1	1	N/A	N/A	0
527	chr1	39962820	39964546	0	0	0	0	0	1	1	N/A	N/A	0
528	chr1	39964906	39965759	0	0	0	0	0	0	1	N/A	N/A	0
529	chr1	39988614	39988927	1	0	0	0	0	0	0	N/A	N/A	0
530	chr1	40014012	40015832	1	1	0	0	0	1	1	N/A	N/A	0
531	chr1	40057297	40057641	0	0	0	0	0	0	1	-27299	Il1r2	0
532	chr1	40057944	40059967	0	0	0	0	0	1	1	-25812	Il1r2	0
533	chr1	40060272	40061019	0	0	0	0	0	1	1	-24122	Il1r2	0
534	chr1	40061475	40062154	0	0	0	0	0	1	1	-22953	Il1r2	0
535	chr1	40062550	40063223	0	0	0	0	0	1	0	-21881	Il1r2	0
536	chr1	40063566	40064766	0	0	0	0	0	1	1	-20602	Il1r2	0
537	chr1	40064795	40065257	1	1	0	0	0	0	0	-19742	Il1r2	0
538	chr1	40085558	40085892	0	0	0	0	0	1	0	126	Gm16894	0
539	chr1	40086081	40086331	0	0	0	0	0	0	1	-355	Gm16894	0
540	chr1	40086917	40087173	0	0	0	0	0	0	1	-1194	Gm16894	0
541	chr1	40094377	40094613	0	0	0	0	0	1	0	-8644	Gm16894	0
543	chr1	40100220	40100469	0	0	0	0	0	0	1	-14494	Gm16894	0
544	chr1	40101388	40102020	0	0	0	0	0	1	1	-15853	Gm16894	0
545	chr1	40106344	40107596	0	0	0	0	0	0	1	-21119	Gm16894	0
546	chr1	40113061	40113409	0	0	0	0	0	0	1	-27384	Gm16894	0
547	chr1	40117249	40117453	0	0	0	0	0	1	0	-31500	Gm16894	0
548	chr1	40117712	40118227	0	0	0	0	0	1	1	-32119	Gm16894	0
549	chr1	40139507	40139866	0	0	0	0	0	1	0	N/A	N/A	0
550	chr1	40140457	40140829	0	0	0	0	0	1	0	N/A	N/A	0
551	chr1	40173784	40174540	0	0	0	0	0	1	1	N/A	N/A	0
552	chr1	40178891	40179259	0	0	0	0	0	1	0	-46005	Il1r1	0
553	chr1	40179415	40179864	1	1	0	0	0	0	0	-45440	Il1r1	0
554	chr1	40180461	40181084	0	0	0	0	0	0	1	-44307	Il1r1	0
555	chr1	40221497	40225642	0	0	1	0	0	1	1	-1510	Il1r1	0
556	chr1	40228314	40228976	0	0	0	0	0	0	1	3565	Il1r1	0
557	chr1	40229436	40230006	0	0	0	0	0	0	1	4641	Il1r1	0
558	chr1	40230513	40231131	0	0	0	0	0	1	1	5742	Il1r1	0
559	chr1	40232588	40234362	0	0	0	0	0	1	1	8395	Il1r1	0
560	chr1	40235486	40235891	0	0	0	0	0	0	1	10609	Il1r1	0
561	chr1	40236250	40237881	0	0	0	0	0	1	1	11986	Il1r1	0
562	chr1	40243336	40243964	0	0	1	0	0	1	0	18570	Il1r1	0
563	chr1	40262769	40263371	0	0	0	0	0	0	1	-3516	Il1r1	0
564	chr1	40263885	40264343	0	0	0	0	0	1	1	-2472	Il1r1	0
565	chr1	40265135	40269240	1	1	1	1	0	1	1	602	Il1r1	0
566	chr1	40270441	40271006	0	0	0	0	0	0	1	4138	Il1r1	0
567	chr1	40273384	40275383	0	0	0	0	0	0	1	7798	Il1r1	0
568	chr1	40275822	40276285	0	0	0	0	0	0	1	9468	Il1r1	0
569	chr1	40283089	40283477	0	0	0	0	0	0	1	16697	Il1r1	0
570	chr1	40283924	40284204	0	0	0	0	0	0	1	17478	Il1r1	0
571	chr1	40324388	40326765	0	0	0	0	0	1	1	950	Il1rl2	0
572	chr1	40354265	40354530	0	0	0	0	0	0	1	29771	Il1rl2	0
573	chr1	40355728	40362351	0	0	0	0	0	1	1	34413	Il1rl2	0
574	chr1	40372720	40372956	0	0	0	0	0	1	0	48211	Il1rl2	0
575	chr1	40535328	40535597	1	0	0	0	0	0	0	20101	Il18rap	0
576	chr1	40681084	40682419	0	0	1	0	0	0	1	40	Slc9a2	1
577	chr1	40715081	40715372	1	0	0	0	0	0	0	33515	Slc9a2	1
578	chr1	40790302	40790961	0	0	1	0	0	1	0	25	Mfsd9	0
579	chr1	42694082	42696975	0	0	0	0	0	0	1	-704	Pantr1	0
580	chr1	42697291	42698914	0	0	0	0	0	0	1	957	Pou3f3	0
581	chr1	42713308	42714489	0	0	0	0	0	0	1	13563	2900092D14Rik	0
582	chr1	42850995	42852092	1	1	1	1	0	1	0	311	Mrps9	0
583	chr1	42952882	42953517	0	0	1	0	0	0	1	328	Gpr45	0
584	chr1	43084355	43084602	0	0	0	0	0	1	0	14143	Tgfbrap1	0
585	chr1	43085100	43086162	0	0	0	0	0	1	0	12991	Tgfbrap1	0
586	chr1	43087494	43087982	0	0	0	0	0	1	0	10884	Tgfbrap1	0
587	chr1	43090413	43093432	0	0	1	0	0	1	0	6699	Tgfbrap1	0
588	chr1	43097900	43099290	1	1	1	1	0	1	0	27	Tgfbrap1	0
589	chr1	43139657	43139914	0	0	1	1	0	0	0	24175	Fhl2	0
590	chr1	43157936	43158337	1	0	0	0	0	0	0	5824	Fhl2	0
591	chr1	43160456	43160798	0	0	0	0	0	0	1	3334	Fhl2	0
592	chr1	43163229	43164440	0	0	1	0	0	1	1	126	Fhl2	0
593	chr1	43167846	43169753	1	0	0	0	0	0	1	-4839	Fhl2	0
594	chr1	43173465	43174187	1	0	0	0	0	0	1	-9865	Fhl2	0
595	chr1	43218579	43219007	0	0	0	0	0	0	1	N/A	N/A	0
596	chr1	43237066	43238078	1	0	0	0	0	0	1	N/A	N/A	0
597	chr1	43238510	43238748	0	0	0	0	0	0	1	N/A	N/A	0
598	chr1	43244347	43244992	0	0	0	0	0	1	1	N/A	N/A	0
600	chr1	43302635	43302999	0	0	0	0	0	0	1	N/A	N/A	0
601	chr1	43337010	43338295	1	1	1	1	0	0	0	N/A	N/A	0
602	chr1	43354428	43354706	1	0	0	0	0	0	0	N/A	N/A	0
603	chr1	43360847	43361130	0	0	0	0	0	0	1	N/A	N/A	0
604	chr1	43444743	43448212	0	0	1	1	0	1	1	727	Nck2	0
605	chr1	43450945	43451365	0	0	0	0	0	0	1	5404	Nck2	0
606	chr1	43454846	43455113	0	0	0	0	0	0	1	9229	Nck2	0
607	chr1	43455684	43456001	0	0	0	0	0	0	1	10092	Nck2	0
608	chr1	43461039	43462100	0	0	0	0	0	0	1	15819	Nck2	0
609	chr1	43462704	43463666	0	0	0	0	0	0	1	17434	Nck2	0
610	chr1	43464066	43464689	0	0	0	0	0	0	1	18627	Nck2	0
611	chr1	43465612	43472736	1	1	0	0	0	0	1	23423	Nck2	0
612	chr1	43473985	43475683	0	0	0	0	0	1	1	29083	Nck2	0
613	chr1	43485462	43485895	0	0	0	0	0	0	1	39928	Nck2	0
614	chr1	43496499	43497234	0	0	0	0	0	0	1	N/A	N/A	0
615	chr1	43497782	43498222	0	0	0	0	0	0	1	N/A	N/A	0
616	chr1	43500754	43502974	0	0	0	0	0	0	1	N/A	N/A	0
617	chr1	43503364	43504097	0	0	0	0	0	0	1	N/A	N/A	0
618	chr1	43555729	43556034	0	0	0	0	0	0	1	N/A	N/A	0
619	chr1	43683137	43683950	1	1	0	0	0	1	0	-47058	1500015O10Rik	0
620	chr1	43694716	43695620	1	1	0	0	0	1	1	-35434	1500015O10Rik	0
621	chr1	43729642	43730152	0	0	0	0	0	0	1	-705	1500015O10Rik	0
622	chr1	43730505	43731100	0	0	0	0	0	1	1	201	1500015O10Rik	0
623	chr1	43770870	43771070	0	0	1	0	0	0	0	40368	1500015O10Rik	0
624	chr1	43781324	43782267	0	0	0	0	0	1	0	45912	Uxs1	0
625	chr1	43818913	43819889	0	0	0	0	0	0	1	8307	Uxs1	0
626	chr1	43820639	43821319	0	0	0	0	0	1	1	6729	Uxs1	0
627	chr1	43822046	43823182	0	0	0	0	0	0	1	5094	Uxs1	0
628	chr1	43825408	43826177	0	0	0	0	0	1	0	1915	Uxs1	0
629	chr1	43826702	43828583	0	0	1	0	0	1	1	65	Uxs1	0
630	chr1	43830146	43830419	0	0	0	0	0	1	0	-2575	Uxs1	0
631	chr1	43859084	43859661	0	0	0	0	0	1	0	-31665	Uxs1	0
634	chr1	43933054	43934825	0	0	1	1	0	1	0	-67	Tpp2	0
635	chr1	44101730	44102704	0	0	1	1	0	1	0	171	Tex30	0
636	chr1	44118259	44120287	0	0	1	1	0	1	0	-500	Kdelc1	0
637	chr1	44147187	44148581	1	1	1	1	0	1	0	140	Ercc5	0
639	chr1	44551411	44552734	1	1	1	1	0	1	0	402	Gulp1	0
640	chr1	44567359	44567774	1	1	0	0	0	0	0	15896	Gulp1	0
641	chr1	44575902	44576543	1	1	1	1	0	0	0	24552	Gulp1	0
642	chr1	44580473	44580937	1	1	1	1	0	0	0	29034	Gulp1	0
644	chr1	44618818	44619059	0	1	0	0	0	0	0	N/A	N/A	0
645	chr1	44750518	44751563	1	0	0	0	0	1	0	-6092	4930521E06Rik	0
646	chr1	44803369	44803943	1	0	0	0	0	0	0	N/A	N/A	0
647	chr1	44804668	44804976	1	0	0	0	0	0	0	N/A	N/A	0
648	chr1	44833369	44833753	0	0	0	0	0	1	0	N/A	N/A	0
649	chr1	45020396	45020817	0	0	0	0	0	1	0	N/A	N/A	0
650	chr1	45022065	45023358	0	0	0	0	0	1	0	N/A	N/A	0
651	chr1	45030955	45031445	0	0	0	0	0	1	0	N/A	N/A	0
652	chr1	45031606	45031931	1	0	0	0	0	0	0	N/A	N/A	0
653	chr1	45041842	45042505	0	0	0	0	0	1	0	N/A	N/A	0
654	chr1	45043048	45043349	0	0	0	0	0	1	0	N/A	N/A	0
655	chr1	45043737	45043952	0	0	0	0	0	1	0	N/A	N/A	0
656	chr1	45044365	45044709	0	0	0	0	0	1	0	N/A	N/A	0
657	chr1	45091110	45091462	0	0	1	0	0	0	0	N/A	N/A	0
658	chr1	45101108	45102613	1	1	0	0	0	1	0	N/A	N/A	0
659	chr1	45115617	45116723	0	0	0	0	0	1	0	N/A	N/A	0
660	chr1	45179434	45179910	1	1	0	0	0	0	0	N/A	N/A	0
661	chr1	45311085	45314108	0	0	0	1	0	1	0	1059	Col3a1	1
662	chr1	45314441	45316147	0	0	0	0	0	1	0	3756	Col3a1	1
663	chr1	45316582	45316974	0	0	0	0	0	1	0	5240	Col3a1	1
664	chr1	45330991	45332404	0	0	0	0	0	1	0	20160	Col3a1	1
665	chr1	45333552	45334109	0	0	0	0	0	1	0	22293	Col3a1	1
666	chr1	45336865	45337462	0	0	0	0	0	1	0	25626	Col3a1	1
667	chr1	45337900	45338192	0	0	0	0	0	1	0	26508	Col3a1	1
668	chr1	45338544	45338744	0	0	0	0	0	1	0	27106	Col3a1	1
669	chr1	45339199	45339420	0	0	0	0	0	1	0	27772	Col3a1	1
670	chr1	45339824	45340094	0	0	0	0	0	1	0	28421	Col3a1	1
671	chr1	45340839	45342251	0	0	0	0	0	1	0	30007	Col3a1	1
672	chr1	45343322	45343527	0	0	0	0	0	1	0	31887	Col3a1	1
673	chr1	45353162	45359395	1	1	0	0	0	1	1	44741	Col3a1	1
674	chr1	45359770	45360001	0	0	0	0	0	1	0	48348	Col3a1	1
675	chr1	45380093	45380321	0	0	0	0	0	1	0	N/A	N/A	0
676	chr1	45409887	45411729	0	0	0	0	0	1	0	N/A	N/A	0
677	chr1	45419900	45421510	0	0	0	0	0	1	0	N/A	N/A	0
678	chr1	45501350	45503636	0	0	1	0	0	1	0	789	Col5a2	1
679	chr1	45671841	45676231	1	0	0	0	0	1	1	N/A	N/A	0
680	chr1	45677311	45677730	0	0	0	0	0	1	0	N/A	N/A	0
681	chr1	45679118	45679503	0	0	0	0	0	1	0	N/A	N/A	0
682	chr1	45679825	45680646	0	0	0	0	0	1	0	N/A	N/A	0
683	chr1	45755013	45755546	0	0	0	0	0	1	0	-40221	Wdr75	0
684	chr1	45755968	45758736	0	0	0	0	0	1	1	-38149	Wdr75	0
685	chr1	45759555	45762893	1	1	0	0	0	1	1	-34277	Wdr75	0
686	chr1	45764140	45767948	1	1	0	0	0	1	1	-29457	Wdr75	0
687	chr1	45768320	45768859	0	0	0	0	0	1	0	-26911	Wdr75	0
688	chr1	45794856	45795996	0	0	1	1	0	1	0	-75	Wdr75	0
689	chr1	45837548	45837934	1	0	0	0	0	0	0	42240	Wdr75	0
690	chr1	45864542	45865124	0	0	1	0	0	0	1	N/A	N/A	0
691	chr1	45865375	45866977	0	0	1	0	0	0	1	N/A	N/A	0
692	chr1	45867422	45867812	0	0	0	0	0	0	1	N/A	N/A	0
693	chr1	45881972	45882235	0	0	0	0	0	0	1	43490	Slc40a1	1
694	chr1	45904946	45905719	1	1	1	1	0	0	0	20261	Slc40a1	1
695	chr1	45925395	45925946	0	0	0	0	0	1	0	-77	Slc40a1	1
696	chr1	46032115	46032347	1	0	0	0	0	0	0	-1794	Gm4776	0
697	chr1	46066613	46067166	0	0	1	1	0	1	0	152	Dnah7b	0
698	chr1	46852130	46854975	0	0	1	0	0	1	0	-44	Slc39a10	0
700	chr1	47103395	47103832	1	0	0	0	0	0	0	N/A	N/A	0
701	chr1	50926468	50928011	0	0	1	1	0	0	1	-283	Tmeff2	0
702	chr1	51265060	51265463	1	0	0	1	0	0	0	-23864	Sdpr	0
703	chr1	51288327	51291110	1	0	0	0	0	1	1	593	Sdpr	0
704	chr1	51291665	51292173	0	0	0	0	0	1	0	2793	Sdpr	0
705	chr1	51477226	51479143	0	0	1	1	0	1	0	214	Nabp1	0
706	chr1	51514421	51515009	0	0	0	0	0	1	1	-36316	Nabp1	0
707	chr1	51530088	51530532	0	0	0	0	0	1	1	N/A	N/A	0
708	chr1	51593852	51595256	0	0	0	0	0	1	1	N/A	N/A	0
709	chr1	51617599	51617867	0	0	0	0	0	0	1	N/A	N/A	0
710	chr1	51623659	51623859	0	0	0	0	0	0	1	N/A	N/A	0
711	chr1	51624847	51625051	0	0	0	0	0	0	1	N/A	N/A	0
712	chr1	51740833	51741038	1	0	0	0	0	0	0	N/A	N/A	0
713	chr1	51758726	51759043	1	0	0	0	0	0	0	N/A	N/A	0
714	chr1	51809489	51809725	0	0	1	0	0	0	0	N/A	N/A	0
715	chr1	51837453	51838177	0	0	0	0	0	0	1	N/A	N/A	0
716	chr1	51915056	51916157	1	1	1	1	0	1	1	367	Myo1b	0
717	chr1	51934290	51934509	0	0	0	0	0	1	0	-18426	Myo1b	0
718	chr1	52113142	52114104	0	0	1	0	0	1	1	-5815	Stat1	1
719	chr1	52116784	52117301	0	0	0	0	0	1	0	-2395	Stat1	1
720	chr1	52118369	52120923	1	0	1	1	0	1	1	24	Stat1	1
721	chr1	52231824	52233740	0	0	1	1	0	1	0	450	Gls	0
722	chr1	52470810	52471074	0	0	0	0	0	1	0	29506	Nab1	0
723	chr1	52471392	52471788	0	0	0	0	0	1	0	28858	Nab1	0
724	chr1	52499097	52500119	0	0	1	1	0	1	0	840	Nab1	0
725	chr1	52500645	52501092	0	0	0	0	0	1	0	-421	Nab1	0
726	chr1	52501804	52502360	0	0	0	0	0	1	1	-1634	Nab1	0
727	chr1	52598472	52598972	0	0	0	0	0	0	1	-31983	Tmem194b	0
728	chr1	52630579	52631172	1	0	1	1	0	1	0	171	Tmem194b	0
729	chr1	52652951	52653273	0	0	0	0	0	1	0	22407	Tmem194b	0
730	chr1	52726536	52727390	0	0	0	0	0	1	0	355	Mfsd6	0
731	chr1	52799189	52800423	0	0	0	0	0	1	1	17882	Inpp1	0
732	chr1	52816684	52818117	1	0	1	1	0	1	0	287	Inpp1	0
733	chr1	52844749	52845940	0	0	1	1	0	1	0	299	Hibch	0
734	chr1	52952509	52953334	0	0	1	0	0	0	1	-82	1700019D03Rik	0
735	chr1	53063100	53063479	1	1	0	0	0	0	0	1627	Mstn	0
736	chr1	53296727	53297444	0	0	1	0	0	1	0	-9	Ormdl1	0
737	chr1	53313129	53314062	0	0	0	0	0	1	0	-67	Osgepl1	0
738	chr1	53352292	53352811	0	0	1	0	0	1	0	147	Asnsd1	0
739	chr1	53774869	53775126	0	0	0	0	0	1	0	10217	Stk17b	0
740	chr1	53784157	53785249	0	0	1	0	0	1	0	512	Stk17b	0
741	chr1	53823718	53824477	0	0	0	0	0	1	0	-38883	Stk17b	0
742	chr1	53844807	53845511	0	0	0	0	0	1	0	N/A	N/A	0
743	chr1	53845901	53846708	0	0	0	0	0	1	0	N/A	N/A	0
744	chr1	53850089	53851218	0	0	0	0	0	1	0	N/A	N/A	0
745	chr1	53978138	53978495	0	0	0	0	0	1	0	N/A	N/A	0
747	chr1	54117850	54118610	0	0	0	0	0	1	0	N/A	N/A	0
748	chr1	54119980	54120468	0	0	0	0	0	0	1	N/A	N/A	0
749	chr1	54194004	54195378	0	0	1	1	0	1	0	343	Hecw2	0
751	chr1	54438486	54439106	0	0	1	1	0	1	0	175	Gtf3c3	0
752	chr1	54557313	54557709	0	0	0	0	0	1	0	173	Pgap1	0
754	chr1	54681174	54681493	1	0	0	0	0	0	0	N/A	N/A	0
756	chr1	54741040	54741310	1	0	0	0	0	0	0	N/A	N/A	0
757	chr1	54749461	54751029	1	1	0	0	0	1	1	N/A	N/A	0
758	chr1	54765922	54766200	1	0	0	0	0	0	0	N/A	N/A	0
759	chr1	54766513	54766923	0	0	0	0	0	0	1	N/A	N/A	0
760	chr1	54825926	54826840	1	1	1	1	0	0	0	N/A	N/A	0
761	chr1	54837724	54838275	0	0	0	0	0	1	0	N/A	N/A	0
762	chr1	54849970	54850952	1	1	0	0	0	0	1	N/A	N/A	0
763	chr1	54851349	54851835	0	0	0	0	0	0	1	N/A	N/A	0
764	chr1	54851921	54852187	1	0	0	0	0	0	0	N/A	N/A	0
765	chr1	54852738	54852985	1	0	0	0	0	0	0	N/A	N/A	0
766	chr1	54868220	54869043	0	0	0	0	0	0	1	N/A	N/A	0
767	chr1	54899190	54899719	0	0	0	0	0	0	1	26932	Ankrd44	0
768	chr1	54912400	54913091	0	0	0	0	0	1	1	13641	Ankrd44	0
769	chr1	54922061	54923256	0	0	0	0	0	1	1	3728	Ankrd44	0
770	chr1	54923613	54923950	0	0	0	0	0	1	0	2605	Ankrd44	0
771	chr1	54924393	54926661	0	0	0	0	0	1	1	860	Ankrd44	0
772	chr1	55025917	55028157	0	0	1	1	0	1	0	441	Sf3b1	0
773	chr1	55028588	55029241	0	0	0	0	0	1	0	-1437	Sf3b1	0
774	chr1	55034479	55034898	1	1	0	0	0	0	0	-7211	Sf3b1	0
775	chr1	55052068	55054023	1	1	1	1	0	1	0	276	Coq10b	0
776	chr1	55086612	55089085	1	1	1	1	1	1	1	83	Hspd1	0
777	chr1	55089578	55089908	0	0	0	0	0	0	1	1595	Hspe1	0
778	chr1	55130864	55132051	1	0	1	1	0	1	0	213	Mob4	0
779	chr1	55160969	55161194	0	0	0	0	0	1	0	29837	Mob4	0
780	chr1	55201681	55202725	0	0	0	0	0	1	0	24579	Rftn2	0
781	chr1	55217069	55217320	0	0	0	0	0	0	1	9587	Rftn2	0
782	chr1	55220269	55220694	0	0	0	0	0	0	1	6300	Rftn2	0
783	chr1	55221170	55221378	0	0	0	0	0	0	1	5508	Rftn2	0
784	chr1	55222196	55222569	0	0	0	0	0	0	1	4399	Rftn2	0
785	chr1	55225558	55226929	0	0	0	0	0	1	0	538	Rftn2	0
786	chr1	55237024	55238972	0	0	1	1	0	1	1	821	Mars2	0
787	chr1	55405075	55405325	0	0	0	0	0	0	1	-746	Plcl1	1
788	chr1	55405693	55407138	1	1	1	1	0	1	1	470	Plcl1	1
789	chr1	55575895	55576281	1	0	0	0	0	0	0	N/A	N/A	0
790	chr1	55652125	55652379	1	0	0	0	0	0	0	N/A	N/A	0
791	chr1	55666366	55666585	1	0	0	0	0	0	0	N/A	N/A	0
792	chr1	55736905	55737167	0	0	1	1	0	0	0	N/A	N/A	0
793	chr1	56036161	56036474	1	0	0	0	0	0	0	N/A	N/A	0
794	chr1	56286432	56286855	1	1	0	0	0	0	0	N/A	N/A	0
795	chr1	56969606	56970259	0	0	0	0	0	0	1	1401	Satb2	0
796	chr1	56970683	56973863	1	0	1	1	0	1	1	804	9130024F11Rik	0
797	chr1	56977083	56977821	0	0	0	0	0	0	1	5983	9130024F11Rik	0
799	chr1	57296217	57296551	1	1	0	0	0	0	0	N/A	N/A	0
800	chr1	57325666	57326129	1	1	0	0	0	0	0	N/A	N/A	0
801	chr1	57377293	57378255	0	0	1	1	0	1	0	154	1700066M21Rik	0
802	chr1	57405824	57407602	1	1	1	1	1	1	1	-39	Tyw5	0
803	chr1	57436410	57437292	0	0	0	0	0	1	0	-30177	Tyw5	0
804	chr1	57631209	57631425	0	0	1	0	0	0	0	N/A	N/A	0
805	chr1	57646954	57647248	0	0	1	1	0	0	0	N/A	N/A	0
806	chr1	57773926	57775853	1	0	1	1	0	1	0	29	Spats2l	0
807	chr1	57847416	57847658	0	0	0	0	0	0	1	1966	Spats2l	0
808	chr1	57848548	57849339	0	0	0	0	0	1	1	3373	Spats2l	0
809	chr1	57849816	57850024	0	0	0	0	0	1	0	4349	Spats2l	0
810	chr1	57851009	57851562	0	0	0	0	0	0	1	5715	Spats2l	0
811	chr1	57852005	57852454	0	0	0	0	0	0	1	6659	Spats2l	0
812	chr1	57852645	57853076	0	0	0	0	0	1	0	7290	Spats2l	0
813	chr1	57868261	57868907	0	0	0	0	0	0	1	23013	Spats2l	0
814	chr1	57904463	57905829	0	0	0	0	0	0	1	N/A	N/A	0
816	chr1	57917343	57917906	1	1	0	0	0	0	0	N/A	N/A	0
817	chr1	57918106	57918830	0	0	0	0	0	0	1	N/A	N/A	0
818	chr1	57969378	57970363	0	0	1	0	0	1	0	213	Kctd18	0
819	chr1	57989248	57990168	0	0	0	0	0	1	1	4368	Sgol2	0
820	chr1	57995636	57996696	0	0	1	1	0	1	0	192	Sgol2	0
821	chr1	58029306	58031475	0	0	0	0	0	1	1	422	Aox1	1
822	chr1	58056488	58057910	0	0	0	0	0	1	1	27230	Aox1	1
823	chr1	58058379	58058698	0	0	0	0	0	0	1	28570	Aox1	1
824	chr1	58088789	58091033	0	0	0	0	0	1	1	-23225	Aox3	1
825	chr1	58100295	58100632	0	0	0	0	0	1	0	-12672	Aox3	1
826	chr1	58101150	58101740	0	0	0	0	0	1	0	-11691	Aox3	1
827	chr1	58112781	58114248	0	0	0	0	0	1	0	379	Aox3	1
828	chr1	58291957	58292874	0	0	0	0	0	1	1	14090	Aox2	0
829	chr1	58296813	58297226	0	0	0	0	0	0	1	18694	Aox2	0
830	chr1	58297977	58298181	1	0	0	0	0	0	0	19753	Aox2	0
831	chr1	58298369	58298643	0	0	0	0	0	0	1	20180	Aox2	0
832	chr1	58299613	58300107	0	0	0	0	0	0	1	21534	Aox2	0
833	chr1	58302081	58302762	0	0	0	0	0	1	1	24096	Aox2	0
834	chr1	58303065	58306252	1	1	1	1	0	1	1	26333	Aox2	0
835	chr1	58359151	58359595	0	0	0	0	0	0	1	-33763	Bzw1	0
836	chr1	58391415	58394105	1	1	1	1	0	1	1	-376	Bzw1	0
837	chr1	58421245	58422081	0	0	0	0	0	0	1	2425	Clk1	0
838	chr1	58422881	58424411	0	0	1	1	0	1	0	442	Clk1	0
839	chr1	58445017	58447543	0	0	0	0	0	1	1	-794	Ppil3	0
840	chr1	58504259	58505197	0	0	1	1	0	1	0	191	Orc2	0
841	chr1	58585518	58587110	0	0	1	1	0	1	0	19	Fam126b	0
842	chr1	58652449	58653370	0	0	1	1	0	1	0	269	Gm20257	0
843	chr1	58710709	58712782	0	0	1	1	0	1	0	-1540	Cflar	0
844	chr1	58713207	58717226	0	0	1	1	0	1	1	1931	Cflar	0
845	chr1	58717642	58718283	0	0	0	0	0	0	1	4677	Cflar	0
846	chr1	58718619	58720986	0	0	0	0	0	1	1	6517	Cflar	0
847	chr1	58721498	58724434	0	0	0	0	0	1	1	9680	Cflar	0
848	chr1	58725530	58726060	0	0	0	0	0	1	1	12509	Cflar	0
849	chr1	58726739	58726965	0	0	0	0	0	1	0	13566	Cflar	0
850	chr1	58727335	58728900	0	0	0	0	0	1	1	14832	Cflar	0
851	chr1	58729214	58729642	0	0	0	0	0	0	1	16142	Cflar	0
852	chr1	58739356	58745266	0	0	0	0	0	1	1	29025	Cflar	0
853	chr1	58745614	58745846	0	0	0	0	0	1	0	32444	Cflar	0
854	chr1	58794940	58796207	0	0	0	0	0	1	0	200	Casp8	0
855	chr1	58801917	58803747	0	0	0	0	0	1	0	330	Casp8	0
856	chr1	58859731	58859999	0	0	0	0	0	0	1	N/A	N/A	0
857	chr1	58951293	58953120	1	1	0	0	0	0	1	21275	Trak2	0
858	chr1	58958040	58958259	1	0	0	0	0	0	0	15332	Trak2	0
859	chr1	58961265	58961569	1	0	0	0	0	0	0	12065	Trak2	0
860	chr1	58972916	58974395	1	0	1	1	0	1	0	85	Stradb	0
861	chr1	59119565	59120848	1	0	1	1	0	1	0	-111	Tmem237	0
862	chr1	59236848	59238020	0	0	1	0	0	1	0	-203	Als2	0
863	chr1	59247687	59248010	1	0	1	1	0	0	0	-9058	Cdk15	0
864	chr1	59256307	59257310	1	1	0	0	0	1	0	-98	Cdk15	0
865	chr1	59270191	59270795	1	1	0	1	0	0	0	13586	Cdk15	0
866	chr1	59282450	59282727	1	0	0	0	0	0	0	25682	Cdk15	0
867	chr1	59314984	59315670	0	0	0	0	0	0	1	N/A	N/A	0
868	chr1	59320898	59322827	1	1	1	1	0	0	1	N/A	N/A	0
869	chr1	59330916	59334593	1	1	1	0	0	0	1	N/A	N/A	0
870	chr1	59366896	59369597	1	1	0	0	0	1	1	N/A	N/A	0
871	chr1	59375979	59377913	1	1	0	0	0	1	1	N/A	N/A	0
872	chr1	59378456	59379655	0	0	0	0	0	0	1	N/A	N/A	0
873	chr1	59381006	59384080	0	0	0	0	0	1	1	N/A	N/A	0
874	chr1	59387622	59388026	0	0	0	0	0	0	1	N/A	N/A	0
875	chr1	59388630	59389349	0	0	0	0	0	1	1	N/A	N/A	0
876	chr1	59391573	59392075	0	0	0	0	0	1	1	N/A	N/A	0
877	chr1	59398314	59399447	1	1	0	0	0	0	1	N/A	N/A	0
878	chr1	59399519	59399872	0	0	0	0	0	0	1	N/A	N/A	0
879	chr1	59422896	59423330	0	0	0	0	0	0	1	N/A	N/A	0
880	chr1	59448830	59450053	0	0	0	0	0	0	1	-32705	Fzd7	0
881	chr1	59450573	59451360	0	0	0	0	0	0	1	-31180	Fzd7	0
882	chr1	59472366	59472570	0	0	0	0	0	0	1	-9679	Fzd7	0
883	chr1	59475654	59475856	0	0	1	0	0	0	0	-6392	Fzd7	0
884	chr1	59480794	59486031	0	0	1	1	0	1	1	1266	Fzd7	0
885	chr1	59487368	59488029	0	0	0	0	0	1	1	5552	Fzd7	0
886	chr1	59515958	59517330	0	0	0	0	0	1	1	380	Gm973	0
887	chr1	59519845	59520116	0	0	0	0	0	0	1	3717	Gm973	0
888	chr1	59520325	59521251	1	0	0	0	0	0	1	4524	Gm973	0
889	chr1	59549116	59549966	0	0	0	0	0	0	1	33277	Gm973	0
890	chr1	59579392	59579678	0	0	0	0	0	0	1	N/A	N/A	0
891	chr1	59579703	59580155	0	0	0	0	0	1	0	N/A	N/A	0
892	chr1	59590003	59590738	1	0	0	0	0	0	1	N/A	N/A	0
893	chr1	59591195	59594528	0	0	0	0	0	0	1	N/A	N/A	0
894	chr1	59594751	59595171	1	1	0	0	0	0	0	N/A	N/A	0
895	chr1	59669991	59671502	0	0	1	1	0	1	0	87	Sumo1	0
896	chr1	59684876	59686214	0	0	1	1	0	1	0	539	Nop58	0
897	chr1	59762246	59765000	0	0	1	1	0	1	0	-1014	Bmpr2	0
898	chr1	59912441	59914825	0	0	1	1	0	1	1	627	Fam117b	0
899	chr1	59915345	59915573	0	0	0	0	0	0	1	2453	Fam117b	0
901	chr1	60097446	60099226	1	1	1	1	0	1	0	55	Carf	0
902	chr1	60179501	60181371	1	1	1	1	0	1	0	-163	Nbeal1	0
903	chr1	60342808	60344410	0	0	1	0	0	1	0	237	Cyp20a1	0
904	chr1	60408931	60410375	1	1	1	1	0	1	0	34	Abi2	0
905	chr1	60563709	60564089	1	1	0	0	0	0	0	2866	Raph1	1
906	chr1	60565295	60567478	0	0	1	0	0	1	0	378	Raph1	1
907	chr1	60735063	60735693	1	0	1	1	0	0	0	-11010	Cd28	0
908	chr1	60777647	60779396	1	0	0	0	0	1	0	32134	Cd28	0
909	chr1	60802910	60805253	1	1	0	0	0	1	0	N/A	N/A	0
910	chr1	60809298	60809517	0	0	0	0	0	1	0	N/A	N/A	0
911	chr1	60824948	60825159	0	0	0	0	0	1	0	N/A	N/A	0
912	chr1	60825173	60825436	1	0	0	0	0	0	0	N/A	N/A	0
913	chr1	60825703	60826114	0	0	0	0	0	1	0	N/A	N/A	0
914	chr1	60862465	60863538	0	0	0	0	0	1	1	-46023	Ctla4	0
915	chr1	60920563	60921636	0	0	0	0	0	0	1	12075	Ctla4	0
916	chr1	60960330	60960665	0	0	0	0	0	0	1	-17416	Icos	0
918	chr1	61043348	61044046	0	0	0	0	0	1	1	N/A	N/A	0
920	chr1	61103920	61104169	1	0	0	0	0	0	0	N/A	N/A	0
921	chr1	61139631	61142204	1	1	1	1	0	1	1	N/A	N/A	0
922	chr1	61142836	61143578	0	0	0	0	0	0	1	N/A	N/A	0
923	chr1	61151832	61152065	1	0	0	0	0	0	0	N/A	N/A	0
924	chr1	61203165	61203493	0	0	0	0	0	0	1	N/A	N/A	0
925	chr1	61233423	61234603	0	0	0	0	0	0	1	N/A	N/A	0
926	chr1	61254405	61254626	1	0	0	0	0	0	0	N/A	N/A	0
928	chr1	61298416	61299156	0	0	0	0	0	1	1	N/A	N/A	0
929	chr1	61299693	61300374	0	0	0	0	0	0	1	N/A	N/A	0
930	chr1	61301195	61301495	0	0	0	0	0	0	1	N/A	N/A	0
931	chr1	61373481	61373773	0	0	0	0	0	0	1	-4805	9530026F06Rik	0
932	chr1	61638440	61639860	0	0	1	1	0	1	1	326	Pard3b	0
933	chr1	61651412	61651739	0	0	0	0	0	0	1	12752	Pard3b	0
935	chr1	61718817	61719232	1	1	0	0	0	0	0	N/A	N/A	0
936	chr1	61754965	61756702	0	0	0	0	0	1	1	N/A	N/A	0
937	chr1	61783842	61784369	1	0	0	0	0	0	0	N/A	N/A	0
938	chr1	61794415	61795069	1	1	0	0	0	0	0	N/A	N/A	0
939	chr1	62181571	62182014	1	1	0	0	0	0	0	N/A	N/A	0
940	chr1	62206912	62207383	1	1	0	0	0	0	0	N/A	N/A	0
941	chr1	62325682	62326138	1	0	0	0	0	0	0	N/A	N/A	0
942	chr1	62411588	62412676	0	0	0	0	0	0	1	N/A	N/A	0
943	chr1	62590889	62591095	1	0	0	0	0	0	0	N/A	N/A	0
944	chr1	62591265	62591524	0	0	0	0	0	0	1	N/A	N/A	0
945	chr1	62635095	62635580	1	1	0	0	0	0	0	N/A	N/A	0
946	chr1	62664753	62665089	1	1	0	0	0	0	0	-38396	Nrp2	1
947	chr1	62702733	62711071	0	0	1	1	0	1	1	3585	Nrp2	1
948	chr1	62711463	62712413	0	0	0	0	0	0	1	8621	Nrp2	1
949	chr1	62712748	62713113	0	0	0	0	0	0	1	9614	Nrp2	1
950	chr1	62713575	62713794	0	0	0	0	0	1	0	10368	Nrp2	1
951	chr1	62715711	62722101	1	0	0	1	0	1	1	15589	Nrp2	1
952	chr1	62723271	62725757	1	1	0	0	0	1	1	21197	Nrp2	1
953	chr1	62726256	62727350	0	0	0	0	0	1	1	23486	Nrp2	1
954	chr1	62727995	62730540	0	0	0	0	0	1	1	25951	Nrp2	1
955	chr1	62732199	62733398	0	0	0	0	0	0	1	29482	Nrp2	1
956	chr1	62736166	62737162	0	0	0	0	0	0	1	33347	Nrp2	1
957	chr1	62742129	62743621	1	0	0	0	0	0	1	39558	Nrp2	1
958	chr1	62748487	62748692	0	0	0	1	0	0	0	45273	Nrp2	1
959	chr1	62750196	62752309	1	1	0	1	0	0	1	43479	4930487H11Rik	0
960	chr1	62765421	62767184	0	0	0	0	0	1	1	28429	4930487H11Rik	0
961	chr1	62771054	62771635	0	0	0	0	0	1	0	23387	4930487H11Rik	0
962	chr1	62773001	62778302	1	1	0	0	0	1	1	19080	4930487H11Rik	0
963	chr1	62778718	62780445	0	0	0	0	0	0	1	15150	4930487H11Rik	0
964	chr1	62782066	62782292	0	0	0	0	0	0	1	12553	4930487H11Rik	0
965	chr1	62782724	62785167	0	0	0	0	0	1	1	10786	4930487H11Rik	0
966	chr1	62794131	62794521	0	0	0	0	0	0	1	406	4930487H11Rik	0
967	chr1	62795599	62796094	0	0	1	0	0	0	1	-1115	4930487H11Rik	0
968	chr1	62806483	62807663	0	0	0	0	0	1	1	-12341	4930487H11Rik	0
969	chr1	62808038	62811631	0	0	0	0	0	1	1	-15103	4930487H11Rik	0
970	chr1	62813189	62813669	0	0	0	0	0	1	0	-18697	4930487H11Rik	0
971	chr1	62821544	62823765	1	1	1	1	0	1	1	-27923	4930487H11Rik	0
972	chr1	62901440	62901711	0	0	0	1	0	0	0	N/A	N/A	0
973	chr1	62908621	62909537	0	0	0	0	0	0	1	N/A	N/A	0
974	chr1	62910076	62910673	0	0	0	0	0	0	1	N/A	N/A	0
975	chr1	62933348	62933635	0	0	0	0	0	0	1	N/A	N/A	0
976	chr1	62934276	62934602	0	0	0	0	0	0	1	N/A	N/A	0
977	chr1	62948210	62948436	0	0	0	0	0	0	1	N/A	N/A	0
978	chr1	63112721	63113952	0	0	0	0	0	1	0	930	Ino80d	0
979	chr1	63114283	63115750	0	0	0	0	0	1	0	277	Ino80dos	0
980	chr1	63116827	63117078	0	0	0	0	0	0	1	2213	Ino80dos	0
981	chr1	63175906	63178546	1	1	1	1	1	1	0	395	Eef1b2	0
982	chr1	63204305	63204836	0	0	1	1	0	0	0	9638	Gpr1	0
983	chr1	63272968	63273946	0	0	0	0	0	0	1	188	Zdbf2	0
984	chr1	63445782	63445982	0	0	1	0	0	0	0	-22	Adam23	0
985	chr1	63730309	63730948	0	0	1	1	0	1	0	4	Fastkd2	0
986	chr1	63993786	63994020	0	0	0	0	0	0	1	-9420	Mir1958	0
987	chr1	63994809	63995085	0	0	0	0	0	0	1	-10464	Mir1958	0
988	chr1	64020683	64020916	0	0	0	0	0	0	1	-36317	Mir1958	0
989	chr1	64060777	64061474	0	0	0	0	0	0	1	N/A	N/A	0
990	chr1	64078647	64079467	0	0	0	0	0	1	1	42332	Klf7	1
991	chr1	64086890	64087309	0	0	0	0	0	0	1	34289	Klf7	1
992	chr1	64087739	64088520	1	0	0	0	0	0	1	33259	Klf7	1
993	chr1	64088803	64090193	0	0	0	0	0	1	1	31891	Klf7	1
994	chr1	64096884	64097286	0	0	0	0	0	0	1	24304	Klf7	1
995	chr1	64097651	64099128	0	0	0	0	0	0	1	22999	Klf7	1
996	chr1	64105023	64105713	0	0	0	0	0	0	1	16021	Klf7	1
997	chr1	64106109	64106562	0	0	0	0	0	0	1	15053	Klf7	1
998	chr1	64115753	64116210	0	0	0	0	0	0	1	5407	Klf7	1
999	chr1	64116817	64117500	0	0	0	0	0	0	1	4230	Klf7	1
1000	chr1	64117549	64122730	0	0	1	1	0	1	1	1249	Klf7	1
1001	chr1	64196023	64196223	0	0	0	0	0	0	1	N/A	N/A	0
1002	chr1	64223037	64227034	1	0	0	0	0	1	1	N/A	N/A	0
1003	chr1	64289328	64289628	0	0	0	0	0	1	0	N/A	N/A	0
1004	chr1	64301333	64301555	0	0	0	0	0	1	0	N/A	N/A	0
1005	chr1	64302737	64302941	0	0	0	0	0	1	0	N/A	N/A	0
1006	chr1	64304028	64304814	0	0	0	0	0	1	1	N/A	N/A	0
1007	chr1	64305142	64306111	1	1	0	0	0	1	1	N/A	N/A	0
1008	chr1	64421631	64422101	1	0	0	0	0	0	0	N/A	N/A	0
1009	chr1	64484313	64484609	0	0	0	0	0	0	1	-48343	Creb1	0
1010	chr1	64485196	64485610	1	1	0	0	0	0	0	-47401	Creb1	0
1011	chr1	64530675	64534443	1	0	1	1	0	1	1	-245	Creb1	0
1012	chr1	64615187	64618175	0	0	1	1	0	1	1	487	Mettl21a	0
1013	chr1	64618826	64619267	0	0	0	0	0	0	1	-1879	Mettl21a	0
1014	chr1	64620619	64621274	0	0	0	0	0	0	1	-3779	Mettl21a	0
1015	chr1	64622314	64623622	0	0	0	0	0	1	1	-5800	Mettl21a	0
1016	chr1	64649735	64650233	0	0	0	0	0	1	0	-32816	Mettl21a	0
1017	chr1	64691161	64691918	0	0	0	0	0	1	0	195	Ccnyl1	0
1018	chr1	64734710	64738795	1	1	1	1	0	1	1	997	Fzd5	0
1019	chr1	64770152	64771161	1	1	0	0	0	1	0	-32907	Fzd5	0
1020	chr1	64790070	64793658	0	1	0	0	0	1	1	N/A	N/A	0
1021	chr1	64794671	64795210	0	0	0	0	0	1	1	N/A	N/A	0
1022	chr1	64852345	64852547	1	0	0	0	0	0	0	N/A	N/A	0
1023	chr1	64853784	64854121	0	0	0	0	0	0	1	N/A	N/A	0
1024	chr1	64884571	64884944	0	0	0	0	0	0	1	N/A	N/A	0
1025	chr1	64956460	64957107	1	0	1	1	0	1	0	40	Plekhm3	0
1026	chr1	65177528	65179901	1	1	1	1	0	1	0	427	Idh1	1
1027	chr1	65185996	65187539	0	0	1	0	0	1	0	83	Pikfyve	0
1028	chr1	66175016	66175770	1	1	0	0	0	1	0	64	Map2	1
1029	chr1	66177842	66178073	0	0	0	0	0	1	0	2629	Map2	1
1030	chr1	66178993	66179265	1	0	0	0	0	0	0	3800	Map2	1
1031	chr1	66468384	66468612	0	0	1	1	0	0	0	51	Unc80	0
1032	chr1	66550819	66551208	1	1	0	0	0	0	0	N/A	N/A	0
1033	chr1	66700703	66701544	0	0	0	1	0	1	0	231	Rpe	0
1034	chr1	66815750	66818000	0	0	1	0	0	1	0	720	Kansl1l	0
1035	chr1	66862613	66863947	0	0	1	0	0	1	0	-13	Acadl	0
1037	chr1	67038319	67038958	0	0	0	0	0	1	0	195	Lancl1	0
1038	chr1	68501645	68501850	0	0	0	0	1	0	0	N/A	N/A	0
1039	chr1	69105694	69108118	0	0	0	0	0	0	1	1153	Erbb4	0
1040	chr1	69686763	69687273	0	0	0	0	0	1	0	-1058	Ikzf2	0
1041	chr1	69687640	69688156	0	0	0	0	0	1	0	-1938	Ikzf2	0
1042	chr1	69826945	69827183	0	0	1	0	0	0	0	76	Spag16	0
1043	chr1	71102225	71103284	0	0	1	1	0	1	0	217	Bard1	0
1044	chr1	71556752	71558089	0	1	1	1	0	1	0	265	Atic	0
1045	chr1	71649606	71649888	0	0	0	0	0	0	1	3424	Fn1	1
1046	chr1	71651010	71651894	0	0	0	0	0	1	0	1719	Fn1	1
1047	chr1	71652419	71654289	0	0	1	1	0	1	0	19	Apol7d	0
1048	chr1	71767739	71768144	1	1	0	0	0	0	0	N/A	N/A	0
1049	chr1	71806946	71807340	0	0	0	0	0	1	0	N/A	N/A	0
1051	chr1	71844778	71845936	1	1	0	1	0	1	1	-42755	Gm8883	0
1052	chr1	71864956	71866116	1	1	0	0	0	1	0	-22576	Gm8883	0
1053	chr1	71894613	71895280	0	0	0	0	0	0	1	6835	Gm8883	0
1054	chr1	71895887	71896696	0	0	1	0	0	1	1	8180	Gm8883	0
1055	chr1	71897107	71897756	0	0	0	0	0	1	1	9320	Gm8883	0
1056	chr1	71898198	71898995	0	0	0	0	0	1	1	10485	Gm8883	0
1057	chr1	71937885	71939050	0	0	0	0	0	0	1	N/A	N/A	0
1058	chr1	71947269	71947484	0	0	0	0	0	1	0	N/A	N/A	0
1060	chr1	71967540	71967809	0	0	0	0	0	1	1	37520	4933417E11Rik	1
1061	chr1	71970628	71971083	0	0	0	0	0	0	1	34339	4933417E11Rik	1
1063	chr1	71981443	71981780	0	0	0	0	0	1	0	23583	4933417E11Rik	1
1064	chr1	71995535	71995865	0	0	0	0	0	0	1	9495	4933417E11Rik	1
1065	chr1	72001458	72004017	0	0	0	0	0	1	1	2457	4933417E11Rik	1
1066	chr1	72012853	72013070	1	0	0	0	0	0	0	-7767	4933417E11Rik	1
1067	chr1	72013289	72014817	0	0	0	0	0	0	1	-8858	4933417E11Rik	1
1068	chr1	72030719	72031694	0	0	0	0	0	1	1	-26012	4933417E11Rik	1
1069	chr1	72032064	72033531	0	0	0	0	0	1	1	-27603	4933417E11Rik	1
1070	chr1	72044797	72045111	1	0	0	0	0	0	0	-39759	4933417E11Rik	1
1071	chr1	72050863	72052045	0	0	0	0	0	1	1	-46259	4933417E11Rik	1
1072	chr1	72060302	72060533	0	0	0	0	0	1	0	N/A	N/A	0
1073	chr1	72062789	72063238	1	1	0	0	0	0	0	N/A	N/A	0
1074	chr1	72063544	72064207	0	0	0	0	0	1	1	N/A	N/A	0
1075	chr1	72075715	72076018	0	0	0	0	0	1	0	N/A	N/A	0
1076	chr1	72077694	72077911	0	0	0	0	0	0	1	N/A	N/A	0
1077	chr1	72078637	72079197	0	0	0	0	0	0	1	N/A	N/A	0
1079	chr1	72211877	72212097	0	0	0	0	0	0	1	320	Mreg	0
1080	chr1	72225800	72226154	0	0	0	0	0	1	0	-13670	Mreg	0
1081	chr1	72236301	72236852	0	0	0	0	0	1	0	-24270	Mreg	0
1082	chr1	72243628	72244668	1	1	1	1	0	1	0	-31841	Mreg	0
1083	chr1	72254576	72256160	0	0	1	1	0	1	0	28946	Pecr	0
1084	chr1	72283910	72284450	0	0	0	1	0	1	0	134	Pecr	0
1085	chr1	72306802	72307832	0	0	1	1	0	1	0	-104	Xrcc5	0
1086	chr1	72373793	72374336	1	0	0	0	0	0	0	N/A	N/A	0
1087	chr1	72400187	72401602	0	0	0	0	0	0	1	N/A	N/A	0
1089	chr1	72536168	72537232	0	0	1	0	0	0	1	-136	March4	0
1090	chr1	72582964	72584136	0	0	1	1	0	1	0	299	Smarcal1	0
1091	chr1	72584185	72584477	0	0	0	0	0	0	1	1080	Smarcal1	0
1092	chr1	72592163	72594094	0	0	0	0	0	1	1	9878	Smarcal1	0
1093	chr1	72597506	72600190	0	0	0	0	0	0	1	15597	Smarcal1	0
1094	chr1	72710826	72712387	0	0	1	1	0	1	0	347	Rpl37a	0
1095	chr1	72736466	72736671	0	0	1	0	0	0	0	25309	Rpl37a	0
1096	chr1	72823816	72824113	0	0	1	0	0	0	0	-515	Igfbp2	0
1097	chr1	72824469	72825661	0	0	1	1	0	0	1	585	Igfbp2	0
1098	chr1	72853760	72854403	0	0	1	0	0	0	0	20783	Igfbp5	1
1099	chr1	72854720	72855020	0	0	1	1	0	0	0	19995	Igfbp5	1
1100	chr1	72856376	72857075	0	0	1	1	0	0	0	18139	Igfbp5	1
1101	chr1	72861969	72862633	0	0	1	0	0	0	0	12564	Igfbp5	1
1102	chr1	72866222	72866745	0	0	0	0	0	0	1	8381	Igfbp5	1
1103	chr1	72867444	72867751	0	0	0	0	0	0	1	7267	Igfbp5	1
1104	chr1	72868435	72869979	0	0	0	0	0	0	1	5658	Igfbp5	1
1105	chr1	72870174	72872398	1	0	1	1	0	1	1	3579	Igfbp5	1
1106	chr1	72872909	72875904	0	0	1	1	0	1	1	458	Igfbp5	1
1107	chr1	72876831	72877395	0	0	0	0	0	0	1	-2248	Igfbp5	1
1108	chr1	72878077	72879340	1	1	1	0	0	1	1	-3844	Igfbp5	1
1109	chr1	72885174	72886384	0	0	1	0	0	1	1	-10914	Igfbp5	1
1110	chr1	72914776	72915221	1	1	0	0	0	0	0	-40134	Igfbp5	1
1111	chr1	72928603	72928940	0	0	0	0	0	1	0	N/A	N/A	0
1112	chr1	72929271	72931816	0	0	0	0	0	1	1	N/A	N/A	0
1113	chr1	72943073	72947272	1	1	1	1	1	1	1	N/A	N/A	0
1114	chr1	72963262	72963872	0	0	0	0	0	1	1	N/A	N/A	0
1115	chr1	72966827	72967084	0	0	0	0	0	1	0	48943	Tnp1	0
1116	chr1	72968623	72968835	0	0	0	0	0	0	1	47170	Tnp1	0
1117	chr1	72969250	72969861	0	0	0	0	0	0	1	46343	Tnp1	0
1118	chr1	73075145	73075476	1	0	0	0	0	0	0	N/A	N/A	0
1119	chr1	73075715	73076234	0	0	0	0	0	0	1	N/A	N/A	0
1120	chr1	73105993	73106278	1	0	0	0	0	0	0	N/A	N/A	0
1121	chr1	73111651	73112282	0	0	0	0	0	1	0	N/A	N/A	0
1122	chr1	73113332	73113863	0	0	0	0	0	1	1	N/A	N/A	0
1123	chr1	73116510	73118341	0	0	0	0	0	1	1	N/A	N/A	0
1124	chr1	73118734	73119438	1	1	0	0	0	1	0	N/A	N/A	0
1125	chr1	73208696	73209137	0	0	1	1	0	0	0	N/A	N/A	0
1126	chr1	73214444	73214834	0	0	1	0	0	0	0	N/A	N/A	0
1127	chr1	73344585	73344949	1	1	0	0	0	0	0	N/A	N/A	0
1128	chr1	73361489	73364097	1	1	1	1	0	1	1	-36175	D530049I02Rik	0
1129	chr1	73364404	73365134	0	0	0	0	0	1	0	-34199	D530049I02Rik	0
1130	chr1	73373922	73374195	0	0	0	0	0	0	1	-24909	D530049I02Rik	0
1131	chr1	73379735	73380639	1	1	0	0	0	1	1	-18781	D530049I02Rik	0
1132	chr1	73382080	73382368	0	0	1	1	0	0	0	-16744	D530049I02Rik	0
1133	chr1	73399231	73399477	0	0	1	0	0	0	0	386	D530049I02Rik	0
1134	chr1	73424957	73425904	1	1	0	0	0	1	0	-17862	Pinc	0
1135	chr1	73456576	73459091	1	0	0	0	0	1	1	N/A	N/A	0
1136	chr1	73459607	73461609	0	0	0	0	0	1	1	N/A	N/A	0
1137	chr1	73461960	73462351	0	0	0	0	0	1	0	N/A	N/A	0
1138	chr1	73484615	73485025	1	0	0	0	0	0	0	N/A	N/A	0
1139	chr1	73507558	73507918	0	0	0	1	0	0	1	N/A	N/A	0
1140	chr1	73513947	73514173	1	0	0	0	0	0	0	N/A	N/A	0
1141	chr1	73515138	73517403	1	0	0	0	0	1	1	N/A	N/A	0
1142	chr1	73537820	73539030	0	0	0	0	0	1	1	N/A	N/A	0
1143	chr1	73540110	73542192	1	1	0	0	0	1	1	N/A	N/A	0
1144	chr1	73557052	73557410	0	0	0	0	0	0	1	N/A	N/A	0
1145	chr1	73564488	73565498	1	1	0	0	0	0	0	N/A	N/A	0
1146	chr1	73565615	73565887	0	0	0	0	0	1	0	N/A	N/A	0
1147	chr1	73566384	73566584	0	0	0	0	0	1	0	N/A	N/A	0
1148	chr1	73567167	73567506	0	0	0	0	0	1	0	N/A	N/A	0
1149	chr1	73573521	73573749	1	0	0	0	0	0	0	N/A	N/A	0
1150	chr1	73575718	73576099	0	0	0	0	0	1	1	N/A	N/A	0
1151	chr1	73593162	73593770	0	0	0	0	0	1	0	N/A	N/A	0
1152	chr1	73594095	73594295	0	0	0	0	0	1	0	N/A	N/A	0
1153	chr1	73594578	73595198	1	1	0	0	0	1	0	N/A	N/A	0
1154	chr1	73642606	73642813	0	0	0	0	0	0	1	N/A	N/A	0
1155	chr1	73643615	73643875	0	0	0	0	0	0	1	N/A	N/A	0
1156	chr1	73668845	73669502	0	0	1	1	0	0	0	N/A	N/A	0
1157	chr1	73702365	73702815	0	0	1	1	0	0	0	N/A	N/A	0
1158	chr1	73716537	73717809	0	1	0	0	0	1	1	N/A	N/A	0
1159	chr1	73718155	73718449	0	0	0	0	0	0	1	N/A	N/A	0
1160	chr1	73743109	73744417	0	0	0	0	0	1	1	N/A	N/A	0
1161	chr1	73744496	73745224	0	0	0	0	0	1	1	N/A	N/A	0
1162	chr1	73748392	73749016	0	0	0	0	0	1	0	N/A	N/A	0
1163	chr1	73749169	73749890	1	1	0	0	0	1	0	N/A	N/A	0
1164	chr1	73755685	73756229	0	0	0	0	0	1	1	N/A	N/A	0
1165	chr1	73757824	73759552	1	1	1	0	0	1	1	N/A	N/A	0
1166	chr1	73792999	73793654	0	0	1	1	0	0	0	N/A	N/A	0
1167	chr1	73799183	73799434	0	0	0	1	0	0	0	N/A	N/A	0
1168	chr1	73820437	73820988	0	0	0	0	0	1	1	43753	6030407O03Rik	0
1169	chr1	73822493	73825168	0	1	1	1	0	1	1	40635	6030407O03Rik	0
1170	chr1	73825530	73826658	0	0	1	1	0	1	1	38372	6030407O03Rik	0
1171	chr1	73847543	73848060	0	0	0	0	0	0	1	16664	6030407O03Rik	0
1172	chr1	73862661	73863036	0	0	1	1	0	0	1	1617	6030407O03Rik	0
1173	chr1	73901354	73902365	0	0	1	1	0	0	1	-37394	6030407O03Rik	0
1174	chr1	73902618	73903597	0	0	0	0	0	0	1	-38642	6030407O03Rik	0
1175	chr1	73904593	73906672	0	0	0	1	0	1	1	-41167	6030407O03Rik	0
1176	chr1	73909182	73909782	0	0	1	1	0	0	0	-45016	6030407O03Rik	0
1177	chr1	73914084	73914773	0	0	0	0	0	0	1	-49963	6030407O03Rik	0
1178	chr1	73924590	73925692	0	0	0	0	0	1	1	N/A	N/A	0
1179	chr1	73928651	73937391	1	1	1	1	0	1	1	N/A	N/A	0
1180	chr1	73940643	73977174	1	0	1	1	0	1	1	N/A	N/A	0
1181	chr1	73988029	73989574	0	0	0	0	0	1	1	N/A	N/A	0
1182	chr1	73990100	73990336	0	0	0	0	0	1	0	N/A	N/A	0
1183	chr1	73990803	74011067	1	1	1	1	0	1	1	N/A	N/A	0
1184	chr1	74011444	74018893	1	1	1	1	0	1	1	N/A	N/A	0
1185	chr1	74019811	74057006	1	1	1	1	0	1	1	N/A	N/A	0
1186	chr1	74057298	74060544	0	0	0	0	0	1	1	N/A	N/A	0
1187	chr1	74061782	74062101	0	0	0	0	0	0	1	N/A	N/A	0
1188	chr1	74062863	74063246	0	0	0	0	0	0	1	N/A	N/A	0
1189	chr1	74064881	74071734	1	0	1	1	0	1	1	N/A	N/A	0
1190	chr1	74072529	74072807	0	0	0	0	0	0	1	N/A	N/A	0
1191	chr1	74073635	74075256	1	0	0	0	0	1	1	N/A	N/A	0
1192	chr1	74075544	74076685	0	0	0	0	0	1	1	48332	Tns1	0
1193	chr1	74081363	74087096	0	0	1	1	0	1	1	40217	Tns1	0
1194	chr1	74087453	74093708	0	0	1	1	0	1	1	33866	Tns1	0
1195	chr1	74094135	74097681	0	0	1	0	0	0	1	28539	Tns1	0
1196	chr1	74098011	74099379	0	0	1	1	0	1	1	25752	Tns1	0
1197	chr1	74099838	74100065	0	0	0	0	0	0	1	24495	Tns1	0
1198	chr1	74102380	74104391	0	0	0	0	0	0	1	21061	Tns1	0
1199	chr1	74110750	74112095	1	0	0	0	0	0	1	13024	Tns1	0
1200	chr1	74112428	74113550	0	0	0	0	0	0	1	11458	Tns1	0
1201	chr1	74121836	74123626	0	0	0	0	0	0	1	1716	Tns1	0
1202	chr1	74123990	74125432	1	0	1	1	0	1	1	-264	Tns1	0
1203	chr1	74178785	74180356	0	0	1	1	0	1	1	15060	Cxcr1	0
1204	chr1	74226659	74226865	0	0	1	0	0	0	0	-9788	Arpc2	0
1205	chr1	74236011	74241486	1	0	1	1	0	1	1	2199	Arpc2	0
1206	chr1	74243730	74243976	0	0	0	0	0	0	1	7303	Arpc2	0
1207	chr1	74244892	74245479	0	0	0	0	0	0	1	8636	Arpc2	0
1208	chr1	74248296	74250300	0	0	0	0	0	1	1	12748	Arpc2	0
1209	chr1	74274533	74276664	0	0	1	1	0	1	1	-3001	Gpbar1	0
1210	chr1	74276974	74278265	0	0	0	0	0	0	1	-980	Gpbar1	0
1211	chr1	74278580	74278945	0	0	0	0	0	0	1	163	Gpbar1	0
1212	chr1	74279250	74279641	0	0	0	0	0	0	1	846	Gpbar1	0
1213	chr1	74280551	74281162	0	0	0	0	0	0	1	2257	Gpbar1	0
1214	chr1	74281517	74282069	0	0	0	0	0	0	1	2945	Aamp	0
1215	chr1	74282824	74283459	0	0	0	0	0	0	1	1596	Aamp	0
1216	chr1	74283793	74285992	1	1	1	1	0	1	1	-141	Pnkd	0
1217	chr1	74286544	74286959	0	0	0	0	0	0	1	1718	Pnkd	0
1218	chr1	74288050	74290987	0	0	0	0	0	1	1	4485	Pnkd	0
1219	chr1	74291324	74291579	0	0	0	0	0	0	1	6418	Pnkd	0
1220	chr1	74292526	74293179	0	0	0	0	0	1	1	7819	Pnkd	0
1221	chr1	74293567	74304672	1	1	1	1	0	1	1	5216	Tmbim1	0
1222	chr1	74331065	74331971	0	0	0	0	0	0	1	-1092	Pnkd	0
1223	chr1	74332337	74333426	0	0	1	0	0	1	1	272	Pnkd	0
1224	chr1	74362343	74363811	0	0	0	0	0	1	1	969	Catip	1
1225	chr1	74364127	74364437	0	0	0	0	0	0	1	2174	Catip	1
1226	chr1	74367782	74369003	0	0	1	1	0	1	1	6285	Catip	1
1227	chr1	74375137	74377235	0	0	0	0	0	1	1	983	Slc11a1	0
1228	chr1	74383950	74384170	0	0	0	0	0	1	0	-7549	Ctdsp1	0
1229	chr1	74384613	74385188	0	0	0	0	0	1	0	-6708	Ctdsp1	0
1230	chr1	74386336	74395695	1	1	1	1	0	1	1	-593	Ctdsp1	0
1231	chr1	74396548	74398417	1	1	1	1	0	1	0	3173	Mir26b	0
1232	chr1	74434538	74434910	0	0	1	1	0	0	0	25340	Vil1	0
1233	chr1	74438344	74438647	0	0	0	0	0	1	0	29112	Vil1	0
1234	chr1	74505358	74507066	1	1	1	1	1	1	0	152	Rqcd1	0
1235	chr1	74586839	74588629	0	0	1	1	0	1	0	294	Zfp142	0
1236	chr1	74600728	74601839	0	0	1	1	0	1	0	113	Rnf25	0
1237	chr1	74610490	74610746	0	0	0	0	0	1	0	9163	Stk36	0
1238	chr1	74661666	74662557	0	0	1	1	0	1	0	358	Ttll4	1
1239	chr1	74712427	74715200	0	1	1	1	0	1	0	240	Cyp27a1	0
1240	chr1	74715565	74716170	0	0	0	0	0	1	1	2294	Cyp27a1	0
1241	chr1	74718082	74718617	0	0	0	0	0	0	1	4776	Cyp27a1	0
1242	chr1	74719135	74719454	0	0	0	0	0	0	1	5721	Cyp27a1	0
1243	chr1	74724888	74725742	0	0	0	0	0	1	1	11741	Cyp27a1	0
1244	chr1	74726038	74726483	1	0	0	0	0	0	0	12687	Cyp27a1	0
1245	chr1	74748571	74751546	1	1	0	0	0	1	1	-1104	Prkag3	0
1246	chr1	74752108	74752507	0	0	0	0	0	0	1	-3353	Prkag3	0
1247	chr1	74753207	74753632	0	0	0	0	0	0	1	-4465	Prkag3	0
1248	chr1	74769288	74772870	0	0	1	1	0	1	1	-813	Wnt6	1
1249	chr1	74773937	74774862	0	0	0	0	0	0	1	2508	Wnt6	1
1250	chr1	74775478	74776032	0	0	0	0	0	0	1	3863	Wnt6	1
1251	chr1	74782768	74782969	0	0	1	0	0	0	0	-9150	Wnt10a	0
1252	chr1	74783789	74784619	0	0	1	0	0	0	1	-7815	Wnt10a	0
1253	chr1	74789041	74789834	0	0	1	0	0	0	1	-2581	Wnt10a	0
1254	chr1	74790179	74790655	0	0	0	0	0	0	1	-1602	Wnt10a	0
1255	chr1	74791086	74792569	0	0	1	1	0	0	1	-191	Wnt10a	0
1256	chr1	74792980	74795400	0	0	1	0	0	0	1	2171	Wnt10a	0
1257	chr1	74796308	74796728	0	0	1	0	0	0	1	4499	Wnt10a	0
1258	chr1	74797503	74797867	0	0	1	1	0	0	1	5666	Wnt10a	0
1259	chr1	74802974	74804214	0	0	1	1	0	0	1	11575	Wnt10a	0
1260	chr1	74804568	74808580	1	0	1	1	0	1	1	14555	Wnt10a	0
1261	chr1	74815498	74815731	0	0	0	1	0	0	0	23596	Wnt10a	0
1262	chr1	74816166	74817558	1	1	1	1	0	1	0	24843	Wnt10a	0
1263	chr1	74854862	74857604	0	0	0	0	0	0	1	1204	Cdk5r2	0
1264	chr1	74858044	74858982	0	0	1	0	0	0	1	3484	Cdk5r2	0
1265	chr1	74881885	74882963	0	0	1	0	0	0	1	2984	Fev	0
1266	chr1	74884263	74886075	0	0	0	0	0	0	1	239	Fev	0
1267	chr1	74892435	74893171	0	0	0	0	0	0	1	332	Cryba2	0
1268	chr1	74900573	74900975	0	0	0	0	0	0	1	-53	Mir375	0
1269	chr1	74948072	74952152	0	0	1	0	0	1	1	1539	Ihh	0
1270	chr1	74962951	74963516	0	0	0	0	0	1	0	-11583	Ihh	0
1271	chr1	74965029	74965305	0	0	0	0	0	0	1	-13516	Ihh	0
1272	chr1	74971661	74972247	0	0	0	0	0	1	0	-20303	Ihh	0
1273	chr1	74991805	74992005	0	0	0	0	0	1	0	-40254	Ihh	0
1274	chr1	75014642	75016558	1	0	0	0	0	1	1	31039	Nhej1	0
1275	chr1	75023696	75025996	0	0	0	0	0	1	1	21793	Nhej1	0
1276	chr1	75124154	75125834	1	1	1	1	0	1	0	8896	Slc23a3	0
1277	chr1	75139233	75139981	0	0	0	0	0	0	1	2761	Cnppd1	0
1278	chr1	75140632	75143540	0	0	1	1	0	1	1	282	Cnppd1	0
1279	chr1	75144002	75144844	0	0	0	0	0	0	1	1637	Fam134a	0
1280	chr1	75167972	75169897	0	0	1	1	0	1	1	200	Zfand2b	0
1281	chr1	75179463	75180524	1	1	1	1	0	1	1	289	Abcb6	0
1282	chr1	75190115	75192907	0	0	1	1	0	1	1	412	Atg9a	0
1283	chr1	75208685	75213369	0	0	1	1	0	1	1	198	Stk16	0
1284	chr1	75213820	75214110	0	0	0	0	0	0	1	3136	Stk16	0
1285	chr1	75214729	75215231	0	0	0	0	0	1	1	4151	Stk16	0
1286	chr1	75215815	75216224	0	0	0	0	0	1	0	3233	Tuba4a	0
1287	chr1	75216252	75216630	0	0	0	0	0	0	1	2812	Tuba4a	0
1288	chr1	75217197	75219992	0	0	1	0	0	1	1	658	Tuba4a	0
1289	chr1	75235806	75237471	0	0	1	1	0	1	0	-63	Dnajb2	0
1290	chr1	75247262	75248843	0	0	0	0	0	1	1	11351	Dnajb2	0
1291	chr1	75251534	75251910	0	0	1	1	0	0	0	12486	Ptprn	0
1292	chr1	75315022	75315278	0	0	0	0	0	0	1	1867	Dnpep	0
1293	chr1	75315744	75318214	0	0	1	1	0	1	1	38	Dnpep	0
1294	chr1	75338379	75340044	0	0	0	0	0	0	1	-21132	Des	0
1295	chr1	75340698	75341253	0	0	0	0	0	0	1	-19368	Des	0
1296	chr1	75341926	75342561	0	0	0	0	0	1	1	-18100	Des	0
1297	chr1	75343461	75350138	0	0	1	1	0	1	1	-13544	Des	0
1298	chr1	75355791	75365756	1	1	1	1	0	1	1	430	Des	0
1299	chr1	75366008	75366398	0	0	0	0	0	0	1	5859	Des	0
1300	chr1	75366788	75367679	0	0	0	0	0	0	1	6890	Des	0
1301	chr1	75369525	75370700	0	0	1	0	0	1	1	4902	Gm15179	0
1302	chr1	75371260	75372044	0	0	1	1	0	1	1	3363	Gm15179	0
1303	chr1	75374105	75376311	1	0	1	1	0	1	1	-89	Speg	0
1304	chr1	75379980	75380236	0	0	0	1	0	0	0	-2006	Speg	0
1305	chr1	75381488	75383368	1	1	1	1	0	1	1	314	Speg	0
1306	chr1	75383828	75389609	0	0	1	1	0	1	1	1109	Speg	0
1307	chr1	75391659	75395405	0	0	0	0	0	1	1	-6553	Speg	0
1308	chr1	75397853	75401892	0	1	1	1	0	1	1	-212	Speg	0
1309	chr1	75402188	75402912	0	0	0	0	0	1	1	2465	Speg	0
1310	chr1	75421695	75423497	0	0	1	1	0	0	1	-13347	Gmppa	0
1311	chr1	75431303	75431545	0	0	0	0	0	0	1	-4519	Gmppa	0
1312	chr1	75435657	75437968	0	0	1	1	0	1	1	870	Gmppa	0
1313	chr1	75438694	75439445	0	0	0	0	0	0	1	3127	Gmppa	0
1314	chr1	75440203	75453112	0	0	1	1	0	1	1	-3852	Asic4	0
1315	chr1	75453608	75454031	0	0	0	0	0	0	1	3310	Asic4	0
1316	chr1	75454382	75454621	0	0	0	0	0	0	1	3992	Asic4	0
1317	chr1	75454971	75455275	0	0	0	0	0	0	1	4613	Asic4	0
1318	chr1	75455787	75456061	0	0	0	0	0	0	1	5414	Asic4	0
1319	chr1	75456524	75459982	1	1	1	1	0	1	1	7743	Asic4	0
1320	chr1	75460429	75460655	0	0	0	0	0	0	1	10032	Asic4	0
1321	chr1	75462730	75462987	0	0	0	0	0	0	1	12349	Asic4	0
1322	chr1	75463525	75464551	0	0	0	0	0	0	1	13528	Asic4	0
1323	chr1	75464934	75465532	0	0	0	0	0	1	0	14238	Chpf	1
1324	chr1	75466952	75469900	0	0	1	0	0	1	1	11045	Chpf	1
1325	chr1	75474863	75475320	0	0	1	0	0	0	0	4379	Chpf	1
1326	chr1	75477191	75480344	1	1	1	1	0	1	1	703	Chpf	1
1327	chr1	75486727	75488808	1	0	1	1	0	0	1	8236	Tmem198	0
1328	chr1	75489429	75489731	0	0	1	0	0	0	0	10048	Tmem198	0
1329	chr1	75497122	75497388	0	0	1	0	0	0	0	9197	Obsl1	0
1330	chr1	75503590	75507915	0	0	1	1	0	1	1	699	Obsl1	0
1331	chr1	75509471	75509677	0	0	1	0	0	0	0	2497	Inha	0
1332	chr1	75518095	75518448	0	0	1	1	0	0	0	-3257	Stk11ip	0
1333	chr1	75521099	75522053	0	0	1	1	0	1	0	47	Stk11ip	0
1334	chr1	75545626	75546857	0	0	1	1	0	1	1	-24	Slc4a3	0
1335	chr1	75547236	75547775	0	0	0	0	0	1	1	1240	Slc4a3	0
1336	chr1	75548233	75548482	0	0	1	0	0	0	0	2092	Slc4a3	0
1337	chr1	75558612	75560311	0	0	1	1	0	1	1	13196	Slc4a3	0
1338	chr1	75662272	75663187	0	0	1	1	0	0	0	N/A	N/A	0
1339	chr1	75668117	75668340	0	0	0	0	0	1	0	N/A	N/A	0
1340	chr1	75704991	75705429	0	0	0	0	0	1	0	N/A	N/A	0
1341	chr1	75771160	75771447	1	0	0	0	0	0	0	N/A	N/A	0
1342	chr1	75771659	75772021	0	0	0	0	0	1	0	N/A	N/A	0
1343	chr1	75935419	75935619	0	0	0	0	0	0	1	N/A	N/A	0
1344	chr1	76031498	76031784	1	0	0	0	0	0	0	N/A	N/A	0
1345	chr1	76039119	76039499	1	1	0	0	0	0	0	N/A	N/A	0
1346	chr1	76084831	76085091	1	0	0	0	0	0	0	N/A	N/A	0
1347	chr1	76244787	76245053	1	0	0	0	0	0	0	N/A	N/A	0
1348	chr1	76245463	76245669	0	0	0	0	0	0	1	N/A	N/A	0
1349	chr1	76246155	76246459	0	0	0	0	0	0	1	N/A	N/A	0
1350	chr1	76283308	76283665	1	1	1	1	0	0	0	N/A	N/A	0
1351	chr1	76373661	76374340	1	1	0	0	0	0	0	N/A	N/A	0
1353	chr1	76736223	76737167	1	1	0	0	0	0	0	N/A	N/A	0
1354	chr1	76770857	76771130	1	0	0	0	0	0	0	N/A	N/A	0
1355	chr1	76942735	76943206	1	1	0	0	0	0	0	N/A	N/A	0
1356	chr1	77038458	77038746	1	0	0	0	0	0	0	N/A	N/A	0
1357	chr1	77233024	77233271	1	0	0	0	0	0	0	N/A	N/A	0
1358	chr1	77460939	77462216	0	0	0	0	0	1	1	N/A	N/A	0
1359	chr1	77512421	77512907	0	0	0	0	0	0	1	2424	Epha4	0
1360	chr1	77513427	77513833	0	0	0	0	0	0	1	1458	Epha4	0
1361	chr1	77514233	77516518	0	0	1	1	0	0	1	-288	Epha4	0
1362	chr1	77802809	77803009	0	0	0	1	0	0	0	N/A	N/A	0
1363	chr1	78196336	78197311	0	0	0	0	0	0	1	312	Pax3	0
1364	chr1	78216040	78218431	0	0	0	0	0	0	1	-20100	Pax3	0
1365	chr1	78309949	78311269	0	0	1	1	0	0	1	263	Sgpp2	0
1366	chr1	78484110	78484323	0	0	0	0	0	1	0	4629	Farsb	0
1367	chr1	78485497	78485910	0	0	0	0	0	1	0	3142	Farsb	0
1368	chr1	78488251	78489787	0	0	1	1	0	1	0	-173	Farsb	0
1369	chr1	78568313	78568529	1	0	0	0	0	0	0	N/A	N/A	0
1370	chr1	78631069	78631322	0	0	0	0	0	1	0	-26629	Acsl3	0
1371	chr1	78657480	78658941	0	0	1	1	0	1	1	-229	Utp14b	0
1372	chr1	78725737	78726397	1	0	0	0	0	1	1	N/A	N/A	0
1373	chr1	78726764	78727306	0	0	0	0	0	0	1	N/A	N/A	0
1374	chr1	78745370	78745661	0	0	0	0	0	1	0	N/A	N/A	0
1375	chr1	78781689	78782148	0	0	0	0	0	0	1	-35030	Kcne4	0
1376	chr1	78811857	78812458	1	0	0	0	0	1	1	-4791	Kcne4	0
1377	chr1	78812706	78813112	0	0	0	0	0	1	1	-4040	Kcne4	0
1378	chr1	78814228	78815736	0	0	0	0	0	0	1	-1967	Kcne4	0
1379	chr1	78815875	78816107	1	0	0	0	0	0	0	-958	Kcne4	0
1380	chr1	78816395	78822822	1	1	1	1	0	1	1	2660	Kcne4	0
1382	chr1	78862918	78864523	0	0	0	0	0	1	1	46772	Kcne4	0
1384	chr1	79230082	79230545	1	1	0	0	0	0	0	N/A	N/A	0
1385	chr1	79671402	79672344	0	0	0	0	0	1	1	99	Ap1s3	0
1386	chr1	79673345	79673696	0	0	0	0	0	1	0	-1549	Ap1s3	0
1387	chr1	79679374	79679759	0	0	0	0	0	1	0	-7595	Ap1s3	0
1388	chr1	79711166	79711945	0	0	0	0	0	1	1	-39584	Ap1s3	0
1389	chr1	79714744	79714944	0	0	0	0	0	1	0	-42872	Ap1s3	0
1390	chr1	79730461	79730794	0	0	0	0	0	0	1	31141	Wdfy1	0
1391	chr1	79736965	79737194	0	0	0	0	0	0	1	24689	Wdfy1	0
1392	chr1	79746092	79746663	0	0	0	0	0	1	0	15391	Wdfy1	0
1393	chr1	79751286	79754200	0	0	0	0	0	1	1	9026	Wdfy1	0
1394	chr1	79754729	79755269	0	0	0	0	0	0	1	6770	Wdfy1	0
1395	chr1	79756046	79757491	0	0	0	0	0	1	1	5000	Wdfy1	0
1396	chr1	79757763	79762006	1	0	1	1	0	1	1	1884	Wdfy1	0
1397	chr1	79775935	79776601	0	0	1	1	0	1	0	250	Mrpl44	0
1398	chr1	79821105	79821359	0	0	0	0	0	1	0	37433	Serpine2	1
1399	chr1	79822126	79824948	1	0	0	0	0	1	1	35128	Serpine2	1
1400	chr1	79858136	79861158	1	1	1	1	0	1	1	-982	Serpine2	1
1401	chr1	79921940	79922242	1	0	0	0	0	0	0	N/A	N/A	0
1402	chr1	79999770	80000688	1	1	0	0	0	0	0	N/A	N/A	0
1403	chr1	80009170	80010114	0	0	0	0	0	1	1	N/A	N/A	0
1405	chr1	80013237	80013686	0	0	0	0	0	0	1	N/A	N/A	0
1406	chr1	80014153	80014932	1	1	0	0	0	0	1	N/A	N/A	0
1407	chr1	80018631	80019211	1	1	1	1	0	0	0	N/A	N/A	0
1408	chr1	80339232	80341444	0	0	1	0	0	1	0	92	Cul3	0
1411	chr1	80637337	80637611	0	0	0	0	0	1	0	N/A	N/A	0
1412	chr1	80656434	80656774	1	1	1	0	0	0	0	N/A	N/A	0
1413	chr1	80757476	80757727	0	0	0	0	0	1	0	951	Dock10	0
1414	chr1	80758222	80758831	0	0	1	0	0	0	1	26	Dock10	0
1417	chr1	81488857	81489250	1	0	0	0	0	0	0	N/A	N/A	0
1418	chr1	81593734	81594054	0	0	0	0	0	1	0	N/A	N/A	0
1419	chr1	81613238	81613438	1	0	0	0	0	0	0	N/A	N/A	0
1420	chr1	81916803	81917146	1	0	0	0	0	0	0	N/A	N/A	0
1421	chr1	82112576	82112879	0	0	0	0	0	1	0	N/A	N/A	0
1423	chr1	82136500	82137065	0	0	0	0	0	1	0	N/A	N/A	0
1424	chr1	82150560	82151447	1	1	1	0	0	1	1	N/A	N/A	0
1425	chr1	82188525	82190101	0	0	0	0	0	1	0	N/A	N/A	0
1426	chr1	82195553	82196019	1	1	0	0	0	0	0	N/A	N/A	0
1427	chr1	82220619	82221312	0	0	0	0	0	0	1	N/A	N/A	0
1428	chr1	82235819	82236397	1	0	0	0	0	1	0	N/A	N/A	0
1429	chr1	82247388	82248104	1	1	1	1	0	0	1	43693	Irs1	1
1430	chr1	82258428	82259004	0	0	0	0	0	1	0	32723	Irs1	1
1431	chr1	82261124	82261409	0	0	0	0	0	0	1	30172	Irs1	1
1432	chr1	82281742	82281948	0	0	0	0	0	0	1	9594	Irs1	1
1433	chr1	82282730	82292354	1	1	1	1	0	1	1	3897	Irs1	1
1434	chr1	82292763	82293283	0	0	0	0	0	1	1	-1584	Irs1	1
1435	chr1	82316114	82317182	0	0	1	1	0	1	0	69	Rhbdd1	0
1436	chr1	82360475	82360698	0	0	0	0	0	0	1	21538	Rhbdd1	0
1437	chr1	82375529	82375779	0	0	1	1	0	0	0	36605	Rhbdd1	0
1438	chr1	82417598	82417834	0	0	0	0	0	0	1	N/A	N/A	0
1439	chr1	82445815	82446473	1	1	0	0	0	0	0	N/A	N/A	0
1440	chr1	82460837	82461718	1	1	0	0	0	1	0	N/A	N/A	0
1441	chr1	82472848	82474004	0	0	0	0	0	0	1	N/A	N/A	0
1442	chr1	82474133	82476431	1	1	0	0	0	1	1	N/A	N/A	0
1443	chr1	82545243	82545664	0	0	0	0	0	0	1	41395	Col4a4	1
1444	chr1	82573517	82573717	0	1	0	0	0	0	0	13232	Col4a4	1
1445	chr1	82577940	82578162	0	0	0	0	0	0	1	8798	Col4a4	1
1446	chr1	82586402	82587551	0	0	0	0	0	1	1	56	Col4a3	1
1447	chr1	82616261	82616768	0	0	0	0	0	0	1	29594	Col4a3	1
1449	chr1	82617233	82617511	0	0	0	0	0	1	0	30451	Col4a3	1
1450	chr1	82724751	82725781	0	1	1	1	0	1	0	348	Mff	0
1451	chr1	82839208	82840740	0	0	1	1	0	1	1	491	Agfg1	0
1452	chr1	83723060	83723491	1	1	0	0	0	0	0	N/A	N/A	0
1453	chr1	83747264	83747868	0	0	0	0	0	1	0	N/A	N/A	0
1454	chr1	83796771	83797728	0	0	0	0	0	1	0	N/A	N/A	0
1455	chr1	83832959	83833194	1	0	0	0	0	0	0	N/A	N/A	0
1457	chr1	83872426	83872895	1	1	0	0	0	0	0	N/A	N/A	0
1458	chr1	83897109	83897350	1	0	0	0	0	0	0	N/A	N/A	0
1459	chr1	83968291	83968741	1	1	0	0	0	0	0	N/A	N/A	0
1460	chr1	84107010	84107288	0	0	0	0	0	0	1	N/A	N/A	0
1461	chr1	84145794	84146035	0	1	0	0	0	0	0	N/A	N/A	0
1462	chr1	84176267	84176716	1	1	0	0	0	0	0	N/A	N/A	0
1463	chr1	84199935	84200838	1	0	0	0	0	0	0	N/A	N/A	0
1464	chr1	84225514	84226000	1	0	0	0	0	0	0	N/A	N/A	0
1465	chr1	84226007	84227040	0	0	0	0	0	1	1	N/A	N/A	0
1466	chr1	84253750	84255255	1	1	0	0	0	1	1	30142	Pid1	0
1467	chr1	84282289	84282697	0	0	0	0	0	0	1	2152	Pid1	0
1468	chr1	84283347	84284611	0	0	0	0	0	1	0	666	Pid1	0
1469	chr1	84285215	84285931	0	0	0	0	0	1	1	-928	Pid1	0
1470	chr1	84318032	84318488	0	0	0	0	0	1	0	-33615	Pid1	0
1471	chr1	84320132	84322727	1	1	0	0	0	1	1	-36785	Pid1	0
1472	chr1	84324167	84325270	0	0	0	0	0	1	0	-40074	Pid1	0
1473	chr1	84325749	84326073	0	0	0	0	0	1	0	-41266	Pid1	0
1474	chr1	84359587	84361927	0	0	0	0	0	1	1	N/A	N/A	0
1475	chr1	84362001	84365097	1	1	0	0	0	1	1	N/A	N/A	0
1476	chr1	84404062	84405577	0	0	0	0	0	1	1	N/A	N/A	0
1477	chr1	84405881	84406116	0	0	0	0	0	0	1	N/A	N/A	0
1478	chr1	84407221	84407527	0	0	0	0	0	1	1	N/A	N/A	0
1479	chr1	84417662	84419091	1	1	0	0	0	1	1	N/A	N/A	0
1480	chr1	84449485	84449883	1	0	0	0	0	0	0	N/A	N/A	0
1481	chr1	84507132	84507735	1	0	0	0	0	0	1	N/A	N/A	0
1482	chr1	84522437	84522691	1	0	0	0	0	0	0	N/A	N/A	0
1483	chr1	84695441	84696018	0	0	0	0	0	0	1	-109	Mir5126	0
1484	chr1	84837997	84840608	1	1	1	1	0	1	0	1	Trip12	0
1485	chr1	84910598	84910875	1	0	0	0	0	0	0	24346	Slc16a14	0
1486	chr1	84934345	84935144	0	0	0	0	0	0	1	338	Slc16a14	0
1487	chr1	85703361	85703955	0	0	0	0	0	1	0	32948	A630001G21Rik	0
1488	chr1	85735098	85736649	0	0	0	0	0	1	0	732	A630001G21Rik	0
1489	chr1	85750129	85752550	0	0	0	0	0	1	1	-14734	A630001G21Rik	0
1490	chr1	85793019	85794820	0	0	0	0	0	1	0	473	Cab39	0
1491	chr1	85838808	85839260	0	0	0	0	0	1	0	45587	Cab39	0
1492	chr1	85859196	85859413	0	0	1	0	0	0	0	-35205	Itm2c	0
1493	chr1	85894296	85903457	0	0	1	1	0	1	1	4367	Itm2c	0
1494	chr1	85903957	85904432	0	0	0	0	0	0	1	9685	Itm2c	0
1495	chr1	85908098	85908418	0	0	0	0	0	0	1	13748	Itm2c	0
1496	chr1	85927760	85929302	0	0	1	0	0	1	1	48	4933407L21Rik	0
1497	chr1	85932292	85932980	0	0	0	0	0	1	1	4153	4933407L21Rik	0
1498	chr1	85933285	85935677	0	0	1	0	0	1	1	5998	4933407L21Rik	0
1499	chr1	86018465	86018810	0	0	0	0	0	0	1	-3304	Spata3	0
1500	chr1	86045915	86046747	0	0	1	0	0	1	1	468	2810459M11Rik	1
1501	chr1	86064280	86065731	0	0	1	1	0	1	0	387	Psmd1	0
1502	chr1	86110648	86110865	0	0	0	0	0	1	0	1213	Htr2b	0
1504	chr1	86142364	86142683	0	0	0	0	0	1	0	-12256	Armc9	0
1505	chr1	86143727	86144416	0	0	0	0	0	1	0	-10708	Armc9	0
1506	chr1	86146266	86146763	0	0	0	0	0	1	1	-8265	Armc9	0
1507	chr1	86148328	86148799	0	0	0	0	0	1	1	-6216	Armc9	0
1508	chr1	86153854	86155013	0	0	1	1	0	1	0	-346	Armc9	0
1509	chr1	86215090	86215359	0	0	0	0	0	1	0	N/A	N/A	0
1510	chr1	86228532	86228732	0	0	0	0	0	1	0	N/A	N/A	0
1511	chr1	86229152	86229740	0	0	0	0	0	1	0	N/A	N/A	0
1512	chr1	86234000	86234289	0	0	0	0	0	1	0	N/A	N/A	0
1513	chr1	86263115	86263471	0	0	0	0	0	1	0	-39928	B3gnt7	0
1514	chr1	86302778	86303958	0	0	1	1	0	1	1	147	B3gnt7	0
1515	chr1	86305872	86306819	0	0	0	0	0	0	1	3125	B3gnt7	0
1516	chr1	86358182	86361044	0	0	1	1	0	1	1	39	C130036L24Rik	0
1517	chr1	86378232	86378819	1	1	0	0	0	0	1	9615	Nmur1	0
1518	chr1	86379282	86379969	0	0	0	0	0	1	1	8515	Nmur1	0
1519	chr1	86397782	86398474	0	0	0	0	0	1	0	-9987	Nmur1	0
1520	chr1	86406725	86407255	0	0	0	0	0	1	0	-18849	Nmur1	0
1521	chr1	86421206	86421698	0	0	0	0	0	1	1	-4877	1700019O17Rik	0
1522	chr1	86431343	86431636	0	0	0	0	0	1	0	5161	1700019O17Rik	0
1523	chr1	86432859	86444847	1	1	1	1	1	1	1	12524	1700019O17Rik	0
1524	chr1	86446776	86447018	0	0	0	0	0	1	0	20568	1700019O17Rik	0
1525	chr1	86447551	86448707	0	0	1	1	0	1	1	21800	1700019O17Rik	0
1526	chr1	86464781	86465246	0	0	0	0	0	0	1	38685	1700019O17Rik	0
1527	chr1	86469224	86473266	1	1	1	1	0	1	1	44916	1700019O17Rik	0
1528	chr1	86481053	86481254	0	0	0	0	0	1	0	-45582	Ptma	0
1529	chr1	86482324	86482570	0	0	0	0	0	1	0	-44289	Ptma	0
1530	chr1	86486790	86493149	1	1	1	1	0	1	1	-36766	Ptma	0
1531	chr1	86493879	86494187	0	0	0	0	0	1	0	-32703	Ptma	0
1532	chr1	86496960	86507053	0	1	1	1	0	1	1	-24729	Ptma	0
1533	chr1	86507466	86508355	0	0	0	0	0	1	1	-18825	Ptma	0
1534	chr1	86509469	86509881	0	0	1	0	0	1	1	-17061	Ptma	0
1535	chr1	86521580	86523113	0	0	0	0	0	1	1	-4389	Ptma	0
1536	chr1	86523508	86530013	1	1	1	1	0	1	1	25	Ptma	0
1537	chr1	86530768	86533000	0	0	1	1	0	0	1	5148	Ptma	0
1538	chr1	86581473	86582954	0	0	1	1	0	1	0	287	Pde6d	0
1539	chr1	86586830	86587521	0	0	0	0	0	1	0	76	Cops7b	0
1540	chr1	86623283	86623792	0	0	0	0	0	0	1	36438	Cops7b	0
1541	chr1	86628180	86628583	1	1	0	0	0	0	0	41282	Cops7b	0
1542	chr1	86629783	86630253	0	0	0	0	0	0	1	40555	Nppc	1
1543	chr1	86630876	86634595	1	0	1	1	0	0	1	37837	Nppc	1
1544	chr1	86653228	86653577	0	0	1	0	0	0	0	17170	Nppc	1
1545	chr1	86669673	86670927	0	0	0	0	0	0	1	273	Nppc	1
1546	chr1	86673998	86675448	0	0	1	1	0	1	1	-4150	Nppc	1
1547	chr1	86703284	86704364	0	0	1	1	0	1	0	20	Dis3l2	0
1548	chr1	86955340	86955618	0	0	0	0	0	0	1	N/A	N/A	0
1549	chr1	87029179	87029521	0	0	0	0	0	0	1	N/A	N/A	0
1550	chr1	87030899	87033387	0	0	0	0	0	0	1	N/A	N/A	0
1551	chr1	87034196	87034613	0	0	0	0	0	0	1	N/A	N/A	0
1552	chr1	87034937	87037110	0	0	0	0	0	1	1	N/A	N/A	0
1553	chr1	87037395	87037825	0	0	0	0	0	0	1	N/A	N/A	0
1554	chr1	87052074	87052551	0	0	0	0	0	0	1	37615	Alppl2	0
1555	chr1	87067991	87068191	0	0	0	0	0	0	1	21837	Alppl2	0
1556	chr1	87141938	87142230	0	0	0	0	0	0	1	12943	Ecel1	0
1557	chr1	87142594	87143870	0	0	0	0	0	0	1	11795	Ecel1	0
1558	chr1	87153480	87156266	0	0	0	0	0	0	1	154	Ecel1	0
1559	chr1	87164451	87165225	0	0	0	0	0	0	1	-9811	Ecel1	0
1560	chr1	87170581	87170843	0	0	0	0	0	0	1	-12781	Prss56	0
1561	chr1	87173023	87173277	0	0	0	0	0	0	1	-10343	Prss56	0
1562	chr1	87173331	87175092	1	0	1	1	0	0	1	-9281	Prss56	0
1563	chr1	87175703	87176620	0	0	1	1	0	0	1	-7331	Prss56	0
1564	chr1	87184681	87187167	0	0	0	0	0	0	1	2431	Prss56	0
1565	chr1	87213002	87217518	0	0	1	1	0	1	1	1321	Eif4e2	0
1566	chr1	87263899	87266176	0	0	0	0	0	1	1	674	Efhd1	0
1567	chr1	87268764	87269015	0	0	0	0	0	0	1	4526	Efhd1	0
1568	chr1	87269479	87271191	0	0	0	0	0	1	1	5971	Efhd1	0
1569	chr1	87271683	87274369	0	0	0	0	0	1	1	8662	Efhd1	0
1570	chr1	87292122	87293003	1	0	0	0	0	1	1	28199	Efhd1	0
1571	chr1	87326637	87328116	0	0	1	1	0	1	0	348	Gigyf2	0
1572	chr1	87341668	87342161	1	1	0	0	0	0	0	14886	Gigyf2	0
1573	chr1	87488892	87489326	0	0	1	0	0	0	0	18845	3110079O15Rik	0
1574	chr1	87509090	87510347	0	0	1	1	0	1	1	643	Ngef	0
1575	chr1	87520817	87521312	0	0	0	0	0	1	1	-10703	Ngef	0
1576	chr1	87573161	87575670	0	0	0	0	0	1	0	389	Neu2	0
1577	chr1	87608359	87608980	1	1	1	1	0	0	0	-11642	Inpp5d	0
1578	chr1	87619956	87622411	0	0	0	0	0	1	0	872	Inpp5d	0
1579	chr1	87622826	87624348	0	0	0	0	0	1	1	3275	Inpp5d	0
1580	chr1	87624469	87624939	0	0	0	0	0	0	1	4392	Inpp5d	0
1581	chr1	87625849	87626359	0	0	0	0	0	1	0	5792	Inpp5d	0
1582	chr1	87626747	87627331	0	0	0	0	0	1	0	6727	Inpp5d	0
1583	chr1	87637825	87639149	0	0	0	0	0	1	0	18175	Inpp5d	0
1584	chr1	87639540	87640474	0	0	0	0	0	1	0	19695	Inpp5d	0
1585	chr1	87649439	87649730	0	0	0	0	0	1	1	29273	Inpp5d	0
1586	chr1	87650792	87651032	0	0	0	0	0	1	0	30600	Inpp5d	0
1587	chr1	87658014	87658262	0	0	0	0	0	0	1	37826	Inpp5d	0
1588	chr1	87659130	87659600	0	0	0	0	0	1	0	39053	Inpp5d	0
1590	chr1	87755420	87757031	0	0	1	1	0	1	0	215	Atg16l1	0
1591	chr1	87828153	87828501	0	0	0	0	0	1	0	24647	Sag	0
1592	chr1	87829356	87829688	0	0	0	0	0	1	0	-23765	Dgkd	0
1593	chr1	87846570	87847376	1	1	1	1	0	0	1	-6314	Dgkd	0
1594	chr1	87847547	87849773	0	0	0	0	0	1	1	-4627	Dgkd	0
1595	chr1	87850290	87855626	0	0	0	0	0	1	1	-329	Dgkd	0
1596	chr1	87862113	87862478	0	0	0	0	0	0	1	9009	Dgkd	0
1597	chr1	87870969	87871341	0	0	0	0	0	0	1	17868	Dgkd	0
1598	chr1	87877612	87879207	0	0	0	0	0	1	1	25123	Dgkd	0
1599	chr1	87879549	87880569	0	0	0	0	0	1	1	26772	Dgkd	0
1600	chr1	88007763	88008840	0	0	1	1	0	1	0	249	Usp40	0
1601	chr1	88069641	88070398	1	1	0	0	0	0	0	-759	Ugt1a9	0
1602	chr1	88094542	88095947	1	1	0	1	0	1	0	244	Ugt1a7c	0
1603	chr1	88133424	88134770	1	1	0	0	0	1	1	-712	Ugt1a6a	0
1604	chr1	88135309	88136619	0	0	0	0	0	1	1	1155	Ugt1a6a	0
1605	chr1	88205331	88205819	0	0	1	1	0	1	1	173	Dnajb3	0
1606	chr1	88238646	88239036	0	0	0	0	0	0	1	11821	Mroh2a	0
1607	chr1	88254744	88256686	0	0	0	0	0	0	1	13693	6430706D22Rik	0
1608	chr1	88257198	88258713	0	0	0	0	0	1	1	11452	6430706D22Rik	0
1609	chr1	88259046	88262477	0	0	0	0	0	1	1	8646	6430706D22Rik	0
1610	chr1	88262919	88264732	0	0	0	0	0	1	1	5582	6430706D22Rik	0
1611	chr1	88264775	88265939	0	0	0	0	0	1	1	4051	6430706D22Rik	0
1612	chr1	88266350	88266679	0	0	0	0	0	1	0	2893	6430706D22Rik	0
1613	chr1	88274573	88275248	0	0	0	0	0	0	1	2646	A730008H23Rik	0
1614	chr1	88276054	88277920	1	0	1	1	0	1	1	570	A730008H23Rik	0
1615	chr1	88343134	88343348	0	0	0	0	0	0	1	36529	Trpm8	0
1616	chr1	88345027	88345912	1	0	0	0	0	1	0	38758	Trpm8	0
1617	chr1	88346076	88346681	0	0	0	0	0	1	0	39667	Trpm8	0
1618	chr1	88404849	88405583	0	0	0	0	0	0	1	-1803	Spp2	0
1619	chr1	88406125	88406443	1	0	0	0	0	0	0	-735	Spp2	0
1620	chr1	88406536	88408131	0	0	0	0	0	0	1	315	Spp2	0
1621	chr1	88462867	88463612	0	0	0	0	0	1	0	46826	Glrp1	0
1622	chr1	88464378	88464687	0	0	0	0	0	0	1	45533	Glrp1	0
1623	chr1	88464758	88465169	0	0	1	1	0	0	0	45102	Glrp1	0
1624	chr1	88465758	88466571	0	0	0	0	0	1	1	43901	Glrp1	0
1625	chr1	88466982	88467983	0	0	0	0	0	1	1	42583	Glrp1	0
1626	chr1	88468323	88469133	0	0	0	0	0	1	0	41338	Glrp1	0
1627	chr1	88471462	88471681	0	0	0	0	0	0	1	38494	Glrp1	0
1628	chr1	88473915	88477197	1	1	1	1	0	1	1	34510	Glrp1	0
1629	chr1	88488492	88489060	0	0	0	0	0	0	1	21290	Glrp1	0
1630	chr1	88491703	88492613	1	1	0	0	0	0	1	17908	Glrp1	0
1631	chr1	88505618	88506876	0	0	0	0	0	0	1	3819	Glrp1	0
1632	chr1	88525167	88526125	0	0	0	0	0	0	1	-15580	Glrp1	0
1633	chr1	88526921	88527231	0	0	0	0	0	0	1	-17010	Glrp1	0
1634	chr1	88558685	88560426	1	0	0	0	0	1	1	8039	Gm19589	0
1635	chr1	88575589	88576763	0	0	0	0	0	1	1	24659	Gm19589	0
1636	chr1	88577518	88577718	0	0	1	0	0	0	0	26101	Gm19589	0
1637	chr1	88586700	88587330	0	0	0	0	0	1	1	35498	Gm19589	0
1638	chr1	88587689	88588593	0	0	0	0	0	1	0	36624	Gm19589	0
1639	chr1	88588926	88589251	0	0	0	0	0	1	0	37572	Gm19589	0
1640	chr1	88591137	88591371	0	0	0	0	0	1	0	39737	Gm19589	0
1641	chr1	88594465	88595015	0	0	0	0	0	0	1	43223	Gm19589	0
1642	chr1	88624250	88625013	0	0	1	1	0	0	0	N/A	N/A	0
1643	chr1	88635862	88636465	0	0	0	0	0	0	1	N/A	N/A	0
1644	chr1	88639501	88639816	0	0	0	0	0	0	1	N/A	N/A	0
1645	chr1	88654329	88655932	0	0	0	0	0	1	1	47060	Arl4c	1
1646	chr1	88657223	88657515	0	0	0	0	0	0	1	44822	Arl4c	1
1647	chr1	88657833	88658700	0	0	0	0	0	0	1	43924	Arl4c	1
1648	chr1	88699057	88702971	1	1	1	1	0	1	1	1177	Arl4c	1
1649	chr1	88756896	88758382	0	0	0	0	0	0	1	2749	2410088K16Rik	0
1650	chr1	88769560	88769827	1	0	0	0	0	0	0	14804	2410088K16Rik	0
1651	chr1	88839645	88840654	0	0	0	0	0	0	1	N/A	N/A	0
1652	chr1	88865612	88866193	0	0	0	0	0	0	1	N/A	N/A	0
1653	chr1	88866737	88867038	0	0	0	0	0	1	0	N/A	N/A	0
1654	chr1	88867699	88868437	0	0	0	0	0	1	1	N/A	N/A	0
1655	chr1	88875292	88875535	0	0	0	0	0	0	1	N/A	N/A	0
1656	chr1	88876337	88876916	0	0	0	0	0	0	1	N/A	N/A	0
1657	chr1	88924062	88924514	0	0	1	0	0	0	1	N/A	N/A	0
1658	chr1	88996028	88996257	0	0	0	0	0	0	1	-19970	1700067G17Rik	0
1659	chr1	89015534	89015797	0	0	0	0	0	0	1	-447	1700067G17Rik	0
1660	chr1	89025101	89025562	0	0	1	1	0	0	0	9219	1700067G17Rik	0
1661	chr1	89041349	89041824	0	0	0	0	0	1	0	25474	1700067G17Rik	0
1662	chr1	89049274	89050006	0	0	0	1	0	0	0	-20822	Sh3bp4	0
1663	chr1	89068694	89072763	1	0	1	1	0	1	1	267	Sh3bp4	0
1664	chr1	89073120	89073902	0	0	0	0	0	1	1	3049	Sh3bp4	0
1665	chr1	89074569	89075583	0	0	0	0	0	0	1	4614	Sh3bp4	0
1666	chr1	89075894	89083634	1	0	0	0	0	1	1	9302	Sh3bp4	0
1667	chr1	89085574	89094376	0	0	0	0	0	1	1	19513	Sh3bp4	0
1668	chr1	89094680	89096505	0	0	1	0	0	0	1	25131	Sh3bp4	0
1669	chr1	89102319	89109451	0	0	0	0	0	1	1	35423	Sh3bp4	0
1670	chr1	89109847	89110941	0	0	0	0	0	0	1	39932	Sh3bp4	0
1671	chr1	89114367	89115695	0	0	0	0	0	0	1	44569	Sh3bp4	0
1672	chr1	89116227	89125179	0	0	0	0	0	1	1	N/A	N/A	0
1673	chr1	89130426	89138223	0	0	0	0	0	1	1	N/A	N/A	0
1674	chr1	89138801	89139266	0	0	0	0	0	0	1	N/A	N/A	0
1675	chr1	89147258	89147477	0	0	0	0	0	0	1	N/A	N/A	0
1676	chr1	89147857	89148290	0	0	0	0	0	0	1	N/A	N/A	0
1677	chr1	89174460	89175061	0	0	0	1	0	0	0	N/A	N/A	0
1678	chr1	89180295	89180526	0	0	0	0	0	1	0	N/A	N/A	0
1679	chr1	89181022	89181563	0	0	0	0	0	1	0	N/A	N/A	0
1680	chr1	89181940	89185322	1	1	0	0	0	1	1	N/A	N/A	0
1681	chr1	89185668	89188196	0	0	0	0	0	1	1	N/A	N/A	0
1682	chr1	89188521	89188831	0	0	0	0	0	0	1	N/A	N/A	0
1683	chr1	89189271	89189521	0	0	0	0	0	1	1	N/A	N/A	0
1684	chr1	89190105	89190874	0	0	0	0	0	0	1	N/A	N/A	0
1685	chr1	89191240	89191755	0	0	1	1	0	0	0	N/A	N/A	0
1686	chr1	89194127	89195054	0	0	0	0	0	0	1	N/A	N/A	0
1687	chr1	89245501	89245950	0	0	1	0	0	0	0	N/A	N/A	0
1688	chr1	89454453	89454713	0	0	0	0	0	1	0	-228	Agap1	0
1689	chr1	89454826	89457262	1	0	1	1	0	1	1	1233	Agap1	0
1690	chr1	89457700	89458076	0	0	1	1	0	0	0	3077	Agap1	0
1691	chr1	89461565	89462069	0	0	0	0	0	0	1	7006	Agap1	0
1692	chr1	89462646	89463390	0	0	0	0	0	0	1	8207	Agap1	0
1693	chr1	89465275	89469216	0	0	0	0	0	0	1	12435	Agap1	0
1694	chr1	89471245	89472024	0	0	0	0	0	0	1	16824	Agap1	0
1695	chr1	89473209	89474081	0	0	0	0	0	0	1	18834	Agap1	0
1696	chr1	89509888	89510408	0	0	0	0	0	0	1	N/A	N/A	0
1697	chr1	89511299	89511554	0	0	0	0	0	0	1	N/A	N/A	0
1698	chr1	89512160	89512490	0	0	0	0	0	0	1	N/A	N/A	0
1699	chr1	89519934	89520396	0	0	0	0	0	0	1	N/A	N/A	0
1700	chr1	89520757	89522594	0	0	0	0	0	0	1	N/A	N/A	0
1701	chr1	89525254	89525944	0	0	0	0	0	0	1	N/A	N/A	0
1702	chr1	89526546	89526948	0	0	0	0	0	1	1	N/A	N/A	0
1703	chr1	89527352	89529443	0	0	0	0	0	0	1	N/A	N/A	0
1704	chr1	89529807	89530423	0	0	0	0	0	0	1	N/A	N/A	0
1705	chr1	89530927	89531393	0	0	0	0	0	0	1	N/A	N/A	0
1706	chr1	89532641	89543352	0	0	0	0	0	1	1	N/A	N/A	0
1707	chr1	89543680	89544139	0	0	0	0	0	0	1	N/A	N/A	0
1708	chr1	89545711	89548548	0	0	0	0	0	1	1	N/A	N/A	0
1709	chr1	89548884	89549689	0	0	0	0	0	0	1	N/A	N/A	0
1710	chr1	89550040	89551444	0	0	0	0	0	0	1	N/A	N/A	0
1711	chr1	89554044	89560889	1	1	1	0	0	1	1	N/A	N/A	0
1712	chr1	89564557	89577966	1	1	0	0	0	1	1	N/A	N/A	0
1713	chr1	89578381	89583588	0	0	0	0	0	1	1	N/A	N/A	0
1714	chr1	89584091	89584823	0	0	0	0	0	0	1	N/A	N/A	0
1715	chr1	89585520	89588089	0	0	0	0	0	0	1	N/A	N/A	0
1716	chr1	89593705	89603152	0	0	0	0	0	1	1	N/A	N/A	0
1717	chr1	89611524	89611726	0	0	0	0	0	0	1	N/A	N/A	0
1718	chr1	89612609	89625592	1	1	0	0	0	1	1	N/A	N/A	0
1719	chr1	89625946	89626309	0	0	0	0	0	0	1	N/A	N/A	0
1720	chr1	89626875	89627711	0	0	0	0	0	1	1	N/A	N/A	0
1721	chr1	89755239	89755764	0	0	0	0	0	0	1	N/A	N/A	0
1722	chr1	89849004	89849355	0	0	0	0	0	0	1	N/A	N/A	0
1723	chr1	89859082	89861149	0	0	0	0	0	0	1	N/A	N/A	0
1724	chr1	89878961	89880476	1	0	0	0	0	0	1	N/A	N/A	0
1725	chr1	89922840	89923046	0	0	0	0	0	0	1	8233	Gbx2	0
1726	chr1	89923389	89923840	0	0	0	0	0	0	1	7561	Gbx2	0
1727	chr1	89926899	89927637	0	0	1	0	0	0	1	3908	Gbx2	0
1728	chr1	89928575	89929452	0	0	0	0	0	0	1	2162	Gbx2	0
1729	chr1	89929964	89932130	0	0	0	0	0	0	1	129	Gbx2	0
1730	chr1	89940358	89940691	0	0	1	0	0	0	0	-9349	Gbx2	0
1731	chr1	89941421	89942367	0	0	1	0	0	0	1	-10718	Gbx2	0
1732	chr1	89968217	89968739	0	0	0	0	0	0	1	-37302	Gbx2	0
1733	chr1	89998201	89998475	1	0	0	0	0	0	0	16239	Asb18	0
1734	chr1	90049919	90051634	0	0	0	0	0	0	1	-36200	Asb18	0
1735	chr1	90052356	90053181	0	0	0	0	0	0	1	-38192	Asb18	0
1736	chr1	90053532	90054027	0	0	0	0	0	0	1	-39203	Asb18	0
1737	chr1	90071932	90073134	0	0	0	0	0	1	1	N/A	N/A	0
1738	chr1	90152523	90154412	1	0	0	0	0	1	1	-67	Iqca	0
1739	chr1	90182231	90182504	0	0	0	0	0	0	1	-21635	Ackr3	1
1740	chr1	90183351	90183942	0	0	0	0	0	0	1	-20356	Ackr3	1
1741	chr1	90202155	90203508	0	0	1	1	0	0	1	-1171	Ackr3	1
1742	chr1	90203900	90211475	0	0	0	0	0	1	1	3685	Ackr3	1
1743	chr1	90211912	90212598	0	0	0	0	0	0	1	8252	Ackr3	1
1744	chr1	90225622	90226395	0	0	0	0	0	0	1	22006	Ackr3	1
1745	chr1	90227660	90227935	0	0	0	0	0	0	1	23795	Ackr3	1
1746	chr1	90228422	90228699	0	0	0	0	0	0	1	24558	Ackr3	1
1747	chr1	90229039	90229239	0	0	0	0	0	0	1	25136	Ackr3	1
1748	chr1	90230881	90231358	0	0	0	0	0	0	1	27117	Ackr3	1
1749	chr1	90233465	90235381	0	0	0	0	0	1	1	30420	Ackr3	1
1750	chr1	90256711	90259885	1	1	0	0	0	1	1	N/A	N/A	0
1751	chr1	90267632	90270761	1	1	0	0	0	1	1	N/A	N/A	0
1752	chr1	90270856	90271422	0	0	0	0	0	0	1	N/A	N/A	0
1753	chr1	90273080	90273755	0	0	0	0	0	0	1	N/A	N/A	0
1754	chr1	90276066	90276346	0	0	0	0	0	0	1	N/A	N/A	0
1755	chr1	90277033	90278107	0	0	0	0	0	0	1	N/A	N/A	0
1756	chr1	90279165	90280533	0	0	0	0	0	0	1	N/A	N/A	0
1757	chr1	90280969	90281374	0	0	0	0	0	0	1	N/A	N/A	0
1758	chr1	90283269	90283690	0	0	0	0	0	0	1	N/A	N/A	0
1759	chr1	90286526	90286737	0	0	0	0	0	0	1	N/A	N/A	0
1760	chr1	90289478	90289984	0	0	0	0	0	0	1	N/A	N/A	0
1761	chr1	90322697	90322983	0	0	1	0	0	0	0	N/A	N/A	0
1762	chr1	90333482	90334281	0	0	1	1	0	1	1	N/A	N/A	0
1763	chr1	90334761	90335819	1	0	1	1	0	1	1	N/A	N/A	0
1764	chr1	90336274	90337402	0	0	0	0	0	0	1	N/A	N/A	0
1765	chr1	90337873	90338619	0	0	1	0	0	0	1	N/A	N/A	0
1766	chr1	90433390	90434488	0	0	0	0	0	0	1	N/A	N/A	0
1767	chr1	90434606	90436129	1	1	0	0	0	1	1	N/A	N/A	0
1768	chr1	90441243	90441669	0	0	0	0	0	0	1	N/A	N/A	0
1769	chr1	90442637	90443441	0	0	0	0	0	0	1	N/A	N/A	0
1770	chr1	90451124	90451604	0	0	0	0	0	0	1	N/A	N/A	0
1771	chr1	90451952	90452359	0	0	0	0	0	1	1	N/A	N/A	0
1772	chr1	90470335	90471514	0	0	0	0	0	1	1	N/A	N/A	0
1773	chr1	90471838	90472920	0	0	0	0	0	0	1	N/A	N/A	0
1774	chr1	90475817	90476865	1	1	1	1	0	0	0	N/A	N/A	0
1775	chr1	90479924	90480152	0	0	0	0	0	0	1	N/A	N/A	0
1776	chr1	90480563	90481463	0	0	0	0	0	0	1	N/A	N/A	0
1777	chr1	90486278	90486880	0	0	0	0	0	0	1	N/A	N/A	0
1778	chr1	90488122	90489738	0	0	0	0	0	1	1	N/A	N/A	0
1779	chr1	90492452	90496395	1	1	1	0	0	1	1	N/A	N/A	0
1780	chr1	90497053	90498817	1	0	0	0	0	1	1	N/A	N/A	0
1781	chr1	90499384	90499738	0	0	0	0	0	1	0	N/A	N/A	0
1782	chr1	90502276	90508092	1	1	0	1	0	1	1	N/A	N/A	0
1783	chr1	90508832	90509869	1	1	0	0	0	1	1	N/A	N/A	0
1784	chr1	90518301	90522821	1	1	0	0	0	1	1	N/A	N/A	0
1785	chr1	90538993	90539386	1	1	0	0	0	0	0	N/A	N/A	0
1786	chr1	90565216	90567923	1	1	0	0	0	1	1	-36855	Cops8	0
1787	chr1	90587580	90587831	0	0	0	0	0	1	0	-15719	Cops8	0
1788	chr1	90603085	90603837	0	0	1	1	0	1	0	36	Cops8	0
1789	chr1	90638248	90638809	1	1	0	1	0	0	0	35104	Cops8	0
1790	chr1	90644191	90645229	1	0	0	0	0	0	1	41285	Cops8	0
1791	chr1	90648001	90649908	0	0	0	0	0	1	1	45530	Cops8	0
1792	chr1	90650807	90658431	1	1	1	1	0	1	1	N/A	N/A	0
1793	chr1	90658763	90659849	0	0	0	0	0	1	1	N/A	N/A	0
1794	chr1	90660025	90664095	0	0	0	0	0	1	1	N/A	N/A	0
1795	chr1	90666533	90666850	0	0	0	0	0	0	1	N/A	N/A	0
1796	chr1	90669111	90669677	0	0	0	0	0	1	1	N/A	N/A	0
1797	chr1	90672700	90679633	1	0	1	1	0	1	1	N/A	N/A	0
1798	chr1	90687013	90688382	0	0	0	0	0	1	0	N/A	N/A	0
1799	chr1	90688922	90689222	0	0	0	0	0	1	0	N/A	N/A	0
1800	chr1	90689969	90693372	1	1	1	1	0	1	1	N/A	N/A	0
1801	chr1	90694607	90696130	0	0	0	0	0	1	1	N/A	N/A	0
1802	chr1	90696653	90697628	0	0	0	0	0	0	1	N/A	N/A	0
1803	chr1	90697922	90698844	0	0	0	0	0	1	0	N/A	N/A	0
1804	chr1	90710462	90714362	1	1	0	0	0	1	1	N/A	N/A	0
1805	chr1	90714764	90715245	0	0	0	0	0	1	0	N/A	N/A	0
1806	chr1	90715968	90721791	0	0	0	0	0	1	1	N/A	N/A	0
1807	chr1	90722407	90723175	0	0	0	0	0	1	1	N/A	N/A	0
1808	chr1	90723626	90723833	0	0	0	0	0	1	0	N/A	N/A	0
1809	chr1	90732954	90736946	0	0	0	0	0	1	1	N/A	N/A	0
1810	chr1	90737331	90739404	1	1	0	1	0	1	1	N/A	N/A	0
1811	chr1	90739714	90740628	0	0	0	0	0	1	0	N/A	N/A	0
1812	chr1	90740977	90741775	0	0	0	0	0	1	0	N/A	N/A	0
1813	chr1	90742823	90743146	0	0	0	0	0	1	0	N/A	N/A	0
1814	chr1	90743455	90747452	1	1	1	1	0	1	1	N/A	N/A	0
1815	chr1	90747824	90750983	0	0	0	0	0	1	1	N/A	N/A	0
1816	chr1	90751265	90754945	0	0	0	0	0	1	1	N/A	N/A	0
1817	chr1	90756719	90757323	0	0	0	0	0	1	0	N/A	N/A	0
1818	chr1	90757708	90759413	0	0	0	1	0	1	1	N/A	N/A	0
1819	chr1	90769738	90770212	0	0	0	0	0	1	1	N/A	N/A	0
1820	chr1	90770685	90770901	0	0	0	0	0	0	1	N/A	N/A	0
1821	chr1	90771227	90771934	0	0	0	0	0	1	1	N/A	N/A	0
1822	chr1	90773572	90773774	0	0	0	0	0	0	1	N/A	N/A	0
1823	chr1	90774800	90776188	0	0	0	0	0	1	1	N/A	N/A	0
1824	chr1	90780426	90780842	0	0	0	0	0	0	1	N/A	N/A	0
1825	chr1	90781210	90782480	0	0	0	0	0	1	1	N/A	N/A	0
1826	chr1	90788956	90791072	0	0	0	0	0	1	1	N/A	N/A	0
1827	chr1	90797155	90797672	1	0	0	0	0	1	1	46557	Col6a3	1
1828	chr1	90798134	90798514	0	0	0	0	0	0	1	45647	Col6a3	1
1829	chr1	90809079	90809279	0	0	0	0	0	0	1	34792	Col6a3	1
1830	chr1	90809602	90810714	0	0	0	0	0	1	1	33813	Col6a3	1
1831	chr1	90811335	90811535	0	0	0	0	0	0	1	32536	Col6a3	1
1832	chr1	90832762	90833696	0	0	0	0	0	0	1	10742	Col6a3	1
1833	chr1	90834325	90844691	0	0	0	1	0	1	1	4463	Col6a3	1
1834	chr1	90845018	90845639	0	0	0	0	0	0	1	-1358	Col6a3	1
1835	chr1	90870206	90870477	0	0	0	0	0	1	1	-26371	Col6a3	1
1836	chr1	90870850	90871863	0	0	0	0	0	1	1	-27386	Col6a3	1
1837	chr1	90884788	90885042	0	0	0	0	0	0	1	-30185	Mlph	1
1838	chr1	90885363	90885750	0	0	0	0	0	0	1	-29543	Mlph	1
1839	chr1	90885777	90885977	0	1	0	0	0	0	0	-29223	Mlph	1
1840	chr1	90895093	90899561	0	0	0	0	0	1	1	-17773	Mlph	1
1841	chr1	90900498	90901242	0	0	0	0	0	1	1	-14230	Mlph	1
1842	chr1	90901496	90904986	0	0	0	0	0	1	1	-11859	Mlph	1
1843	chr1	90905667	90910818	1	1	0	0	0	1	1	-6857	Mlph	1
1844	chr1	90914233	90915628	1	0	1	0	0	1	1	-169	Mlph	1
1845	chr1	90916026	90916253	0	0	0	0	0	0	1	1040	Mlph	1
1846	chr1	90927506	90928442	0	0	0	0	0	0	1	12874	Mlph	1
1847	chr1	90956463	90957144	0	0	1	1	0	0	0	3696	Prlh	0
1848	chr1	90973008	90975836	0	0	1	1	0	0	1	-4802	Rab17	1
1849	chr1	90980729	90981265	0	0	0	0	0	1	0	-11377	Rab17	1
1850	chr1	90998026	91003605	0	0	1	0	0	1	1	2089	Lrrfip1	0
1851	chr1	91008557	91008990	0	0	0	0	0	0	1	10047	Lrrfip1	0
1852	chr1	91010021	91010239	0	0	0	0	0	0	1	11403	Lrrfip1	0
1853	chr1	91010865	91011594	0	0	0	0	0	0	1	12503	Lrrfip1	0
1854	chr1	91012041	91015932	0	0	0	0	0	1	1	15260	Lrrfip1	0
1855	chr1	91016496	91017705	0	0	0	0	0	1	1	18374	Lrrfip1	0
1856	chr1	91022278	91024163	0	0	0	0	0	0	1	24494	Lrrfip1	0
1857	chr1	91037250	91038205	0	0	0	0	0	1	1	-15716	Lrrfip1	0
1858	chr1	91039171	91040727	0	0	0	0	0	0	1	-13495	Lrrfip1	0
1859	chr1	91041791	91042341	0	0	0	0	0	0	1	-11378	Lrrfip1	0
1860	chr1	91043033	91044646	0	0	0	0	0	1	1	-9604	Lrrfip1	0
1861	chr1	91045370	91046261	0	0	0	0	0	0	1	-7628	Lrrfip1	0
1862	chr1	91046722	91047257	0	0	0	0	0	0	1	-6454	Lrrfip1	0
1863	chr1	91050245	91050626	0	0	0	0	0	0	1	-3008	Lrrfip1	0
1864	chr1	91050931	91066892	0	0	1	1	0	1	1	5468	Lrrfip1	0
1865	chr1	91067367	91069066	0	0	0	0	0	0	1	14773	Lrrfip1	0
1866	chr1	91069600	91070971	0	0	0	0	0	0	1	16842	Lrrfip1	0
1867	chr1	91074657	91075030	0	0	0	0	0	0	1	21400	Lrrfip1	0
1868	chr1	91075768	91075997	0	0	0	0	0	0	1	22439	Lrrfip1	0
1869	chr1	91076313	91078533	0	0	0	0	0	1	1	23979	Lrrfip1	0
1870	chr1	91078923	91079129	0	0	0	0	0	0	1	25582	Lrrfip1	0
1871	chr1	91084362	91084988	0	0	0	0	0	0	1	31231	Lrrfip1	0
1872	chr1	91086885	91087166	0	0	0	0	0	0	1	33582	Lrrfip1	0
1873	chr1	91089895	91090185	0	0	0	0	0	0	1	36596	Lrrfip1	0
1874	chr1	91091351	91097603	0	0	0	0	0	1	1	41033	Lrrfip1	0
1875	chr1	91098859	91099260	1	0	1	0	0	0	0	45616	Lrrfip1	0
1876	chr1	91175009	91175359	0	0	0	0	0	0	1	-4638	Ramp1	0
1877	chr1	91179126	91187472	1	0	0	0	0	1	1	3477	Ramp1	0
1878	chr1	91187874	91189440	0	0	0	0	0	1	1	8835	Ramp1	0
1879	chr1	91189847	91190294	0	0	0	0	0	1	1	10249	Ramp1	0
1880	chr1	91190742	91202606	1	1	0	0	0	1	1	16852	Ramp1	0
1881	chr1	91203640	91212949	0	0	0	0	0	1	1	28473	Ramp1	0
1882	chr1	91213253	91213681	0	0	0	0	0	0	1	33645	Ramp1	0
1883	chr1	91214872	91219827	0	0	0	0	0	1	1	-32969	Ube2f	0
1884	chr1	91225775	91228461	1	0	0	0	0	1	1	-23201	Ube2f	0
1885	chr1	91248957	91249269	0	0	0	0	0	0	1	-1206	Ube2f	0
1886	chr1	91249630	91252515	1	1	1	1	0	1	1	754	Ube2f	0
1887	chr1	91256714	91258125	0	0	0	0	0	1	1	7101	Ube2f	0
1888	chr1	91273137	91273411	0	0	0	0	0	1	0	22955	Ube2f	0
1889	chr1	91297827	91300425	0	0	1	1	0	1	1	788	Scly	0
1890	chr1	91313143	91313345	0	0	0	0	0	1	0	-8831	Espnl	0
1891	chr1	91344205	91345789	0	0	0	0	0	0	1	-6076	Klhl30	0
1892	chr1	91351536	91351794	0	0	0	0	0	1	0	592	Klhl30	0
1893	chr1	91365879	91367753	0	0	1	0	0	0	1	386	Fam132b	0
1894	chr1	91368802	91369518	0	0	0	0	0	0	1	2730	Fam132b	0
1895	chr1	91397594	91399341	0	0	1	1	0	1	1	315	Ilkap	0
1896	chr1	91411861	91415609	1	1	1	1	0	1	1	-513	Hes6	1
1897	chr1	91434006	91438346	1	1	0	0	0	1	1	-22954	Hes6	1
1898	chr1	91439350	91440006	0	0	0	0	0	1	0	19650	Per2	1
1899	chr1	91442862	91443565	0	0	0	0	0	1	0	16114	Per2	1
1900	chr1	91444111	91448185	1	0	0	0	0	1	1	13180	Per2	1
1901	chr1	91448656	91460900	1	1	1	1	0	1	1	4550	Per2	1
1902	chr1	91482704	91484352	1	1	0	0	0	1	1	-11140	Traf3ip1	0
1903	chr1	91494674	91496541	0	0	0	0	0	1	1	940	Traf3ip1	0
1904	chr1	91539703	91539996	0	0	0	0	0	0	1	-715	Asb1	0
1905	chr1	91540023	91541888	0	0	1	1	0	1	1	-124	Asb1	0
1906	chr1	91571062	91571642	0	0	0	0	0	0	1	30272	Asb1	0
1907	chr1	91575315	91576199	0	0	0	0	0	0	1	34677	Asb1	0
1908	chr1	91577212	91579308	1	1	1	1	0	1	1	37180	Asb1	0
1909	chr1	91596441	91597262	0	0	0	0	0	0	1	N/A	N/A	0
1910	chr1	91600471	91602154	0	0	1	0	0	1	1	N/A	N/A	0
1911	chr1	91611212	91612512	0	0	1	0	0	0	1	N/A	N/A	0
1912	chr1	91624170	91626380	0	0	0	0	0	0	1	N/A	N/A	0
1913	chr1	91627015	91627590	0	0	0	0	0	0	1	N/A	N/A	0
1914	chr1	91629890	91630500	0	0	1	0	0	0	1	N/A	N/A	0
1915	chr1	91630828	91631538	0	0	0	0	0	0	1	N/A	N/A	0
1916	chr1	91651992	91653681	1	1	0	0	0	1	1	N/A	N/A	0
1917	chr1	91659424	91659754	0	0	0	0	0	0	1	N/A	N/A	0
1918	chr1	91664363	91664628	0	0	0	0	0	0	1	N/A	N/A	0
1919	chr1	91664938	91665179	1	0	0	0	0	0	0	N/A	N/A	0
1920	chr1	91668410	91668675	0	0	0	0	0	0	1	N/A	N/A	0
1921	chr1	91669189	91669627	0	0	0	0	0	0	1	N/A	N/A	0
1922	chr1	91670014	91670458	0	0	0	0	0	0	1	N/A	N/A	0
1923	chr1	91670964	91671473	0	0	0	0	0	0	1	N/A	N/A	0
1924	chr1	91695987	91696523	0	0	0	0	0	0	1	N/A	N/A	0
1925	chr1	91696652	91697042	0	0	0	0	0	1	0	N/A	N/A	0
1926	chr1	91697110	91699979	0	0	0	0	0	1	1	N/A	N/A	0
1927	chr1	91708280	91710443	1	0	0	0	0	0	1	N/A	N/A	0
1928	chr1	91714086	91717289	1	1	0	0	0	1	1	N/A	N/A	0
1930	chr1	91756403	91757650	1	0	1	1	0	1	0	-44450	Twist2	0
1931	chr1	91770000	91771161	1	0	1	0	0	1	1	-30896	Twist2	0
1932	chr1	91780080	91781483	0	0	0	0	0	0	1	-20695	Twist2	0
1933	chr1	91799433	91805928	0	0	1	1	0	1	1	1204	Twist2	0
1934	chr1	91807277	91811612	0	0	0	0	0	0	1	7968	Twist2	0
1935	chr1	91811963	91812646	0	0	0	0	0	0	1	10828	Twist2	0
1936	chr1	91813231	91817358	1	1	0	0	0	1	1	13818	Twist2	0
1937	chr1	91817847	91821011	0	0	0	0	0	1	1	17952	Twist2	0
1938	chr1	91821385	91825910	0	0	0	0	0	1	1	22171	Twist2	0
1939	chr1	91826223	91832560	0	0	0	0	0	1	1	27915	Twist2	0
1940	chr1	91832871	91833330	0	0	0	0	0	0	1	31624	Twist2	0
1941	chr1	91836361	91836776	0	0	0	0	0	0	1	35092	Twist2	0
1942	chr1	91837441	91846747	1	1	1	1	0	1	1	40617	Twist2	0
1943	chr1	91849998	91851861	0	0	1	1	0	1	1	49453	Twist2	0
1944	chr1	91855953	91860040	0	0	0	0	0	1	1	N/A	N/A	0
1945	chr1	91860388	91860977	0	0	0	0	0	1	1	N/A	N/A	0
1946	chr1	91870280	91875784	1	1	1	1	0	1	1	N/A	N/A	0
1947	chr1	91878004	91879809	0	0	0	0	0	1	1	N/A	N/A	0
1948	chr1	91879947	91881510	0	0	0	0	0	1	1	N/A	N/A	0
1949	chr1	91902888	91908383	0	0	0	0	0	1	1	N/A	N/A	0
1950	chr1	91908806	91909075	0	0	0	0	0	1	0	N/A	N/A	0
1951	chr1	91909433	91923997	1	1	1	1	0	1	1	N/A	N/A	0
1952	chr1	91924615	91924819	0	0	0	0	0	1	0	N/A	N/A	0
1953	chr1	91927564	91927952	0	0	0	0	0	1	0	N/A	N/A	0
1954	chr1	91933399	91933780	0	0	0	0	0	1	0	N/A	N/A	0
1955	chr1	91935058	91936281	1	0	0	0	0	1	1	N/A	N/A	0
1956	chr1	91941507	91943025	0	0	0	0	0	1	1	N/A	N/A	0
1957	chr1	91964107	91965405	0	0	0	0	0	1	1	N/A	N/A	0
1959	chr1	92020853	92021229	0	0	0	0	0	0	1	N/A	N/A	0
1960	chr1	92022063	92022392	0	0	0	0	0	0	1	N/A	N/A	0
1961	chr1	92044860	92045219	0	0	0	0	0	0	1	N/A	N/A	0
1962	chr1	92049192	92050147	0	0	0	0	0	0	1	N/A	N/A	0
1963	chr1	92050653	92051020	0	0	0	0	0	0	1	N/A	N/A	0
1964	chr1	92051492	92051780	0	0	0	0	0	0	1	N/A	N/A	0
1965	chr1	92052170	92056223	0	0	0	0	0	0	1	N/A	N/A	0
1966	chr1	92060475	92060677	0	0	0	0	0	0	1	N/A	N/A	0
1967	chr1	92061575	92061870	0	0	0	0	0	0	1	N/A	N/A	0
1968	chr1	92062311	92063127	0	0	0	0	0	0	1	N/A	N/A	0
1969	chr1	92073952	92078651	1	1	0	0	0	1	1	N/A	N/A	0
1970	chr1	92079035	92081098	0	0	0	0	0	0	1	N/A	N/A	0
1971	chr1	92082102	92083855	0	0	0	0	0	1	1	N/A	N/A	0
1972	chr1	92084279	92084529	0	0	0	0	0	0	1	N/A	N/A	0
1973	chr1	92084859	92085475	0	0	0	0	0	0	1	N/A	N/A	0
1974	chr1	92085768	92086132	0	0	0	0	0	1	1	N/A	N/A	0
1975	chr1	92086453	92087578	0	0	0	0	0	0	1	N/A	N/A	0
1976	chr1	92099503	92101298	0	0	0	0	0	1	1	47992	Hdac4	0
1977	chr1	92101833	92102309	0	0	0	0	0	0	1	46322	Hdac4	0
1978	chr1	92102633	92102860	0	0	0	0	0	0	1	45646	Hdac4	0
1979	chr1	92103393	92103768	0	0	0	0	0	0	1	44812	Hdac4	0
1980	chr1	92112592	92114467	0	0	0	0	0	0	1	34863	Hdac4	0
1981	chr1	92127216	92127698	0	0	0	0	0	1	1	20936	Hdac4	0
1982	chr1	92127812	92132236	0	0	0	0	0	1	1	18369	Hdac4	0
1983	chr1	92137263	92137481	1	0	0	0	0	0	0	11021	Hdac4	0
1984	chr1	92142203	92142427	0	0	0	0	0	0	1	6078	Hdac4	0
1985	chr1	92143343	92143968	0	0	0	0	0	1	1	4737	Hdac4	0
1986	chr1	92144322	92146326	1	0	0	0	0	1	1	3069	Hdac4	0
1987	chr1	92171335	92171791	0	0	0	0	0	0	1	-23170	Hdac4	0
1988	chr1	92172178	92175922	0	0	0	0	0	1	1	-25657	Hdac4	0
1989	chr1	92176887	92178618	0	0	0	0	0	1	1	-29360	Hdac4	0
1990	chr1	92178948	92179754	0	0	1	1	0	1	1	-30958	Hdac4	0
1991	chr1	92180184	92181598	1	0	1	1	0	1	0	-32498	Hdac4	0
1992	chr1	92195813	92196173	0	0	0	0	0	0	1	-47600	Hdac4	0
1993	chr1	92214373	92216288	1	1	0	0	0	1	1	N/A	N/A	0
1994	chr1	92216614	92217150	0	0	0	0	0	1	1	N/A	N/A	0
1995	chr1	92284367	92285418	0	0	0	0	0	0	1	N/A	N/A	0
1996	chr1	92285713	92288139	1	1	0	0	0	1	1	N/A	N/A	0
1997	chr1	92315408	92316655	0	0	0	0	0	0	1	N/A	N/A	0
1998	chr1	92323974	92324233	0	0	0	0	0	0	1	N/A	N/A	0
1999	chr1	92329514	92330732	0	0	0	0	0	0	1	N/A	N/A	0
2000	chr1	92331130	92332955	0	0	0	0	0	0	1	N/A	N/A	0
2002	chr1	92341347	92341791	0	0	0	0	0	0	1	N/A	N/A	0
2003	chr1	92343125	92343339	0	0	0	0	0	0	1	N/A	N/A	0
2004	chr1	92370748	92373132	0	0	0	0	0	0	1	N/A	N/A	0
2005	chr1	92376246	92377269	1	0	0	0	0	0	1	N/A	N/A	0
2006	chr1	92378731	92380706	0	0	0	0	0	1	1	N/A	N/A	0
2007	chr1	92388534	92388978	1	0	0	0	0	0	0	N/A	N/A	0
2008	chr1	92389088	92389515	0	0	0	0	0	0	1	N/A	N/A	0
2009	chr1	92397361	92399090	1	1	0	0	0	0	1	N/A	N/A	0
2010	chr1	92404293	92405374	0	0	0	0	0	1	1	N/A	N/A	0
2011	chr1	92405761	92406771	0	0	0	0	0	1	1	N/A	N/A	0
2012	chr1	92436701	92436991	0	0	0	0	0	0	1	36912	Ndufa10	0
2013	chr1	92437623	92438140	0	0	0	0	0	0	1	35876	Ndufa10	0
2014	chr1	92438527	92438772	0	0	0	0	0	0	1	35108	Ndufa10	0
2015	chr1	92472951	92474520	0	0	1	1	0	1	1	22	Ndufa10	0
2016	chr1	92521622	92522950	1	0	0	0	0	1	1	-3771	Olfr1414	0
2017	chr1	92640026	92642568	0	0	1	1	0	1	1	651	Myeov2	0
2018	chr1	92650384	92652369	0	0	0	0	0	1	1	-2536	Otos	0
2019	chr1	92665166	92667900	0	0	0	0	0	1	1	-17692	Otos	0
2020	chr1	92672674	92672982	0	0	0	0	0	0	1	-23987	Otos	0
2021	chr1	92673521	92674497	0	0	0	0	0	1	1	-25168	Otos	0
2022	chr1	92675442	92676082	0	0	0	0	0	0	1	-26921	Otos	0
2023	chr1	92676425	92677294	0	0	0	0	0	1	1	-28019	Otos	0
2024	chr1	92680984	92682316	0	0	0	0	0	1	1	-32809	Otos	0
2025	chr1	92686309	92687336	0	0	0	0	0	0	1	-37982	Otos	0
2026	chr1	92687461	92687832	0	0	0	0	0	0	1	-38806	Otos	0
2027	chr1	92697876	92698224	0	0	0	0	0	0	1	-49209	Otos	0
2028	chr1	92698575	92699996	0	0	0	0	0	0	1	N/A	N/A	0
2029	chr1	92703206	92703904	0	0	0	0	0	1	1	N/A	N/A	0
2030	chr1	92703905	92704491	0	0	0	0	0	1	0	N/A	N/A	0
2031	chr1	92708333	92709944	0	0	1	1	0	1	1	N/A	N/A	0
2032	chr1	92712528	92712795	0	0	0	0	0	0	1	N/A	N/A	0
2033	chr1	92713384	92716576	0	0	0	0	0	0	1	N/A	N/A	0
2034	chr1	92717960	92719631	1	0	0	0	0	1	1	N/A	N/A	0
2035	chr1	92744944	92745370	0	0	0	0	0	0	1	N/A	N/A	0
2036	chr1	92751024	92755722	1	0	0	0	0	1	1	N/A	N/A	0
2037	chr1	92769088	92770584	0	0	0	0	0	0	1	N/A	N/A	0
2038	chr1	92770949	92775026	0	0	0	0	0	1	1	N/A	N/A	0
2039	chr1	92775329	92775781	0	0	0	0	0	0	1	N/A	N/A	0
2040	chr1	92790760	92791910	0	0	0	0	0	0	1	-40351	Gpc1	0
2041	chr1	92814467	92816240	0	0	0	0	0	0	1	-16332	Gpc1	0
2042	chr1	92831259	92839174	1	1	1	1	0	1	1	3531	Gpc1	0
2043	chr1	92843351	92843811	0	0	0	0	0	0	1	-6797	Mir149	0
2044	chr1	92844267	92844550	0	0	0	0	0	0	1	-5969	Mir149	0
2045	chr1	92845967	92851607	0	0	0	0	0	0	1	-1591	Mir149	0
2046	chr1	92906606	92908312	1	1	1	1	1	1	1	470	Dusp28	0
2047	chr1	92908656	92909013	0	0	0	0	0	1	0	1846	Dusp28	0
2048	chr1	92909147	92910761	0	0	0	0	0	1	1	-871	Rnpepl1	0
2049	chr1	92911100	92913210	0	0	1	1	0	1	1	1330	Rnpepl1	0
2050	chr1	92933679	92935430	0	0	1	1	0	1	0	147	Capn10	0
2051	chr1	92977873	92978120	0	0	0	0	0	1	0	-906	Gpr35	0
2052	chr1	92978825	92979339	0	0	0	0	0	0	1	179	Gpr35	0
[truncated: 66,587 more rows]

## Sheet: Dataset Description
Dataset Name	Description	NCBI Accession Number
NR2F2_GD3.5_Uterus_A	NR2F2 ChIP-seq on GD3.5 uteri replicate A	GSE232582
NR2F2_GD3.5_Uterus_B	NR2F2 ChIP-seq on GD3.5 uteri replicate B	GSE232582
NR2F2_E14Female_Mesonephori	NR2F2 ChIP-seq on embryonic day 14.5 female mesonephroi	GSE157836
NR2F2_E14Male_Mesonephori	NR2F2 ChIP-seq on embryonic day 14.5 male mesonephroi	GSE157836
NR2F2_E13_Atria	NR2F2 ChIP-seq on embryonic day 13 atria	GSE46497
H3K27ac_GD3.5_Uterus	H3K27ac GD3.5 uterus ChIP-seq	GSE178538
H3K4me1_GD3.5_Uterus	H3K4me1 GD3.5 uterus ChIP-seq	GSE232582
