# Supplementary material for: The NR2F2-HAND2 signaling axis regulates progesterone actions in the uterus at early pregnancy
Source: Front Endocrinol (Lausanne). 2023 Aug 18;14:1229033. doi: 10.3389/fendo.2023.1229033 (PMC10473531; doi:10.3389/fendo.2023.1229033)
Supplement: Supplementary file 4 [file DataSheet_4.xlsx]

## Sheet: Legend
Dataset S4. Enriched transcription factor binding motifs in NR2F2 occupying regions of the adult uterus (GD3.5) and embryonic mesonephroi and atria. Motifs with q < 0.05 are used for the rank-based comparision.

## Sheet: Dataset Key
Tab name	Tissue	ChIP Target	NCBI Accession Number	Note
NR2F2_GD3.5_Uterus_A	Uterus, GD3.5	NR2F2	GSE232582	Biological Replicate A
NR2F2_GD3.5_Uterus_B	Uterus, GD3.5	NR2F2	GSE232582	Biological Replicate B
NR2F2_E14Male_Mesonephori	Male mesonephri, embryonic day 14	NR2F2	GSE157836
NR2F2_E14Female_Mesonephori	Female mesonephri, embryonic day 14	NR2F2	GSE157836
NR2F2_E13_Atria	Atria, embryonic day 13	NR2F2	GSE46497
NR2F2byRankAllTissues	Various	NR2F2	N/A	Summary of enriched motifs across the tissues. Only motifs with enrichment q values less than 0.05 in at least one dataset are included.

## Sheet: NR2F2byRankAllTissues
Motif Name	Motif Serial Number	NR2F2_Uterus_GD3.5_A	NR2F2_Uterus_GD3.5_B	NR2F2_E14F_updated115-7	NR2F2_E14M_updated115-6	NR2F2_Embryonic_Atria
Esrrb(NR)/mES-Esrrb-ChIP-Seq(GSE11431)/Homer	1	1	2	3	2	4
TR4(NR),DR1/Hela-TR4-ChIP-Seq(GSE24685)/Homer	2	2	1	1	1	1
Erra(NR)/HepG2-Erra-ChIP-Seq(GSE31477)/Homer	3	3	3	41	8	7
PPARE(NR),DR1/3T3L1-Pparg-ChIP-Seq(GSE13511)/Homer	4	4	5	6	5	3
RXR(NR),DR1/3T3L1-RXR-ChIP-Seq(GSE13511)/Homer	5	5	4	8	6	5
Nur77(NR)/K562-NR4A1-ChIP-Seq(GSE31363)/Homer	6	6	6	2	3	6
Tcf21(bHLH)/ArterySmoothMuscle-Tcf21-ChIP-Seq(GSE61369)/Homer	7	7	8	77	52
HNF4a(NR),DR1/HepG2-HNF4a-ChIP-Seq(GSE25021)/Homer	8	8	7	4	4	2
HOXB13(Homeobox)/ProstateTumor-HOXB13-ChIP-Seq(GSE56288)/Homer	9	9	9	96
Unknown(Homeobox)/Limb-p300-ChIP-Seq/Homer	10	10	12	107
ZBTB18(Zf)/HEK293-ZBTB18.GFP-ChIP-Seq(GSE58341)/Homer	11	11	13	21	26
Cdx2(Homeobox)/mES-Cdx2-ChIP-Seq(GSE14586)/Homer	12	13	11
Atoh1(bHLH)/Cerebellum-Atoh1-ChIP-Seq(GSE22111)/Homer	13	14	10		83
HOXD13(Homeobox)/Chicken-Hoxd13-ChIP-Seq(GSE38910)/Homer	14	12	14
Ap4(bHLH)/AML-Tfap4-ChIP-Seq(GSE45738)/Homer	15	15	15
NF1(CTF)/LNCAP-NF1-ChIP-Seq(Unpublished)/Homer	16	16	18	10	12
NeuroD1(bHLH)/Islet-NeuroD1-ChIP-Seq(GSE30298)/Homer	17	18	16	115	74
Atf7(bZIP)/3T3L1-Atf7-ChIP-Seq(GSE56872)/Homer	18	17	19	16	36
Atf2(bZIP)/3T3L1-Atf2-ChIP-Seq(GSE56872)/Homer	19	19	22	15	28
c-Jun-CRE(bZIP)/K562-cJun-ChIP-Seq(GSE31477)/Homer	20	22	21	26	48
Atf1(bZIP)/K562-ATF1-ChIP-Seq(GSE31477)/Homer	21	20	24	30	31	27
VDR(NR),DR3/GM10855-VDR+vitD-ChIP-Seq(GSE22484)/Homer	22	21	26	11	9	13
HOXA9(Homeobox)/HSC-Hoxa9-ChIP-Seq(GSE33509)/Homer	23	27	20	23	23
Tcf12(bHLH)/GM12878-Tcf12-ChIP-Seq(GSE32465)/Homer	24	25	23		95
Fosl2(bZIP)/3T3L1-Fosl2-ChIP-Seq(GSE56872)/Homer	25	24	25
Olig2(bHLH)/Neuron-Olig2-ChIP-Seq(GSE30882)/Homer	26	32	17
Fra1(bZIP)/BT549-Fra1-ChIP-Seq(GSE46166)/Homer	27	23	27
Myf5(bHLH)/GM-Myf5-ChIP-Seq(GSE24852)/Homer	28	28	28	85	70
Atf3(bZIP)/GBM-ATF3-ChIP-Seq(GSE33912)/Homer	29	26	31
AP-1(bZIP)/ThioMac-PU.1-ChIP-Seq(GSE21512)/Homer	30	29	29
MyoD(bHLH)/Myotube-MyoD-ChIP-Seq(GSE21614)/Homer	31	30	30
BATF(bZIP)/Th17-BATF-ChIP-Seq(GSE39756)/Homer	32	33	33
Jun-AP1(bZIP)/K562-cJun-ChIP-Seq(GSE31477)/Homer	33	31	37
Nr5a2(NR)/Pancreas-LRH1-ChIP-Seq(GSE34295)/Homer	34	36	32	57	16	14
FXR(NR),IR1/Liver-FXR-ChIP-Seq(Chong_et_al.)/Homer	35	35	34	18	17
MyoG(bHLH)/C2C12-MyoG-ChIP-Seq(GSE36024)/Homer	36	34	36
THRa(NR)/C17.2-THRa-ChIP-Seq(GSE38347)/Homer	37	37	35	33	18
Ascl1(bHLH)/NeuralTubes-Ascl1-ChIP-Seq(GSE55840)/Homer	38	38	39
Hoxc9(Homeobox)/Ainv15-Hoxc9-ChIP-Seq(GSE21812)/Homer	39	43	38	12	15
Bach2(bZIP)/OCILy7-Bach2-ChIP-Seq(GSE44420)/Homer	40	41	42
Tlx?(NR)/NPC-H3K4me1-ChIP-Seq(GSE16256)/Homer	41	40	44	25	38
EBF(EBF)/proBcell-EBF-ChIP-Seq(GSE21978)/Homer	42	39	46	67	93
RORgt(NR)/EL4-RORgt.Flag-ChIP-Seq(GSE56019)/Homer	43	42	45	38	35
Lhx1(Homeobox)/EmbryoCarcinoma-Lhx1-ChIP-Seq(GSE70957)/Homer	44	45	47
Reverb(NR),DR2/RAW-Reverba.biotin-ChIP-Seq(GSE45914)/Homer	45	51	41	35	25	17
LXRE(NR),DR4/RAW-LXRb.biotin-ChIP-Seq(GSE21512)/Homer	46	52	40	17	14	24
Foxo1(Forkhead)/RAW-Foxo1-ChIP-Seq(Fan_et_al.)/Homer	47	50	43
Nr5a2(NR)/mES-Nr5a2-ChIP-Seq(GSE19019)/Homer	48	48	48	52	19	28
FOXP1(Forkhead)/H9-FOXP1-ChIP-Seq(GSE31006)/Homer	49	44	53	87
RAR:RXR(NR),DR5/ES-RAR-ChIP-Seq(GSE56893)/Homer	50	46	51	7	10	8
Lhx2(Homeobox)/HFSC-Lhx2-ChIP-Seq(GSE48068)/Homer	51	47	50
GRE(NR),IR3/RAW264.7-GRE-ChIP-Seq(Unpublished)/Homer	52	49	49
ERE(NR),IR3/MCF7-ERa-ChIP-Seq(Unpublished)/Homer	53	54	52	34	32
PGR(NR)/EndoStromal-PGR-ChIP-Seq(GSE69539)/Homer	54	53	54
EBF1(EBF)/Near-E2A-ChIP-Seq(GSE21512)/Homer	55	56	57
CEBP(bZIP)/ThioMac-CEBPb-ChIP-Seq(GSE21512)/Homer	56	57	58
GRE(NR),IR3/A549-GR-ChIP-Seq(GSE32465)/Homer	57	61	56	91
Isl1(Homeobox)/Neuron-Isl1-ChIP-Seq(GSE31456)/Homer	58	58	60
Nkx6.1(Homeobox)/Islet-Nkx6.1-ChIP-Seq(GSE40975)/Homer	59	60	59
Lhx3(Homeobox)/Neuron-Lhx3-ChIP-Seq(GSE31456)/Homer	60	59	62
JunD(bZIP)/K562-JunD-ChIP-Seq/Homer	61	55	67	40	61
RAR:RXR(NR),DR5/ES-RAR-ChIP-Seq(GSE56893)/Homer	62	70	55	13	11	12
STAT4(Stat)/CD4-Stat4-ChIP-Seq(GSE22104)/Homer	63	62	65
SCL(bHLH)/HPC7-Scl-ChIP-Seq(GSE13511)/Homer	64	66	61
FoxL2(Forkhead)/Ovary-FoxL2-ChIP-Seq(GSE60858)/Homer	65	64	64
NF1-halfsite(CTF)/LNCaP-NF1-ChIP-Seq(Unpublished)/Homer	66	63	68
MITF(bHLH)/MastCells-MITF-ChIP-Seq(GSE48085)/Homer	67	69	63		80
Foxa2(Forkhead)/Liver-Foxa2-ChIP-Seq(GSE25694)/Homer	68	68	66	114
Egr1(Zf)/K562-Egr1-ChIP-Seq(GSE32465)/Homer	69	65	75
Stat3(Stat)/mES-Stat3-ChIP-Seq(GSE11431)/Homer	70	71	71	70	67
CRE(bZIP)/Promoter/Homer	71	67	76	51	50
Stat3+il21(Stat)/CD4-Stat3-ChIP-Seq(GSE19198)/Homer	72	72	73
BMYB(HTH)/Hela-BMYB-ChIP-Seq(GSE27030)/Homer	73	74	78
Mef2d(MADS)/Retina-Mef2d-ChIP-Seq(GSE61391)/Homer	74	73	82	80
TEAD4(TEA)/Tropoblast-Tead4-ChIP-Seq(GSE37350)/Homer	75	78	77	45	51
Rbpj1(?)/Panc1-Rbpj1-ChIP-Seq(GSE47459)/Homer	76	84	72
Ptf1a(bHLH)/Panc1-Ptf1a-ChIP-Seq(GSE47459)/Homer	77	87	70
Atf4(bZIP)/MEF-Atf4-ChIP-Seq(GSE35681)/Homer	78	77	88	99
STAT5(Stat)/mCD4+-Stat5-ChIP-Seq(GSE12346)/Homer	79	81	84	102
NF1:FOXA1(CTF,Forkhead)/LNCAP-FOXA1-ChIP-Seq(GSE27824)/Homer	80	75	93	63	89
Sp1(Zf)/Promoter/Homer	81	85	83	66	94	26
GATA(Zf),IR4/iTreg-Gata3-ChIP-Seq(GSE20898)/Homer	82	94	74
Tcf3(HMG)/mES-Tcf3-ChIP-Seq(GSE11724)/Homer	83	99	69	19	21
STAT1(Stat)/HelaS3-STAT1-ChIP-Seq(GSE12782)/Homer	84	83	86	71	96
Nrf2(bZIP)/Lymphoblast-Nrf2-ChIP-Seq(GSE37589)/Homer	85	82	90	106	92
TCFL2(HMG)/K562-TCF7L2-ChIP-Seq(GSE29196)/Homer	86	76	97	29	33
NF-E2(bZIP)/K562-NFE2-ChIP-Seq(GSE31477)/Homer	87	80	98	113	102
Mef2c(MADS)/GM12878-Mef2c-ChIP-Seq(GSE32465)/Homer	88	97	81
ZFX(Zf)/mES-Zfx-ChIP-Seq(GSE11431)/Homer	89	90	89
GATA(Zf),IR3/iTreg-Gata3-ChIP-Seq(GSE20898)/Homer	90	79	101
TEAD(TEA)/Fibroblast-PU.1-ChIP-Seq(Unpublished)/Homer	91	101	80	49	64	21
Tcf4(HMG)/Hct116-Tcf4-ChIP-Seq(SRA012054)/Homer	92	102	79	60	53	20
Fox:Ebox(Forkhead,bHLH)/Panc1-Foxa2-ChIP-Seq(GSE47459)/Homer	93	98	87
ARE(NR)/LNCAP-AR-ChIP-Seq(GSE27824)/Homer	94	91	95
CEBP:AP1(bZIP)/ThioMac-CEBPb-ChIP-Seq(GSE21512)/Homer	95	86	102
Egr2(Zf)/Thymocytes-Egr2-ChIP-Seq(GSE34254)/Homer	96	95	94	90
MafA(bZIP)/Islet-MafA-ChIP-Seq(GSE30298)/Homer	97	89	105
TATA-Box(TBP)/Promoter/Homer	98	93	103
ZNF711(Zf)/SHSY5Y-ZNF711-ChIP-Seq(GSE20673)/Homer	99	88	109
Unknown-ESC-element(?)/mES-Nanog-ChIP-Seq(GSE11724)/Homer	100	112	85
Bach1(bZIP)/K562-Bach1-ChIP-Seq(GSE31477)/Homer	101	92	111
HEB(bHLH)/mES-Heb-ChIP-Seq(GSE53233)/Homer	102	104	99
Elk4(ETS)/Hela-Elk4-ChIP-Seq(GSE31477)/Homer	103	108	96	14	20	25
Znf263(Zf)/K562-Znf263-ChIP-Seq(GSE31477)/Homer	104	113	92
Chop(bZIP)/MEF-Chop-ChIP-Seq(GSE35681)/Homer	105	96	119	117
RBPJ:Ebox(?,bHLH)/Panc1-Rbpj1-ChIP-Seq(GSE47459)/Homer	106	100	115
TEAD2(TEA)/Py2T-Tead2-ChIP-Seq(GSE55709)/Homer	107	107	108	24	47	22
GLI3(Zf)/Limb-GLI3-ChIP-Chip(GSE11077)/Homer	108	110	106		105
Mef2b(MADS)/HEK293-Mef2b.V5-ChIP-Seq(GSE67450)/Homer	109	128	91
ETS:E-box(ETS,bHLH)/HPC7-Scl-ChIP-Seq(GSE22178)/Homer	110	103	118	108	88
AP-2gamma(AP2)/MCF7-TFAP2C-ChIP-Seq(GSE21234)/Homer	111	109	121
FOXA1(Forkhead)/LNCAP-FOXA1-ChIP-Seq(GSE27824)/Homer	112	120	110
RFX(HTH)/K562-RFX3-ChIP-Seq(SRA012198)/Homer	113	106	128	54	43
E-box(bHLH)/Promoter/Homer	114	122	112	28	24
RUNX-AML(Runt)/CD4+-PolII-ChIP-Seq(Barski_et_al.)/Homer	115	136	100
Rfx2(HTH)/LoVo-RFX2-ChIP-Seq(GSE49402)/Homer	116	111	129	56	45
AP-2alpha(AP2)/Hela-AP2alpha-ChIP-Seq(GSE31477)/Homer	117	119	122
Gata2(Zf)/K562-GATA2-ChIP-Seq(GSE18829)/Homer	118	105	137	75	76	10
NFAT(RHD)/Jurkat-NFATC1-ChIP-Seq(Jolma_et_al.)/Homer	119	131	113
Zfp809(Zf)/ES-Zfp809-ChIP-Seq(GSE70799)/Homer	120	117	130	76	85
GABPA(ETS)/Jurkat-GABPa-ChIP-Seq(GSE17954)/Homer	121	140	107	93	56
Hoxb4(Homeobox)/ES-Hoxb4-ChIP-Seq(GSE34014)/Homer	122	121	127	32	54
AMYB(HTH)/Testes-AMYB-ChIP-Seq(GSE44588)/Homer	123	116	133
Fli1(ETS)/CD8-FLI-ChIP-Seq(GSE20898)/Homer	124	132	117		78
EWS:FLI1-fusion(ETS)/SK_N_MC-EWS:FLI1-ChIP-Seq(SRA014231)/Homer	125	133	116	39	39
RUNX(Runt)/HPC7-Runx1-ChIP-Seq(GSE22178)/Homer	126	130	120
ETS(ETS)/Promoter/Homer	127	147	104	20	27
Elk1(ETS)/Hela-Elk1-ChIP-Seq(GSE31477)/Homer	128	129	125	36	29
Usf2(bHLH)/C2C12-Usf2-ChIP-Seq(GSE36030)/Homer	129	123	132	43	34
X-box(HTH)/NPC-H3K4me1-ChIP-Seq(GSE16256)/Homer	130	115	142	73	69
Mef2a(MADS)/HL1-Mef2a.biotin-ChIP-Seq(GSE21529)/Homer	131	134	124
STAT6(Stat)/Macrophage-Stat6-ChIP-Seq(GSE38377)/Homer	132	114	145
Rfx1(HTH)/NPC-H3K4me1-ChIP-Seq(GSE16256)/Homer	133	118	141
ERG(ETS)/VCaP-ERG-ChIP-Seq(GSE14097)/Homer	134	145	114
MafK(bZIP)/C2C12-MafK-ChIP-Seq(GSE36030)/Homer	135	135	126
Srebp2(bHLH)/HepG2-Srebp2-ChIP-Seq(GSE31477)/Homer	136	124	140	109	81
Ets1-distal(ETS)/CD4+-PolII-ChIP-Seq(Barski_et_al.)/Homer	137	127	139	78	77
ELF1(ETS)/Jurkat-ELF1-ChIP-Seq(SRA014231)/Homer	138	148	123	44	30
Gata1(Zf)/K562-GATA1-ChIP-Seq(GSE18829)/Homer	139	125	149	72	72	9
Srebp1a(bHLH)/HepG2-Srebp1a-ChIP-Seq(GSE31477)/Homer	140	139	136	112	82
FOXA1(Forkhead)/MCF7-FOXA1-ChIP-Seq(GSE26831)/Homer	141	141	134
STAT6(Stat)/CD4-Stat6-ChIP-Seq(GSE22104)/Homer	142	126	150
Etv2(ETS)/ES-ER71-ChIP-Seq(GSE59402)/Homer(0.967)	143	151	131	82	62
CArG(MADS)/PUER-Srf-ChIP-Seq(Sullivan_et_al.)/Homer	144	137	148	89	104
Pdx1(Homeobox)/Islet-Pdx1-ChIP-Seq(SRA008281)/Homer	145	143	147	92	71
MafF(bZIP)/HepG2-MafF-ChIP-Seq(GSE31477)/Homer	146	138	158
EWS:ERG-fusion(ETS)/CADO_ES1-EWS:ERG-ChIP-Seq(SRA014231)/Homer	147	150	155	81	103
MYB(HTH)/ERMYB-Myb-ChIPSeq(GSE22095)/Homer	148	144	165
Gata4(Zf)/Heart-Gata4-ChIP-Seq(GSE35151)/Homer	149	153	156	86		15
PAX5(Paired,Homeobox),condensed/GM12878-PAX5-ChIP-Seq(GSE32465)/Homer	150	157	153	68	58
Nanog(Homeobox)/mES-Nanog-ChIP-Seq(GSE11724)/Homer	151	167	143
ETS1(ETS)/Jurkat-ETS1-ChIP-Seq(GSE17954)/Homer	152	173	138		87
USF1(bHLH)/GM12878-Usf1-ChIP-Seq(GSE32465)/Homer	153	149	163	53	57
Tcfcp2l1(CP2)/mES-Tcfcp2l1-ChIP-Seq(GSE11431)/Homer	154	156		120	98
EKLF(Zf)/Erythrocyte-Klf1-ChIP-Seq(GSE20478)/Homer	155	146	167
Pax7(Paired,Homeobox),long/Myoblast-Pax7-ChIP-Seq(GSE25064)/Homer	156	161	152
ETV1(ETS)/GIST48-ETV1-ChIP-Seq(GSE22441)/Homer	157	178	135
KLF14(Zf)/HEK293-KLF14.GFP-ChIP-Seq(GSE58341)/Homer	158	152	162
ZBTB33(Zf)/GM12878-ZBTB33-ChIP-Seq(GSE32465)/Homer	159	168	146	74	63
FOXM1(Forkhead)/MCF7-FOXM1-ChIP-Seq(GSE72977)/Homer	160	155	161
ETS:RUNX(ETS,Runt)/Jurkat-RUNX1-ChIP-Seq(GSE17954)/Homer	161	159	159	69	66
Phox2a(Homeobox)/Neuron-Phox2a-ChIP-Seq(GSE31456)/Homer	162	142	179
E2A(bHLH)/proBcell-E2A-ChIP-Seq(GSE21978)/Homer	163	175	151
GFX(?)/Promoter/Homer	164	185	144	95	84
HRE(HSF)/Striatum-HSF1-ChIP-Seq(GSE38000)/Homer	165	154	176
IRF1(IRF)/PBMC-IRF1-ChIP-Seq(GSE43036)/Homer	166	166	164
ZNF675(Zf)/HEK293-ZNF675.GFP-ChIP-Seq(GSE58341)/Homer	167	162	173	84
HRE(HSF)/HepG2-HSF1-ChIP-Seq(GSE31477)/Homer	168	163	172
E2F4(E2F)/K562-E2F4-ChIP-Seq(GSE31477)/Homer	169	160	177	37	37
NFkB-p65-Rel(RHD)/ThioMac-LPS-Expression(GSE23622)/Homer	170	171	166	119
SPDEF(ETS)/VCaP-SPDEF-ChIP-Seq(SRA014231)/Homer	171	183	154
ZNF322(Zf)/HEK293-ZNF322.GFP-ChIP-Seq(GSE58341)/Homer	172	169
GFY(?)/Promoter/Homer	173	184	157	22	42
IRF2(IRF)/Erythroblas-IRF2-ChIP-Seq(GSE36985)/Homer	174	174	168		106
IRF:BATF(IRF:bZIP)/pDC-Irf8-ChIP-Seq(GSE66899)/Homer	175	158	185
GATA3(Zf),DR8/iTreg-Gata3-ChIP-Seq(GSE20898)/Homer	176	172
Klf4(Zf)/mES-Klf4-ChIP-Seq(GSE11431)/Homer	177	164	182
ZSCAN22(Zf)/HEK293-ZSCAN22.GFP-ChIP-Seq(GSE58341)/Homer	178	176	171	94	101
CLOCK(bHLH)/Liver-Clock-ChIP-Seq(GSE39860)/Homer	179	165	183	58	49
E2F6(E2F)/Hela-E2F6-ChIP-Seq(GSE31477)/Homer	180	179	169	101	97
NFAT:AP1(RHD,bZIP)/Jurkat-NFATC1-ChIP-Seq(Jolma_et_al.)/Homer	181	170	180
CTCF(Zf)/CD4+-CTCF-ChIP-Seq(Barski_et_al.)/Homer	182		175	5	7
ZNF143|STAF(Zf)/CUTLL-ZNF143-ChIP-Seq(GSE29600)/Homer	183	193	160
ISRE(IRF)/ThioMac-LPS-Expression(GSE23622)/Homer	184	177
RUNX1(Runt)/Jurkat-RUNX1-ChIP-Seq(GSE29180)/Homer	185	181	174
GATA3(Zf)/iTreg-Gata3-ChIP-Seq(GSE20898)/Homer	186		178			16
ZNF669(Zf)/HEK293-ZNF669.GFP-ChIP-Seq(GSE58341)/Homer	187	180	181	116
GATA3(Zf),DR4/iTreg-Gata3-ChIP-Seq(GSE20898)/Homer	188	191	170	104
Six1(Homeobox)/Myoblast-Six1-ChIP-Chip(GSE20150)/Homer	189	182
E2F(E2F)/Hela-CellCycle-Expression/Homer	190	186		50	68
NRF1(NRF)/MCF7-NRF1-ChIP-Seq(Unpublished)/Homer	191	188	184	61	79
Sox4(HMG)/proB-Sox4-ChIP-Seq(GSE50066)/Homer	192	187		79
Hnf1(Homeobox)/Liver-Foxa2-Chip-Seq(GSE25694)/Homer	193	189		111
Smad2(MAD)/ES-SMAD2-ChIP-Seq(GSE29422)/Homer	194	190
GATA:SCL(Zf,bHLH)/Ter119-SCL-ChIP-Seq(GSE18720)/Homer	195	192
NFkB-p65(RHD)/GM12787-p65-ChIP-Seq(GSE19485)/Homer	196	194
BORIS(Zf)/K562-CTCFL-ChIP-Seq(GSE32465)/Homer	197			9	13
E2F7(E2F)/Hela-E2F7-ChIP-Seq(GSE32673)/Homer	198			27	40
GFY-Staf(?,Zf)/Promoter/Homer	199			31	55
bHLHE40(bHLH)/HepG2-BHLHE40-ChIP-Seq(GSE31477)/Homer	200			42	44
c-Myc(bHLH)/LNCAP-cMyc-ChIP-Seq(Unpublished)/Homer	201			46	46
HIF-1a(bHLH)/MCF7-HIF1a-ChIP-Seq(GSE28352)/Homer	202			47	59
E2F1(E2F)/Hela-E2F1-ChIP-Seq(GSE22478)/Homer	203			48	60
HIF2a(bHLH)/785_O-HIF2a-ChIP-Seq(GSE34871)/Homer	204			55	41
RARg(NR)/ES-RARg-ChIP-Seq(GSE30538)/Homer	205			59	22	11
HOXA2(Homeobox)/mES-Hoxa2-ChIP-Seq(Donaldson_et_al.)/Homer	206			62	75
CTCF-SatelliteElement(Zf?)/CD4+-CTCF-ChIP-Seq(Barski_et_al.)/Homer	207			64	65
NRF(NRF)/Promoter/Homer	208			65	73
ZNF692(Zf)/HEK293-ZNF692.GFP-ChIP-Seq(GSE58341)/Homer	209			83	91
ZNF165(Zf)/WHIM12-ZNF165-ChIP-Seq(GSE65937)/Homer	210			88	86
NFkB-p50,p52(RHD)/Monocyte-p50-ChIP-Chip(Schreiber_et_al.)/Homer	211			97
HNF6(Homeobox)/Liver-Hnf6-ChIP-Seq(ERP000394)/Homer	212			98
ZFP3(Zf)/HEK293-ZFP3.GFP-ChIP-Seq(GSE58341)/Homer	213			100
T1ISRE(IRF)/ThioMac-Ifnb-Expression/Homer	214			103
CEBP:CEBP(bZIP)/MEF-Chop-ChIP-Seq(GSE35681)/Homer	215			105
p53(p53)/mES-cMyc-ChIP-Seq(GSE11431)/Homer	216			110
PU.1:IRF8(ETS:IRF)/pDC-Irf8-ChIP-Seq(GSE66899)/Homer	217			118
Arnt:Ahr(bHLH)/MCF7-Arnt-ChIP-Seq(Lo_et_al.)/Homer	218				90
n-Myc(bHLH)/mES-nMyc-ChIP-Seq(GSE11431)/Homer	219				99
Max(bHLH)/K562-Max-ChIP-Seq(GSE31477)/Homer	220				100
Tbx20(T-box)/Heart-Tbx20-ChIP-Seq(GSE29636)/Homer	221					18
KLF10(Zf)/HEK293-KLF10.GFP-ChIP-Seq(GSE58341)/Homer	222					19
Gfi1b(Zf)/HPC7-Gfi1b-ChIP-Seq(GSE22178)/Homer	223					23

## Sheet: NR2F2_GD3.5_Uterus_A
Motif Name	Consensus	P-value	Log P-value	q-value (Benjamini)	# of Target Sequences with Motif(of 14151)	% of Target Sequences with Motif	# of Background Sequences with Motif(of 35542)	% of Background Sequences with Motif	Rank
Esrrb(NR)/mES-Esrrb-ChIP-Seq(GSE11431)/Homer	KTGACCTTGA	1e-658	-1520	0	4350	0.3074	4616.9	0.1299	1
TR4(NR),DR1/Hela-TR4-ChIP-Seq(GSE24685)/Homer	GAGGTCAAAGGTCA	1e-648	-1490	0	1667	0.1178	794.2	0.0223	2
Erra(NR)/HepG2-Erra-ChIP-Seq(GSE31477)/Homer	CAAAGGTCAG	1e-517	-1190	0	9160	0.6473	15767.9	0.4435	3
PPARE(NR),DR1/3T3L1-Pparg-ChIP-Seq(GSE13511)/Homer	TGACCTTTGCCCCA	1e-449	-1040	0	5082	0.3591	6945.2	0.1953	4
RXR(NR),DR1/3T3L1-RXR-ChIP-Seq(GSE13511)/Homer	TAGGGCAAAGGTCA	1e-437	-1010	0	5704	0.4031	8296	0.2333	5
Nur77(NR)/K562-NR4A1-ChIP-Seq(GSE31363)/Homer	TGACCTTTNCNT	1e-430	-992	0	1612	0.1139	1092.9	0.0307	6
Tcf21(bHLH)/ArterySmoothMuscle-Tcf21-ChIP-Seq(GSE61369)/Homer	NAACAGCTGG	1e-329	-758	0	4706	0.3326	6901.9	0.1941	7
HNF4a(NR),DR1/HepG2-HNF4a-ChIP-Seq(GSE25021)/Homer	CARRGKBCAAAGTYCA	1e-327	-754	0	2863	0.2023	3358.6	0.0945	8
HOXB13(Homeobox)/ProstateTumor-HOXB13-ChIP-Seq(GSE56288)/Homer	TTTTATKRGG	1e-295	-681	0	4658	0.3292	7027.1	0.1976	9
Unknown(Homeobox)/Limb-p300-ChIP-Seq/Homer	SSCMATWAAA	1e-286	-660	0	3318	0.2345	4402.4	0.1238	10
ZBTB18(Zf)/HEK293-ZBTB18.GFP-ChIP-Seq(GSE58341)/Homer	AACATCTGGA	1e-276	-638	0	2827	0.1998	3538	0.0995	11
HOXD13(Homeobox)/Chicken-Hoxd13-ChIP-Seq(GSE38910)/Homer	NCYAATAAAA	1e-263	-606	0	4677	0.3305	7304	0.2054	12
Cdx2(Homeobox)/mES-Cdx2-ChIP-Seq(GSE14586)/Homer	GYMATAAAAH	1e-259	-597	0	3371	0.2382	4668.7	0.1313	13
Atoh1(bHLH)/Cerebellum-Atoh1-ChIP-Seq(GSE22111)/Homer	VNRVCAGCTGGY	1e-258	-596	0	4932	0.3485	7881.4	0.2217	14
Ap4(bHLH)/AML-Tfap4-ChIP-Seq(GSE45738)/Homer	NAHCAGCTGD	1e-213	-492	0	5172	0.3655	8789.2	0.2472	15
NF1(CTF)/LNCAP-NF1-ChIP-Seq(Unpublished)/Homer	CYTGGCABNSTGCCAR	1e-189	-438	0	2102	0.1485	2678.5	0.0753	16
Atf7(bZIP)/3T3L1-Atf7-ChIP-Seq(GSE56872)/Homer	NGRTGACGTCAY	1e-177	-409	0	2045	0.1445	2644	0.0744	17
NeuroD1(bHLH)/Islet-NeuroD1-ChIP-Seq(GSE30298)/Homer	GCCATCTGTT	1e-169	-390	0	3694	0.261	5981.6	0.1682	18
Atf2(bZIP)/3T3L1-Atf2-ChIP-Seq(GSE56872)/Homer	NRRTGACGTCAT	1e-167	-386	0	1554	0.1098	1822.3	0.0513	19
Atf1(bZIP)/K562-ATF1-ChIP-Seq(GSE31477)/Homer	GATGACGTCA	1e-149	-344	0	2549	0.1801	3791	0.1066	20
VDR(NR),DR3/GM10855-VDR+vitD-ChIP-Seq(GSE22484)/Homer	ARAGGTCANWGAGTTCANNN	1e-146	-338	0	1215	0.0859	1343.3	0.0378	21
c-Jun-CRE(bZIP)/K562-cJun-ChIP-Seq(GSE31477)/Homer	ATGACGTCATCY	1e-145	-335	0	1402	0.0991	1666.2	0.0469	22
Fra1(bZIP)/BT549-Fra1-ChIP-Seq(GSE46166)/Homer	NNATGASTCATH	1e-142	-328	0	2138	0.1511	3037.7	0.0854	23
Fosl2(bZIP)/3T3L1-Fosl2-ChIP-Seq(GSE56872)/Homer	NATGASTCABNN	1e-136	-315	0	1490	0.1053	1866.2	0.0525	24
Tcf12(bHLH)/GM12878-Tcf12-ChIP-Seq(GSE32465)/Homer	VCAGCTGYTG	1e-135	-313	0	4029	0.2847	7023.9	0.1976	25
Atf3(bZIP)/GBM-ATF3-ChIP-Seq(GSE33912)/Homer	DATGASTCATHN	1e-129	-298	0	2414	0.1706	3676.8	0.1034	26
HOXA9(Homeobox)/HSC-Hoxa9-ChIP-Seq(GSE33509)/Homer	GGCCATAAATCA	1e-124	-287	0	2565	0.1813	4022.6	0.1131	27
Myf5(bHLH)/GM-Myf5-ChIP-Seq(GSE24852)/Homer	BAACAGCTGT	1e-124	-286	0	3033	0.2143	4995.1	0.1405	28
AP-1(bZIP)/ThioMac-PU.1-ChIP-Seq(GSE21512)/Homer	VTGACTCATC	1e-120	-279	0	2646	0.187	4220.4	0.1187	29
MyoD(bHLH)/Myotube-MyoD-ChIP-Seq(GSE21614)/Homer	RRCAGCTGYTSY	1e-120	-277	0	3385	0.2392	5785.9	0.1627	30
Jun-AP1(bZIP)/K562-cJun-ChIP-Seq(GSE31477)/Homer	GATGASTCATCN	1e-114	-264	0	1104	0.078	1306.9	0.0368	31
Olig2(bHLH)/Neuron-Olig2-ChIP-Seq(GSE30882)/Homer	RCCATMTGTT	1e-106	-245	0	6630	0.4685	13437.5	0.3779	32
BATF(bZIP)/Th17-BATF-ChIP-Seq(GSE39756)/Homer	DATGASTCAT	1e-104	-240	0	2377	0.168	3817.9	0.1074	33
MyoG(bHLH)/C2C12-MyoG-ChIP-Seq(GSE36024)/Homer	AACAGCTG	1e-101	-234	0	4141	0.2926	7667.3	0.2157	34
FXR(NR),IR1/Liver-FXR-ChIP-Seq(Chong_et_al.)/Homer	AGGTCANTGACCTB	1e-97	-225	0	1804	0.1275	2717.8	0.0764	35
Nr5a2(NR)/Pancreas-LRH1-ChIP-Seq(GSE34295)/Homer	BTCAAGGTCA	1e-93	-215	0	3234	0.2285	5751	0.1618	36
THRa(NR)/C17.2-THRa-ChIP-Seq(GSE38347)/Homer	GGTCANYTGAGGWCA	1e-86	-199	0	1920	0.1357	3044.1	0.0856	37
Ascl1(bHLH)/NeuralTubes-Ascl1-ChIP-Seq(GSE55840)/Homer	NNVVCAGCTGBN	1e-79	-183	0	5603	0.3959	11390.5	0.3204	38
EBF(EBF)/proBcell-EBF-ChIP-Seq(GSE21978)/Homer	DGTCCCYRGGGA	1e-75	-173	0	1106	0.0782	1539.1	0.0433	39
Tlx?(NR)/NPC-H3K4me1-ChIP-Seq(GSE16256)/Homer	CTGGCAGSCTGCCA	1e-72	-166	0	1870	0.1321	3077.5	0.0866	40
Bach2(bZIP)/OCILy7-Bach2-ChIP-Seq(GSE44420)/Homer	TGCTGAGTCA	1e-65	-151	0	844	0.0596	1116.1	0.0314	41
RORgt(NR)/EL4-RORgt.Flag-ChIP-Seq(GSE56019)/Homer	AAYTAGGTCA	1e-64	-149	0	641	0.0453	763.1	0.0215	42
Hoxc9(Homeobox)/Ainv15-Hoxc9-ChIP-Seq(GSE21812)/Homer	GGCCATAAATCA	1e-59	-136	0	1801	0.1273	3071.2	0.0864	43
FOXP1(Forkhead)/H9-FOXP1-ChIP-Seq(GSE31006)/Homer	NYYTGTTTACHN	1e-56	-131	0	1638	0.1158	2754	0.0775	44
Lhx1(Homeobox)/EmbryoCarcinoma-Lhx1-ChIP-Seq(GSE70957)/Homer	NNYTAATTAR	1e-56	-130	0	3642	0.2574	7181.7	0.202	45
RAR:RXR(NR),DR5/ES-RAR-ChIP-Seq(GSE56893)/Homer	RGGTCADNNAGAGGTCAV	1e-54	-126	0	241	0.017	181.1	0.0051	46
Lhx2(Homeobox)/HFSC-Lhx2-ChIP-Seq(GSE48068)/Homer	TAATTAGN	1e-53	-124	0	3422	0.2418	6721.5	0.1891	47
Nr5a2(NR)/mES-Nr5a2-ChIP-Seq(GSE19019)/Homer	BTCAAGGTCA	1e-52	-122	0	2396	0.1693	4430.3	0.1246	48
GRE(NR),IR3/RAW264.7-GRE-ChIP-Seq(Unpublished)/Homer	VAGRACAKWCTGTYC	1e-52	-121	0	935	0.0661	1378.8	0.0388	49
Foxo1(Forkhead)/RAW-Foxo1-ChIP-Seq(Fan_et_al.)/Homer	CTGTTTAC	1e-51	-118	0	5848	0.4133	12506.2	0.3518	50
Reverb(NR),DR2/RAW-Reverba.biotin-ChIP-Seq(GSE45914)/Homer	GTRGGTCASTGGGTCA	1e-51	-118	0	695	0.0491	936.1	0.0263	51
LXRE(NR),DR4/RAW-LXRb.biotin-ChIP-Seq(GSE21512)/Homer	RGGTTACTANAGGTCA	1e-44	-103	0	313	0.0221	315.2	0.0089	52
PGR(NR)/EndoStromal-PGR-ChIP-Seq(GSE69539)/Homer	AAGAACATWHTGTTC	1e-43	-99.3	0	893	0.0631	1376	0.0387	53
ERE(NR),IR3/MCF7-ERa-ChIP-Seq(Unpublished)/Homer	VAGGTCACNSTGACC	1e-40	-93.2	0	1183	0.0836	1988.7	0.0559	54
JunD(bZIP)/K562-JunD-ChIP-Seq/Homer	ATGACGTCATCN	1e-39	-90.8	0	416	0.0294	509.3	0.0143	55
EBF1(EBF)/Near-E2A-ChIP-Seq(GSE21512)/Homer	GTCCCCWGGGGA	1e-39	-90.1	0	3916	0.2767	8147.6	0.2292	56
CEBP(bZIP)/ThioMac-CEBPb-ChIP-Seq(GSE21512)/Homer	ATTGCGCAAC	1e-38	-89.4	0	1949	0.1377	3652.1	0.1027	57
Isl1(Homeobox)/Neuron-Isl1-ChIP-Seq(GSE31456)/Homer	CTAATKGV	1e-37	-86.8	0	5603	0.3959	12223.3	0.3438	58
Lhx3(Homeobox)/Neuron-Lhx3-ChIP-Seq(GSE31456)/Homer	ADBTAATTAR	1e-35	-81	0	4872	0.3443	10516.9	0.2958	59
Nkx6.1(Homeobox)/Islet-Nkx6.1-ChIP-Seq(GSE40975)/Homer	GKTAATGR	1e-33	-77.2	0	6683	0.4723	14988.8	0.4216	60
GRE(NR),IR3/A549-GR-ChIP-Seq(GSE32465)/Homer	NRGVACABNVTGTYCY	1e-33	-76.9	0	561	0.0396	812.5	0.0229	61
STAT4(Stat)/CD4-Stat4-ChIP-Seq(GSE22104)/Homer	NYTTCCWGGAAR	1e-31	-72.6	0	3002	0.2121	6173.4	0.1736	62
NF1-halfsite(CTF)/LNCaP-NF1-ChIP-Seq(Unpublished)/Homer	YTGCCAAG	1e-31	-72.6	0	5444	0.3847	11997.6	0.3374	63
FoxL2(Forkhead)/Ovary-FoxL2-ChIP-Seq(GSE60858)/Homer	WWTRTAAACAVG	1e-31	-72.2	0	2773	0.196	5647.2	0.1588	64
Egr1(Zf)/K562-Egr1-ChIP-Seq(GSE32465)/Homer	TGCGTGGGYG	1e-30	-70.2	0	2867	0.2026	5882	0.1654	65
SCL(bHLH)/HPC7-Scl-ChIP-Seq(GSE13511)/Homer	AVCAGCTG	1e-30	-69.2	0	11001	0.7774	26152.2	0.7356	66
CRE(bZIP)/Promoter/Homer	CSGTGACGTCAC	1e-27	-62.7	0	803	0.0567	1350.1	0.038	67
Foxa2(Forkhead)/Liver-Foxa2-ChIP-Seq(GSE25694)/Homer	CYTGTTTACWYW	1e-26	-60.8	0	2486	0.1757	5089.8	0.1432	68
MITF(bHLH)/MastCells-MITF-ChIP-Seq(GSE48085)/Homer	RTCATGTGAC	1e-26	-60.5	0	2864	0.2024	5969.6	0.1679	69
RAR:RXR(NR),DR5/ES-RAR-ChIP-Seq(GSE56893)/Homer	AGGTCAAGGTCA	1e-25	-59.4	0	892	0.063	1552	0.0437	70
Stat3(Stat)/mES-Stat3-ChIP-Seq(GSE11431)/Homer	CTTCCGGGAA	1e-24	-56.1	0	1772	0.1252	3501	0.0985	71
Stat3+il21(Stat)/CD4-Stat3-ChIP-Seq(GSE19198)/Homer	SVYTTCCNGGAARB	1e-24	-55.8	0	2368	0.1673	4865.6	0.1369	72
Mef2d(MADS)/Retina-Mef2d-ChIP-Seq(GSE61391)/Homer	GCTATTTTTAGC	1e-23	-54.9	0	636	0.0449	1045.1	0.0294	73
BMYB(HTH)/Hela-BMYB-ChIP-Seq(GSE27030)/Homer	NHAACBGYYV	1e-23	-53.7	0	4488	0.3172	9911.3	0.2788	74
NF1:FOXA1(CTF,Forkhead)/LNCAP-FOXA1-ChIP-Seq(GSE27824)/Homer	WNTGTTTRYTTTGGCA	1e-22	-51.7	0	252	0.0178	318.5	0.009	75
TCFL2(HMG)/K562-TCF7L2-ChIP-Seq(GSE29196)/Homer	ACWTCAAAGG	1e-22	-51.3	0	360	0.0254	516.2	0.0145	76
Atf4(bZIP)/MEF-Atf4-ChIP-Seq(GSE35681)/Homer	MTGATGCAAT	1e-22	-50.9	0	778	0.055	1359.8	0.0382	77
TEAD4(TEA)/Tropoblast-Tead4-ChIP-Seq(GSE37350)/Homer	CCWGGAATGY	1e-21	-50.2	0	2583	0.1825	5421.2	0.1525	78
GATA(Zf),IR3/iTreg-Gata3-ChIP-Seq(GSE20898)/Homer	NNNNNBAGATAWYATCTVHN	1e-21	-49	0	486	0.0343	769.2	0.0216	79
NF-E2(bZIP)/K562-NFE2-ChIP-Seq(GSE31477)/Homer	GATGACTCAGCA	1e-21	-48.9	0	248	0.0175	318.9	0.009	80
STAT5(Stat)/mCD4+-Stat5-ChIP-Seq(GSE12346)/Homer	RTTTCTNAGAAA	1e-21	-48.4	0	1160	0.082	2197.6	0.0618	81
Nrf2(bZIP)/Lymphoblast-Nrf2-ChIP-Seq(GSE37589)/Homer	HTGCTGAGTCAT	1e-20	-46.2	0	214	0.0151	265.3	0.0075	82
STAT1(Stat)/HelaS3-STAT1-ChIP-Seq(GSE12782)/Homer	NATTTCCNGGAAAT	1e-19	-45	0	1028	0.0726	1932.6	0.0544	83
Rbpj1(?)/Panc1-Rbpj1-ChIP-Seq(GSE47459)/Homer	HTTTCCCASG	1e-19	-44.6	0	4475	0.3162	10003.6	0.2814	84
Sp1(Zf)/Promoter/Homer	GGCCCCGCCCCC	1e-18	-43.1	0	1588	0.1122	3198.1	0.09	85
CEBP:AP1(bZIP)/ThioMac-CEBPb-ChIP-Seq(GSE21512)/Homer	DRTGTTGCAA	1e-18	-42.5	0	2040	0.1442	4241	0.1193	86
Ptf1a(bHLH)/Panc1-Ptf1a-ChIP-Seq(GSE47459)/Homer	ACAGCTGTTN	1e-18	-42.3	0	7656	0.541	17912.4	0.5038	87
ZNF711(Zf)/SHSY5Y-ZNF711-ChIP-Seq(GSE20673)/Homer	AGGCCTAG	1e-18	-42.1	0	5819	0.4112	13334.1	0.375	88
MafA(bZIP)/Islet-MafA-ChIP-Seq(GSE30298)/Homer	TGCTGACTCA	1e-18	-42	0	2691	0.1902	5767.5	0.1622	89
ZFX(Zf)/mES-Zfx-ChIP-Seq(GSE11431)/Homer	AGGCCTRG	1e-18	-41.5	0	4301	0.3039	9627.7	0.2708	90
ARE(NR)/LNCAP-AR-ChIP-Seq(GSE27824)/Homer	RGRACASNSTGTYCYB	1e-17	-41.4	0	1063	0.0751	2035.3	0.0572	91
Bach1(bZIP)/K562-Bach1-ChIP-Seq(GSE31477)/Homer	AWWNTGCTGAGTCAT	1e-17	-40.2	0	225	0.0159	300.4	0.0085	92
TATA-Box(TBP)/Promoter/Homer	CCTTTTAWAGSC	1e-17	-39.6	0	4059	0.2868	9069.4	0.2551	93
GATA(Zf),IR4/iTreg-Gata3-ChIP-Seq(GSE20898)/Homer	NAGATWNBNATCTNN	1e-17	-39.5	0	299	0.0211	440.7	0.0124	94
Egr2(Zf)/Thymocytes-Egr2-ChIP-Seq(GSE34254)/Homer	NGCGTGGGCGGR	1e-17	-39.4	0	921	0.0651	1737.7	0.0489	95
Chop(bZIP)/MEF-Chop-ChIP-Seq(GSE35681)/Homer	ATTGCATCAT	1e-17	-39.3	0	591	0.0418	1030.7	0.029	96
Mef2c(MADS)/GM12878-Mef2c-ChIP-Seq(GSE32465)/Homer	DCYAAAAATAGM	1e-16	-37.1	0	1330	0.094	2667.2	0.075	97
Fox:Ebox(Forkhead,bHLH)/Panc1-Foxa2-ChIP-Seq(GSE47459)/Homer	NNNVCTGWGYAAACASN	1e-15	-36.1	0	2997	0.2118	6568.7	0.1848	98
Tcf3(HMG)/mES-Tcf3-ChIP-Seq(GSE11724)/Homer	ASWTCAAAGG	1e-15	-34.6	0	962	0.068	1864.1	0.0524	99
RBPJ:Ebox(?,bHLH)/Panc1-Rbpj1-ChIP-Seq(GSE47459)/Homer	GGGRAARRGRMCAGMTG	1e-14	-33.6	0	1203	0.085	2412.4	0.0679	100
TEAD(TEA)/Fibroblast-PU.1-ChIP-Seq(Unpublished)/Homer	YCWGGAATGY	1e-14	-32.8	0	1967	0.139	4179.9	0.1176	101
Tcf4(HMG)/Hct116-Tcf4-ChIP-Seq(SRA012054)/Homer	ASATCAAAGGVA	1e-13	-31.9	0	1560	0.1102	3244.5	0.0913	102
ETS:E-box(ETS,bHLH)/HPC7-Scl-ChIP-Seq(GSE22178)/Homer	AGGAARCAGCTG	1e-13	-31.7	0	345	0.0244	561.5	0.0158	103
HEB(bHLH)/mES-Heb-ChIP-Seq(GSE53233)/Homer	VCAGCTGBNN	1e-13	-31.5	0	5852	0.4135	13599.7	0.3825	104
Gata2(Zf)/K562-GATA2-ChIP-Seq(GSE18829)/Homer	BBCTTATCTS	1e-13	-30.7	0	1818	0.1285	3856.8	0.1085	105
RFX(HTH)/K562-RFX3-ChIP-Seq(SRA012198)/Homer	CGGTTGCCATGGCAAC	1e-13	-30	0	342	0.0242	563.7	0.0159	106
TEAD2(TEA)/Py2T-Tead2-ChIP-Seq(GSE55709)/Homer	CCWGGAATGY	1e-12	-29.6	0	1613	0.114	3393.3	0.0954	107
Elk4(ETS)/Hela-Elk4-ChIP-Seq(GSE31477)/Homer	NRYTTCCGGY	1e-12	-29.6	0	2050	0.1449	4414.2	0.1242	108
AP-2gamma(AP2)/MCF7-TFAP2C-ChIP-Seq(GSE21234)/Homer	SCCTSAGGSCAW	1e-12	-29.4	0	3768	0.2663	8526.3	0.2398	109
GLI3(Zf)/Limb-GLI3-ChIP-Chip(GSE11077)/Homer	CGTGGGTGGTCC	1e-12	-29.3	0	510	0.036	916.8	0.0258	110
Rfx2(HTH)/LoVo-RFX2-ChIP-Seq(GSE49402)/Homer	GTTGCCATGGCAACM	1e-12	-28.3	0	379	0.0268	647.4	0.0182	111
Unknown-ESC-element(?)/mES-Nanog-ChIP-Seq(GSE11724)/Homer	CACAGCAGGGGG	1e-12	-27.9	0	2026	0.1432	4379.7	0.1232	112
Znf263(Zf)/K562-Znf263-ChIP-Seq(GSE31477)/Homer	CVGTSCTCCC	1e-12	-27.8	0	5870	0.4148	13716	0.3858	113
STAT6(Stat)/Macrophage-Stat6-ChIP-Seq(GSE38377)/Homer	TTCCKNAGAA	1e-11	-27	0	1577	0.1114	3340.5	0.094	114
X-box(HTH)/NPC-H3K4me1-ChIP-Seq(GSE16256)/Homer	GGTTGCCATGGCAA	1e-11	-26	0	402	0.0284	707.1	0.0199	115
AMYB(HTH)/Testes-AMYB-ChIP-Seq(GSE44588)/Homer	TGGCAGTTGG	1e-10	-25	0	4462	0.3153	10299.9	0.2897	116
Zfp809(Zf)/ES-Zfp809-ChIP-Seq(GSE70799)/Homer	GGGGCTYGKCTGGGA	1e-10	-25	0	839	0.0593	1670.7	0.047	117
Rfx1(HTH)/NPC-H3K4me1-ChIP-Seq(GSE16256)/Homer	KGTTGCCATGGCAA	1e-10	-24.7	0	712	0.0503	1390	0.0391	118
AP-2alpha(AP2)/Hela-AP2alpha-ChIP-Seq(GSE31477)/Homer	ATGCCCTGAGGC	1e-10	-24.2	0	2938	0.2076	6609.2	0.1859	119
FOXA1(Forkhead)/LNCAP-FOXA1-ChIP-Seq(GSE27824)/Homer	WAAGTAAACA	1e-10	-23.7	0	3643	0.2574	8325	0.2342	120
Hoxb4(Homeobox)/ES-Hoxb4-ChIP-Seq(GSE34014)/Homer	TGATTRATGGCY	1e-10	-23.1	0	586	0.0414	1123.4	0.0316	121
E-box(bHLH)/Promoter/Homer	SSGGTCACGTGA	1e-09	-21.8	0	297	0.021	511.3	0.0144	122
Usf2(bHLH)/C2C12-Usf2-ChIP-Seq(GSE36030)/Homer	GTCACGTGGT	1e-09	-21.4	0	930	0.0657	1911.6	0.0538	123
Srebp2(bHLH)/HepG2-Srebp2-ChIP-Seq(GSE31477)/Homer	CGGTCACSCCAC	1e-08	-20.6	0	450	0.0318	844.1	0.0237	124
Gata1(Zf)/K562-GATA1-ChIP-Seq(GSE18829)/Homer	SAGATAAGRV	1e-08	-20.3	0	1582	0.1118	3438.7	0.0967	125
STAT6(Stat)/CD4-Stat6-ChIP-Seq(GSE22104)/Homer	ABTTCYYRRGAA	1e-08	-19.2	0	1518	0.1073	3303.7	0.0929	126
Ets1-distal(ETS)/CD4+-PolII-ChIP-Seq(Barski_et_al.)/Homer	MACAGGAAGT	1e-08	-19.1	0	1000	0.0707	2096.7	0.059	127
Mef2b(MADS)/HEK293-Mef2b.V5-ChIP-Seq(GSE67450)/Homer	GCTATTTTTGGM	1e-08	-19.1	0	2298	0.1624	5160.9	0.1452	128
Elk1(ETS)/Hela-Elk1-ChIP-Seq(GSE31477)/Homer	HACTTCCGGY	1e-08	-19.1	0	1991	0.1407	4426.5	0.1245	129
RUNX(Runt)/HPC7-Runx1-ChIP-Seq(GSE22178)/Homer	SAAACCACAG	1e-08	-18.8	0	2249	0.1589	5047.4	0.142	130
NFAT(RHD)/Jurkat-NFATC1-ChIP-Seq(Jolma_et_al.)/Homer	ATTTTCCATT	1e-08	-18.7	0	2521	0.1781	5703.2	0.1604	131
Fli1(ETS)/CD8-FLI-ChIP-Seq(GSE20898)/Homer	NRYTTCCGGH	1e-07	-18.3	0	3628	0.2564	8398.7	0.2362	132
EWS:FLI1-fusion(ETS)/SK_N_MC-EWS:FLI1-ChIP-Seq(SRA014231)/Homer	VACAGGAAAT	1e-07	-18.3	0	1940	0.1371	4318.4	0.1215	133
Mef2a(MADS)/HL1-Mef2a.biotin-ChIP-Seq(GSE21529)/Homer	CYAAAAATAG	1e-07	-17.6	0	1123	0.0794	2400.9	0.0675	134
MafK(bZIP)/C2C12-MafK-ChIP-Seq(GSE36030)/Homer	GCTGASTCAGCA	1e-07	-16.7	0	830	0.0587	1733.7	0.0488	135
RUNX-AML(Runt)/CD4+-PolII-ChIP-Seq(Barski_et_al.)/Homer	GCTGTGGTTW	1e-07	-16.6	0	2175	0.1537	4910.5	0.1381	136
CArG(MADS)/PUER-Srf-ChIP-Seq(Sullivan_et_al.)/Homer	CCATATATGGNM	1e-07	-16.5	0	922	0.0652	1947.5	0.0548	137
MafF(bZIP)/HepG2-MafF-ChIP-Seq(GSE31477)/Homer	HWWGTCAGCAWWTTT	1e-06	-15.9	0	747	0.0528	1551.1	0.0436	138
Srebp1a(bHLH)/HepG2-Srebp1a-ChIP-Seq(GSE31477)/Homer	RTCACSCCAY	1e-06	-15.1	0	628	0.0444	1288.4	0.0362	139
GABPA(ETS)/Jurkat-GABPa-ChIP-Seq(GSE17954)/Homer	RACCGGAAGT	1e-06	-14.8	0	2939	0.2077	6796	0.1911	140
FOXA1(Forkhead)/MCF7-FOXA1-ChIP-Seq(GSE26831)/Homer	WAAGTAAACA	1e-05	-13.5	0	3038	0.2147	7066.6	0.1988	141
Phox2a(Homeobox)/Neuron-Phox2a-ChIP-Seq(GSE31456)/Homer	YTAATYNRATTA	1e-05	-13.5	0	1056	0.0746	2300.4	0.0647	142
Pdx1(Homeobox)/Islet-Pdx1-ChIP-Seq(SRA008281)/Homer	YCATYAATCA	1e-05	-13.3	0	2451	0.1732	5643.2	0.1587	143
MYB(HTH)/ERMYB-Myb-ChIPSeq(GSE22095)/Homer	GGCVGTTR	1e-05	-13.2	0	4900	0.3463	11657.5	0.3279	144
ERG(ETS)/VCaP-ERG-ChIP-Seq(GSE14097)/Homer	ACAGGAAGTG	1e-05	-13.2	0	4820	0.3406	11460	0.3223	145
EKLF(Zf)/Erythrocyte-Klf1-ChIP-Seq(GSE20478)/Homer	NWGGGTGTGGCY	1e-05	-12.6	0	737	0.0521	1567.1	0.0441	146
ETS(ETS)/Promoter/Homer	AACCGGAAGT	1e-05	-11.8	0	1175	0.083	2608	0.0734	147
ELF1(ETS)/Jurkat-ELF1-ChIP-Seq(SRA014231)/Homer	AVCCGGAAGT	1e-05	-11.7	0	1796	0.1269	4095.5	0.1152	148
USF1(bHLH)/GM12878-Usf1-ChIP-Seq(GSE32465)/Homer	SGTCACGTGR	0.0001	-11.5	0	1273	0.09	2846.9	0.0801	149
EWS:ERG-fusion(ETS)/CADO_ES1-EWS:ERG-ChIP-Seq(SRA014231)/Homer	ATTTCCTGTN	0.0001	-11.4	0	2161	0.1527	4984	0.1402	150
Etv2(ETS)/ES-ER71-ChIP-Seq(GSE59402)/Homer(0.967)	NNAYTTCCTGHN	0.0001	-11.1	0	2921	0.2064	6842.8	0.1925	151
KLF14(Zf)/HEK293-KLF14.GFP-ChIP-Seq(GSE58341)/Homer	RGKGGGCGKGGC	0.0001	-10.9	0	5963	0.4214	14375.2	0.4043	152
Gata4(Zf)/Heart-Gata4-ChIP-Seq(GSE35151)/Homer	NBWGATAAGR	0.0001	-10.8	0	2615	0.1848	6103.1	0.1717	153
HRE(HSF)/Striatum-HSF1-ChIP-Seq(GSE38000)/Homer	TTCTAGAABNTTCTA	0.0001	-10.1	0.0001	653	0.0461	1405.6	0.0395	154
FOXM1(Forkhead)/MCF7-FOXM1-ChIP-Seq(GSE72977)/Homer	TRTTTACTTW	0.0001	-9.82	0.0001	3161	0.2234	7466.1	0.21	155
Tcfcp2l1(CP2)/mES-Tcfcp2l1-ChIP-Seq(GSE11431)/Homer	NRAACCRGTTYRAACCRGYT	0.0001	-9.81	0.0001	537	0.0379	1139.3	0.032	156
PAX5(Paired,Homeobox),condensed/GM12878-PAX5-ChIP-Seq(GSE32465)/Homer	GTCACGCTCSCTGM	0.0001	-9.58	0.0001	361	0.0255	738.6	0.0208	157
IRF:BATF(IRF:bZIP)/pDC-Irf8-ChIP-Seq(GSE66899)/Homer	CTTTCANTATGACTV	0.001	-9.17	0.0002	349	0.0247	715.8	0.0201	158
ETS:RUNX(ETS,Runt)/Jurkat-RUNX1-ChIP-Seq(GSE17954)/Homer	RCAGGATGTGGT	0.001	-8.75	0.0003	307	0.0217	624	0.0176	159
E2F4(E2F)/K562-E2F4-ChIP-Seq(GSE31477)/Homer	GGCGGGAAAH	0.001	-8.58	0.0004	1442	0.1019	3309.2	0.0931	160
Pax7(Paired,Homeobox),long/Myoblast-Pax7-ChIP-Seq(GSE25064)/Homer	TAATCHGATTAC	0.001	-8.52	0.0004	73	0.0052	118	0.0033	161
ZNF675(Zf)/HEK293-ZNF675.GFP-ChIP-Seq(GSE58341)/Homer	ARGAGGMCAAAATGW	0.001	-8.51	0.0004	421	0.0298	887.4	0.025	162
HRE(HSF)/HepG2-HSF1-ChIP-Seq(GSE31477)/Homer	BSTTCTRGAABVTTCYAGAA	0.001	-8.01	0.0007	483	0.0341	1037	0.0292	163
Klf4(Zf)/mES-Klf4-ChIP-Seq(GSE11431)/Homer	GCCACACCCA	0.001	-7.91	0.0007	1496	0.1057	3455.7	0.0972	164
CLOCK(bHLH)/Liver-Clock-ChIP-Seq(GSE39860)/Homer	GHCACGTG	0.001	-7.8	0.0008	1459	0.1031	3368.9	0.0948	165
IRF1(IRF)/PBMC-IRF1-ChIP-Seq(GSE43036)/Homer	GAAAGTGAAAGT	0.001	-7.69	0.0009	436	0.0308	932.5	0.0262	166
Nanog(Homeobox)/mES-Nanog-ChIP-Seq(GSE11724)/Homer	RGCCATTAAC	0.001	-7.59	0.001	9608	0.679	23676.4	0.6659	167
ZBTB33(Zf)/GM12878-ZBTB33-ChIP-Seq(GSE32465)/Homer	GGVTCTCGCGAGAAC	0.001	-7.3	0.0013	178	0.0126	348.8	0.0098	168
ZNF322(Zf)/HEK293-ZNF322.GFP-ChIP-Seq(GSE58341)/Homer	GAGCCTGGTACTGWGCCTGR	0.001	-7.08	0.0016	970	0.0685	2206.7	0.0621	169
NFAT:AP1(RHD,bZIP)/Jurkat-NFATC1-ChIP-Seq(Jolma_et_al.)/Homer	SARTGGAAAAWRTGAGTCAB	0.001	-6.95	0.0018	472	0.0334	1026.9	0.0289	170
NFkB-p65-Rel(RHD)/ThioMac-LPS-Expression(GSE23622)/Homer	GGAAATTCCC	0.01	-6.89	0.0019	172	0.0122	338.8	0.0095	171
GATA3(Zf),DR8/iTreg-Gata3-ChIP-Seq(GSE20898)/Homer	AGATSTNDNNDSAGATAASN	0.01	-6.77	0.0021	251	0.0177	517.1	0.0145	172
ETS1(ETS)/Jurkat-ETS1-ChIP-Seq(GSE17954)/Homer	ACAGGAAGTG	0.01	-6.76	0.0021	3221	0.2276	7714.3	0.217	173
IRF2(IRF)/Erythroblas-IRF2-ChIP-Seq(GSE36985)/Homer	GAAASYGAAASY	0.01	-6.75	0.0022	309	0.0218	650.1	0.0183	174
E2A(bHLH)/proBcell-E2A-ChIP-Seq(GSE21978)/Homer	DNRCAGCTGY	0.01	-6.54	0.0026	4451	0.3145	10771	0.303	175
ZSCAN22(Zf)/HEK293-ZSCAN22.GFP-ChIP-Seq(GSE58341)/Homer	SMCAGTCWGAKGGAGGAGGC	0.01	-6.51	0.0027	303	0.0214	639.4	0.018	176
ISRE(IRF)/ThioMac-LPS-Expression(GSE23622)/Homer	AGTTTCASTTTC	0.01	-6.4	0.003	192	0.0136	387.3	0.0109	177
ETV1(ETS)/GIST48-ETV1-ChIP-Seq(GSE22441)/Homer	AACCGGAAGT	0.01	-6.31	0.0033	4258	0.3009	10301.7	0.2898	178
E2F6(E2F)/Hela-E2F6-ChIP-Seq(GSE31477)/Homer	GGCGGGAARN	0.01	-6.16	0.0038	1839	0.13	4337.6	0.122	179
ZNF669(Zf)/HEK293-ZNF669.GFP-ChIP-Seq(GSE58341)/Homer	GARTGGTCATCGCCC	0.01	-6.11	0.0039	237	0.0167	492.9	0.0139	180
RUNX1(Runt)/Jurkat-RUNX1-ChIP-Seq(GSE29180)/Homer	AAACCACARM	0.01	-5.83	0.0052	3067	0.2167	7369.2	0.2073	181
Six1(Homeobox)/Myoblast-Six1-ChIP-Chip(GSE20150)/Homer	GKVTCADRTTWC	0.01	-5.7	0.0059	678	0.0479	1535.2	0.0432	182
SPDEF(ETS)/VCaP-SPDEF-ChIP-Seq(SRA014231)/Homer	ASWTCCTGBT	0.01	-5.28	0.0088	3132	0.2213	7552.7	0.2124	183
GFY(?)/Promoter/Homer	ACTACAATTCCC	0.01	-5.26	0.009	205	0.0145	428.9	0.0121	184
GFX(?)/Promoter/Homer	ATTCTCGCGAGA	0.01	-5.22	0.0093	62	0.0044	110	0.0031	185
E2F(E2F)/Hela-CellCycle-Expression/Homer	TTSGCGCGAAAA	0.01	-5.22	0.0093	175	0.0124	360.6	0.0101	186
Sox4(HMG)/proB-Sox4-ChIP-Seq(GSE50066)/Homer	YCTTTGTTCC	0.01	-5.11	0.0103	2428	0.1716	5820.2	0.1637	187
NRF1(NRF)/MCF7-NRF1-ChIP-Seq(Unpublished)/Homer	CTGCGCATGCGC	0.01	-5.09	0.0105	557	0.0394	1258.3	0.0354	188
Hnf1(Homeobox)/Liver-Foxa2-Chip-Seq(GSE25694)/Homer	GGTTAAWCATTAA	0.01	-5.01	0.0112	388	0.0274	858.1	0.0241	189
Smad2(MAD)/ES-SMAD2-ChIP-Seq(GSE29422)/Homer	CTGTCTGG	0.01	-4.95	0.0119	4721	0.3336	11516	0.3239	190
GATA3(Zf),DR4/iTreg-Gata3-ChIP-Seq(GSE20898)/Homer	AGATGKDGAGATAAG	0.01	-4.65	0.016	227	0.016	486.7	0.0137	191
GATA:SCL(Zf,bHLH)/Ter119-SCL-ChIP-Seq(GSE18720)/Homer	CRGCTGBNGNSNNSAGATAA	0.1	-4.39	0.0206	327	0.0231	724.3	0.0204	192
ZNF143|STAF(Zf)/CUTLL-ZNF143-ChIP-Seq(GSE29600)/Homer	ATTTCCCAGVAKSCY	0.1	-4.01	0.03	1261	0.0891	2992.1	0.0842	193
NFkB-p65(RHD)/GM12787-p65-ChIP-Seq(GSE19485)/Homer	WGGGGATTTCCC	0.1	-3.89	0.0337	1420	0.1003	3387	0.0953	194
Sox15(HMG)/CPA-Sox15-ChIP-Seq(GSE62909)/Homer	RAACAATGGN	0.1	-3.37	0.056	2923	0.2066	7124.7	0.2004	195
E2F1(E2F)/Hela-E2F1-ChIP-Seq(GSE22478)/Homer	CWGGCGGGAA	0.1	-3.31	0.0594	803	0.0567	1895.5	0.0533	196
NRF(NRF)/Promoter/Homer	STGCGCATGCGC	0.1	-3.19	0.0666	611	0.0432	1431	0.0403	197
Zic(Zf)/Cerebellum-ZIC1.2-ChIP-Seq(GSE60731)/Homer	CCTGCTGAGH	0.1	-3.14	0.07	2582	0.1825	6290.9	0.1769	198
KLF5(Zf)/LoVo-KLF5-ChIP-Seq(GSE49402)/Homer	DGGGYGKGGC	0.1	-3.13	0.07	4553	0.3217	11200.2	0.315	199
ZNF317(Zf)/HEK293-ZNF317.GFP-ChIP-Seq(GSE58341)/Homer	GTCWGCTGTYYCTCT	0.1	-3.08	0.0737	236	0.0167	530.6	0.0149	200
PAX5(Paired,Homeobox)/GM12878-PAX5-ChIP-Seq(GSE32465)/Homer	GCAGCCAAGCRTGACH	0.1	-2.86	0.091	1171	0.0828	2813.9	0.0791	201
HIF2a(bHLH)/785_O-HIF2a-ChIP-Seq(GSE34871)/Homer	GCACGTACCC	0.1	-2.69	0.1077	862	0.0609	2060	0.0579	202
Arnt:Ahr(bHLH)/MCF7-Arnt-ChIP-Seq(Lo_et_al.)/Homer	TBGCACGCAA	0.1	-2.63	0.1139	1759	0.1243	4276.9	0.1203	203
PRDM14(Zf)/H1-PRDM14-ChIP-Seq(GSE22767)/Homer	RGGTCTCTAACY	0.1	-2.62	0.114	918	0.0649	2200.3	0.0619	204
bHLHE40(bHLH)/HepG2-BHLHE40-ChIP-Seq(GSE31477)/Homer	KCACGTGMCN	0.1	-2.57	0.1193	747	0.0528	1782.4	0.0501	205
Pax8(Paired,Homeobox)/Thyroid-Pax8-ChIP-Seq(GSE26938)/Homer	GTCATGCHTGRCTGS	0.1	-2.51	0.1264	1017	0.0719	2448.4	0.0689	206
c-Myc(bHLH)/LNCAP-cMyc-ChIP-Seq(Unpublished)/Homer	VCCACGTG	0.1	-2.5	0.1267	1218	0.0861	2945	0.0828	207
HOXA2(Homeobox)/mES-Hoxa2-ChIP-Seq(Donaldson_et_al.)/Homer	GYCATCMATCAT	0.1	-2.46	0.1306	248	0.0175	571	0.0161	208
ZNF467(Zf)/HEK293-ZNF467.GFP-ChIP-Seq(GSE58341)/Homer	TGGGGAAGGGCM	0.1	-2.36	0.1444	3169	0.2239	7798.3	0.2193	209
GATA3(Zf)/iTreg-Gata3-ChIP-Seq(GSE20898)/Homer	AGATAASR	0.1	-2.31	0.1507	3737	0.2641	9219.2	0.2593	210
Smad4(MAD)/ESC-SMAD4-ChIP-Seq(GSE29422)/Homer	VBSYGTCTGG	1	-2.17	0.1735	4717	0.3333	11681.1	0.3285	211
Max(bHLH)/K562-Max-ChIP-Seq(GSE31477)/Homer	RCCACGTGGYYN	1	-2.09	0.1859	1936	0.1368	4745.6	0.1335	212
NFkB-p50,p52(RHD)/Monocyte-p50-ChIP-Chip(Schreiber_et_al.)/Homer	GGGGGAATCCCC	1	-2.06	0.1917	355	0.0251	839.1	0.0236	213
CHR(?)/Hela-CellCycle-Expression/Homer	SRGTTTCAAA	1	-2.05	0.1917	1657	0.1171	4054.3	0.114	214
OCT:OCT(POU,Homeobox,IR1)/NPC-Brn2-ChIP-Seq(GSE35496)/Homer	ATGAATWATTCATGA	1	-1.98	0.2051	35	0.0025	72	0.002	215
ZNF519(Zf)/HEK293-ZNF519.GFP-ChIP-Seq(GSE58341)/Homer	GAGSCCGAGC	1	-1.92	0.2162	825	0.0583	1999.3	0.0562	216
Smad3(MAD)/NPC-Smad3-ChIP-Seq(GSE36673)/Homer	TWGTCTGV	1	-1.91	0.2172	7672	0.5422	19118.5	0.5377	217
Brachyury(T-box)/Mesoendoderm-Brachyury-ChIP-exo(GSE54963)/Homer	ANTTMRCASBNNNGTGYKAAN	1	-1.91	0.2172	685	0.0484	1654.3	0.0465	218
CEBP:CEBP(bZIP)/MEF-Chop-ChIP-Seq(GSE35681)/Homer	NTNATGCAAYMNNHTGMAAY	1	-1.88	0.2234	321	0.0227	761	0.0214	219
E2F7(E2F)/Hela-E2F7-ChIP-Seq(GSE32673)/Homer	VDTTTCCCGCCA	1	-1.87	0.2234	377	0.0266	899	0.0253	220
ZNF692(Zf)/HEK293-ZNF692.GFP-ChIP-Seq(GSE58341)/Homer	GTGGGCCCCA	1	-1.78	0.2436	419	0.0296	1004.5	0.0283	221
Gfi1b(Zf)/HPC7-Gfi1b-ChIP-Seq(GSE22178)/Homer	MAATCACTGC	1	-1.78	0.2436	1754	0.1239	4312.3	0.1213	222
Klf9(Zf)/GBM-Klf9-ChIP-Seq(GSE62211)/Homer	GCCACRCCCACY	1	-1.59	0.2905	1686	0.1191	4155.5	0.1169	223
ZNF16(Zf)/HEK293-ZNF16.GFP-ChIP-Seq(GSE58341)/Homer	MACCTTCYATGGCTCCCTAKTGCCY	1	-1.57	0.2959	27	0.0019	57.3	0.0016	224
n-Myc(bHLH)/mES-nMyc-ChIP-Seq(GSE11431)/Homer	VRCCACGTGG	1	-1.52	0.3099	1965	0.1389	4856.4	0.1366	225
Rfx5(HTH)/GM12878-Rfx5-ChIP-Seq(GSE31477)/Homer	SCCTAGCAACAG	1	-1.49	0.3168	1066	0.0753	2618.8	0.0737	226
Sox9(HMG)/Limb-SOX9-ChIP-Seq(GSE73225)/Homer	AGGVNCCTTTGT	1	-1.45	0.3282	2415	0.1707	5985.3	0.1683	227
CTCF-SatelliteElement(Zf?)/CD4+-CTCF-ChIP-Seq(Barski_et_al.)/Homer	TGCAGTTCCMVNWRTGGCCA	1	-1.31	0.376	47	0.0033	107.6	0.003	228
Foxh1(Forkhead)/hESC-FOXH1-ChIP-Seq(GSE29422)/Homer	NNTGTGGATTSS	1	-1.3	0.378	1480	0.1046	3662.5	0.103	229
Sox2(HMG)/mES-Sox2-ChIP-Seq(GSE11431)/Homer	BCCATTGTTC	1	-1.29	0.3838	2389	0.1688	5935	0.1669	230
CTCF(Zf)/CD4+-CTCF-ChIP-Seq(Barski_et_al.)/Homer	AYAGTGCCMYCTRGTGGCCA	1	-1.24	0.4003	473	0.0334	1158.6	0.0326	231
HIF-1a(bHLH)/MCF7-HIF1a-ChIP-Seq(GSE28352)/Homer	TACGTGCV	1	-1.17	0.4257	586	0.0414	1442.7	0.0406	232
EBNA1(EBV-virus)/Raji-EBNA1-ChIP-Seq(GSE30709)/Homer	GGYAGCAYDTGCTDCCCNNN	1	-1.08	0.465	44	0.0031	103.6	0.0029	233
GFY-Staf(?,Zf)/Promoter/Homer	RACTACAATTCCCAGAAKGC	1	-1.07	0.4685	182	0.0129	443.6	0.0125	234
Nkx2.2(Homeobox)/NPC-Nkx2.2-ChIP-Seq(GSE61673)/Homer	BTBRAGTGSN	1	-1.06	0.471	5428	0.3836	13579.8	0.382	235
RUNX2(Runt)/PCa-RUNX2-ChIP-Seq(GSE33889)/Homer	NWAACCACADNN	1	-0.913	0.5425	2361	0.1668	5903.9	0.1661	236
OCT:OCT(POU,Homeobox)/NPC-Brn1-ChIP-Seq(GSE35496)/Homer	ATGAATATTCATGAG	1	-0.688	0.6766	21	0.0015	52.3	0.0015	237
PU.1:IRF8(ETS:IRF)/pDC-Irf8-ChIP-Seq(GSE66899)/Homer	GGAAGTGAAAST	1	-0.685	0.6766	508	0.0359	1276.8	0.0359	238
Tbx20(T-box)/Heart-Tbx20-ChIP-Seq(GSE29636)/Homer	GGTGYTGACAGS	1	-0.646	0.6993	588	0.0416	1480.4	0.0416	239
p53(p53)/Saos-p53-ChIP-Seq(GSE15780)/Homer	RRCATGYCYRGRCATGYYYN	1	-0.639	0.6993	223	0.0158	562.2	0.0158	240
p53(p53)/Saos-p53-ChIP-Seq/Homer	RRCATGYCYRGRCATGYYYN	1	-0.639	0.6993	223	0.0158	562.2	0.0158	241
PU.1(ETS)/ThioMac-PU.1-ChIP-Seq(GSE21512)/Homer	AGAGGAAGTG	1	-0.544	0.765	1424	0.1006	3595.4	0.1011	242
Sox6(HMG)/Myotubes-Sox6-ChIP-Seq(GSE32627)/Homer	CCATTGTTNY	1	-0.532	0.7709	4122	0.2913	10386	0.2921	243
PAX3:FKHR-fusion(Paired,Homeobox)/Rh4-PAX3:FKHR-ChIP-Seq(GSE19063)/Homer	ACCRTGACTAATTNN	1	-0.517	0.7798	506	0.0358	1284.2	0.0361	244
ZFP3(Zf)/HEK293-ZFP3.GFP-ChIP-Seq(GSE58341)/Homer	GGGTTTTGAAGGATGARTAGGAGTT	1	-0.483	0.8031	3	0.0002	8.9	0.0002	245
Mouse_Recombination_Hotspot(Zf)/Testis-DMC1-ChIP-Seq(GSE24438)/Homer	ACTYKNATTCGTGNTACTTC	1	-0.465	0.8145	148	0.0105	381.3	0.0107	246
p53(p53)/mES-cMyc-ChIP-Seq(GSE11431)/Homer	ACATGCCCGGGCAT	1	-0.443	0.829	46	0.0033	121.4	0.0034	247
T1ISRE(IRF)/ThioMac-Ifnb-Expression/Homer	ACTTTCGTTTCT	1	-0.435	0.8322	32	0.0023	85.1	0.0024	248
Maz(Zf)/HepG2-Maz-ChIP-Seq(GSE31477)/Homer	GGGGGGGG	1	-0.432	0.8322	4692	0.3316	11841.8	0.3331	249
ELF5(ETS)/T47D-ELF5-ChIP-Seq(GSE30407)/Homer	ACVAGGAAGT	1	-0.419	0.8392	2157	0.1524	5462.4	0.1536	250
IRF4(IRF)/GM12878-IRF4-ChIP-Seq(GSE32465)/Homer	ACTGAAACCA	1	-0.392	0.8588	1069	0.0755	2721.5	0.0765	251
PAX6(Paired,Homeobox)/Forebrain-Pax6-ChIP-Seq(GSE66961)/Homer	NGTGTTCAVTSAAGCGKAAA	1	-0.364	0.8797	240	0.017	622.1	0.0175	252
ZNF528(Zf)/HEK293-ZNF528.GFP-ChIP-Seq(GSE58341)/Homer	AGAAATGACTTCCCT	1	-0.317	0.9184	15	0.0011	43.1	0.0012	253
Tbox:Smad(T-box,MAD)/ESCd5-Smad2_3-ChIP-Seq(GSE29422)/Homer	AGGTGHCAGACA	1	-0.258	0.9705	471	0.0333	1223	0.0344	254
EHF(ETS)/LoVo-EHF-ChIP-Seq(GSE49402)/Homer	AVCAGGAAGT	1	-0.245	0.9791	3739	0.2642	9496.5	0.2671	255
BMAL1(bHLH)/Liver-Bmal1-ChIP-Seq(GSE39860)/Homer	GNCACGTG	1	-0.2	1	4587	0.3241	11651.9	0.3277	256
ZNF415(Zf)/HEK293-ZNF415.GFP-ChIP-Seq(GSE58341)/Homer	GRTGMTRGAGCC	1	-0.198	1	1654	0.1169	4243.2	0.1193	257
ZNF416(Zf)/HEK293-ZNF416.GFP-ChIP-Seq(GSE58341)/Homer	WDNCTGGGCA	1	-0.189	1	4032	0.2849	10257.8	0.2885	258
ZNF136(Zf)/HEK293-ZNF136.GFP-ChIP-Seq(GSE58341)/Homer	YTKGATAHAGTATTCTWGGTNGGCA	1	-0.177	1	208	0.0147	558.3	0.0157	259
ZNF165(Zf)/WHIM12-ZNF165-ChIP-Seq(GSE65937)/Homer	AAGGKGRCGCAGGCA	1	-0.174	1	412	0.0291	1086	0.0305	260
Bcl6(Zf)/Liver-Bcl6-ChIP-Seq(GSE31578)/Homer	NNNCTTTCCAGGAAA	1	-0.162	1	3968	0.2804	10108.7	0.2843	261
ZNF264(Zf)/HEK293-ZNF264.GFP-ChIP-Seq(GSE58341)/Homer	RGGGCACTAACY	1	-0.132	1	1875	0.1325	4828.2	0.1358	262
Pax7(Paired,Homeobox),longest/Myoblast-Pax7-ChIP-Seq(GSE25064)/Homer	NTAATTDGCYAATTANNWWD	1	-0.129	1	59	0.0042	171.4	0.0048	263
ZNF41(Zf)/HEK293-ZNF41.GFP-ChIP-Seq(GSE58341)/Homer	CCTCATGGTGYCYTWYTCCCTTGTG	1	-0.101	1	62	0.0044	182.9	0.0051	264
p63(p53)/Keratinocyte-p63-ChIP-Seq(GSE17611)/Homer	NNDRCATGYCYNRRCATGYH	1	-0.101	1	940	0.0664	2459.6	0.0692	265
c-Myc(bHLH)/mES-cMyc-ChIP-Seq(GSE11431)/Homer	VVCCACGTGG	1	-0.0963	1	1365	0.0965	3547.4	0.0998	266
RARg(NR)/ES-RARg-ChIP-Seq(GSE30538)/Homer	AGGTCAAGGTCA	1	-0.0894	1	321	0.0227	868.2	0.0244	267
Sox10(HMG)/SciaticNerve-Sox3-ChIP-Seq(GSE35132)/Homer	CCWTTGTYYB	1	-0.0873	1	4211	0.2976	10768.2	0.3029	268
Oct4:Sox17(POU,Homeobox,HMG)/F9-Sox17-ChIP-Seq(GSE44553)/Homer	CCATTGTATGCAAAT	1	-0.0852	1	283	0.02	770.2	0.0217	269
Sox3(HMG)/NPC-Sox3-ChIP-Seq(GSE33059)/Homer	CCWTTGTY	1	-0.0802	1	4451	0.3145	11380.3	0.3201	270
Pax7(Paired,Homeobox)/Myoblast-Pax7-ChIP-Seq(GSE25064)/Homer	TAATCAATTA	1	-0.0675	1	205	0.0145	570.4	0.016	271
ZNF189(Zf)/HEK293-ZNF189.GFP-ChIP-Seq(GSE58341)/Homer	TGGAACAGMA	1	-0.0521	1	2533	0.179	6552.5	0.1843	272
REST-NRSF(Zf)/Jurkat-NRSF-ChIP-Seq/Homer	GGMGCTGTCCATGGTGCTGA	1	-0.0517	1	18	0.0013	64.9	0.0018	273
YY1(Zf)/Promoter/Homer	CAAGATGGCGGC	1	-0.0378	1	256	0.0181	716.3	0.0201	274
bZIP:IRF(bZIP,IRF)/Th17-BatF-ChIP-Seq(GSE39756)/Homer	NAGTTTCABTHTGACTNW	1	-0.0331	1	1237	0.0874	3265.9	0.0919	275
SpiB(ETS)/OCILY3-SPIB-ChIP-Seq(GSE56857)/Homer	AAAGRGGAAGTG	1	-0.0222	1	633	0.0447	1717.3	0.0483	276
BORIS(Zf)/K562-CTCFL-ChIP-Seq(GSE32465)/Homer	CNNBRGCGCCCCCTGSTGGC	1	-0.0204	1	772	0.0546	2081.6	0.0585	277
PBX1(Homeobox)/MCF7-PBX1-ChIP-Seq(GSE28007)/Homer	GSCTGTCACTCA	1	-0.0134	1	196	0.0139	573.5	0.0161	278
PR(NR)/T47D-PR-ChIP-Seq(GSE31130)/Homer	VAGRACAKNCTGTBC	1	-0.0117	1	5948	0.4203	15278.1	0.4297	279
FOXA1:AR(Forkhead,NR)/LNCAP-AR-ChIP-Seq(GSE27824)/Homer	AGTAAACAAAAAAGAACAND	1	-0.00887	1	244	0.0172	709.4	0.02	280
Brn2(POU,Homeobox)/NPC-Brn2-ChIP-Seq(GSE35496)/Homer	ATGAATATTC	1	-0.0074	1	168	0.0119	505.4	0.0142	281
PRDM1(Zf)/Hela-PRDM1-ChIP-Seq(GSE31477)/Homer	ACTTTCACTTTC	1	-0.00577	1	1508	0.1066	4025.3	0.1132	282
Pit1+1bp(Homeobox)/GCrat-Pit1-ChIP-Seq(GSE58009)/Homer	ATGCATAATTCA	1	-0.0028	1	684	0.0483	1901.8	0.0535	283
HNF6(Homeobox)/Liver-Hnf6-ChIP-Seq(ERP000394)/Homer	NTATYGATCH	1	-0.00172	1	1143	0.0808	3116	0.0876	284
ZNF382(Zf)/HEK293-ZNF382.GFP-ChIP-Seq(GSE58341)/Homer	GNCTGTASTRNTGBCTCHTT	1	-0.00168	1	62	0.0044	220.5	0.0062	285
DMRT1(DM)/Testis-DMRT1-ChIP-Seq(GSE64892)/Homer	TWGHWACAWTGTWDC	1	-0.00137	1	544	0.0384	1545.6	0.0435	286
GRHL2(CP2)/HBE-GRHL2-ChIP-Seq(GSE46194)/Homer	AAACYKGTTWDACMRGTTTB	1	-0.00121	1	930	0.0657	2567.9	0.0722	287
HIF-1b(HLH)/T47D-HIF1b-ChIP-Seq(GSE59937)/Homer	RTACGTGC	1	-0.00106	1	2698	0.1907	7143.6	0.2009	288
Nkx2.5(Homeobox)/HL1-Nkx2.5.biotin-ChIP-Seq(GSE21529)/Homer	RRSCACTYAA	1	-0.000299	1	5800	0.4099	15077.8	0.4241	289
PRDM9(Zf)/Testis-DMC1-ChIP-Seq(GSE35498)/Homer	ADGGYAGYAGCATCT	1	-0.000221	1	1080	0.0763	3000.5	0.0844	290
KLF10(Zf)/HEK293-KLF10.GFP-ChIP-Seq(GSE58341)/Homer	GGGGGTGTGTCC	1	-0.000129	1	2015	0.1424	5451.9	0.1533	291
DMRT6(DM)/Testis-DMRT6-ChIP-Seq(GSE60440)/Homer	YDGHTACAWTGTADC	1	-8.5e-05	1	439	0.031	1308.5	0.0368	292
Brn1(POU,Homeobox)/NPC-Brn1-ChIP-Seq(GSE35496)/Homer	TATGCWAATBAV	1	-5e-06	1	659	0.0466	1947.1	0.0548	293
NFY(CCAAT)/Promoter/Homer	RGCCAATSRG	1	-2e-06	1	2142	0.1514	5883.8	0.1655	294
Tgif2(Homeobox)/mES-Tgif2-ChIP-Seq(GSE55404)/Homer	TGTCANYT	1	-1e-06	1	7546	0.5332	19673.9	0.5534	295
NPAS2(bHLH)/Liver-NPAS2-ChIP-Seq(GSE39860)/Homer	KCCACGTGAC	1	-1e-06	1	2725	0.1926	7424.3	0.2088	296
Oct4(POU,Homeobox)/mES-Oct4-ChIP-Seq(GSE11431)/Homer	ATTTGCATAW	1	0	1	993	0.0702	2890.6	0.0813	319
Oct2(POU,Homeobox)/Bcell-Oct2-ChIP-Seq(GSE21512)/Homer	ATATGCAAAT	1	0	1	559	0.0395	1729.9	0.0487	319
Tgif1(Homeobox)/mES-Tgif1-ChIP-Seq(GSE55404)/Homer	YTGWCADY	1	0	1	7108	0.5023	18658.5	0.5248	319
Eomes(T-box)/H9-Eomes-ChIP-Seq(GSE26097)/Homer	ATTAACACCT	1	0	1	4846	0.3424	12951.7	0.3643	319
OCT4-SOX2-TCF-NANOG(POU,Homeobox,HMG)/mES-Oct4-ChIP-Seq(GSE11431)/Homer	ATTTGCATAACAATG	1	0	1	372	0.0263	1223.1	0.0344	319
PU.1-IRF(ETS:IRF)/Bcell-PU.1-ChIP-Seq(GSE21512)/Homer	MGGAAGTGAAAC	1	0	1	3591	0.2538	9760	0.2745	319
Pitx1(Homeobox)/Chicken-Pitx1-ChIP-Seq(GSE38910)/Homer	TAATCCCN	1	0	1	9242	0.6531	24012	0.6754	319
Oct6(POU,Homeobox)/NPC-Oct6-ChIP-Seq(GSE35496)/Homer	WATGCAAATGAG	1	0	1	931	0.0658	2780.3	0.0782	319
Nkx3.1(Homeobox)/LNCaP-Nkx3.1-ChIP-Seq(GSE28264)/Homer	AAGCACTTAA	1	0	1	5731	0.405	15297.7	0.4303	319
Pbx3(Homeobox)/GM12878-PBX3-ChIP-Seq(GSE32465)/Homer	SCTGTCAMTCAN	1	0	1	501	0.0354	1625.6	0.0457	319
Meis1(Homeobox)/MastCells-Meis1-ChIP-Seq(GSE48085)/Homer	VGCTGWCAVB	1	0	1	4270	0.3017	11617.7	0.3268	319
Pknox1(Homeobox)/ES-Prep1-ChIP-Seq(GSE63282)/Homer	SCTGTCAVTCAV	1	0	1	444	0.0314	1492.9	0.042	319
Tbet(T-box)/CD8-Tbet-ChIP-Seq(GSE33802)/Homer	AGGTGTGAAM	1	0	1	2240	0.1583	6398.7	0.18	319
ZBTB12(Zf)/HEK293-ZBTB12.GFP-ChIP-Seq(GSE58341)/Homer	NGNTCTAGAACCNGV	1	0	1	1197	0.0846	3613.4	0.1016	319
Bapx1(Homeobox)/VertebralCol-Bapx1-ChIP-Seq(GSE36672)/Homer	TTRAGTGSYK	1	0	1	5383	0.3804	14655.5	0.4122	319
AR-halfsite(NR)/LNCaP-AR-ChIP-Seq(GSE27824)/Homer	CCAGGAACAG	1	0	1	9033	0.6383	24033	0.676	319
CRX(Homeobox)/Retina-Crx-ChIP-Seq(GSE20012)/Homer	GCTAATCC	1	0	1	5586	0.3947	15339.8	0.4315	319
E2A(bHLH),near_PU.1/Bcell-PU.1-ChIP-Seq(GSE21512)/Homer	NVCACCTGBN	1	0	1	2104	0.1487	10775.3	0.3031	319
GSC(Homeobox)/FrogEmbryos-GSC-ChIP-Seq(DRA000576)/Homer	RGGATTAR	1	0	1	2819	0.1992	8376.2	0.2356	319
Nkx2.1(Homeobox)/LungAC-Nkx2.1-ChIP-Seq(GSE43252)/Homer	RSCACTYRAG	1	0	1	7160	0.506	19306.9	0.543	319
Otx2(Homeobox)/EpiLC-Otx2-ChIP-Seq(GSE56098)/Homer	NYTAATCCYB	1	0	1	1978	0.1398	6079.4	0.171	319
Pit1(Homeobox)/GCrat-Pit1-ChIP-Seq(GSE58009)/Homer	ATGMATATDC	1	0	1	1996	0.1411	6021.5	0.1694	319
Tbx5(T-box)/HL1-Tbx5.biotin-ChIP-Seq(GSE21529)/Homer	AGGTGTCA	1	0	1	6819	0.4819	19699.5	0.5541	319

## Sheet: NR2F2_GD3.5_Uterus_B
Motif Name	Consensus	P-value	Log P-value	q-value (Benjamini)	# of Target Sequences with Motif(of 8283)	% of Target Sequences with Motif	# of Background Sequences with Motif(of 41449)	% of Background Sequences with Motif	Rank
TR4(NR),DR1/Hela-TR4-ChIP-Seq(GSE24685)/Homer	GAGGTCAAAGGTCA	1e-496	-1140	0	1124	0.1357	932.6	0.0225	1
Esrrb(NR)/mES-Esrrb-ChIP-Seq(GSE11431)/Homer	KTGACCTTGA	1e-444	-1020	0	2605	0.3144	5173.5	0.1248	2
Erra(NR)/HepG2-Erra-ChIP-Seq(GSE31477)/Homer	CAAAGGTCAG	1e-401	-924	0	5429	0.6552	17451.2	0.421	3
RXR(NR),DR1/3T3L1-RXR-ChIP-Seq(GSE13511)/Homer	TAGGGCAAAGGTCA	1e-347	-800	0	3432	0.4142	9055.2	0.2185	4
PPARE(NR),DR1/3T3L1-Pparg-ChIP-Seq(GSE13511)/Homer	TGACCTTTGCCCCA	1e-342	-789	0	3052	0.3683	7600.2	0.1834	5
Nur77(NR)/K562-NR4A1-ChIP-Seq(GSE31363)/Homer	TGACCTTTNCNT	1e-270	-623	0	962	0.1161	1247.1	0.0301	6
HNF4a(NR),DR1/HepG2-HNF4a-ChIP-Seq(GSE25021)/Homer	CARRGKBCAAAGTYCA	1e-242	-558	0	1715	0.207	3628.1	0.0875	7
Tcf21(bHLH)/ArterySmoothMuscle-Tcf21-ChIP-Seq(GSE61369)/Homer	NAACAGCTGG	1e-203	-468	0	2709	0.3269	7728.1	0.1865	8
HOXB13(Homeobox)/ProstateTumor-HOXB13-ChIP-Seq(GSE56288)/Homer	TTTTATKRGG	1e-196	-453	0	2588	0.3123	7324	0.1767	9
Atoh1(bHLH)/Cerebellum-Atoh1-ChIP-Seq(GSE22111)/Homer	VNRVCAGCTGGY	1e-177	-408	0	2848	0.3437	8646.1	0.2086	10
Cdx2(Homeobox)/mES-Cdx2-ChIP-Seq(GSE14586)/Homer	GYMATAAAAH	1e-170	-394	0	1879	0.2268	4865.2	0.1174	11
Unknown(Homeobox)/Limb-p300-ChIP-Seq/Homer	SSCMATWAAA	1e-168	-388	0	1846	0.2228	4768	0.115	12
ZBTB18(Zf)/HEK293-ZBTB18.GFP-ChIP-Seq(GSE58341)/Homer	AACATCTGGA	1e-166	-385	0	1611	0.1944	3922	0.0946	13
HOXD13(Homeobox)/Chicken-Hoxd13-ChIP-Seq(GSE38910)/Homer	NCYAATAAAA	1e-165	-381	0	2588	0.3123	7727.7	0.1864	14
Ap4(bHLH)/AML-Tfap4-ChIP-Seq(GSE45738)/Homer	NAHCAGCTGD	1e-127	-294	0	2960	0.3572	9909.8	0.2391	15
NeuroD1(bHLH)/Islet-NeuroD1-ChIP-Seq(GSE30298)/Homer	GCCATCTGTT	1e-109	-253	0	2098	0.2532	6536.5	0.1577	16
Olig2(bHLH)/Neuron-Olig2-ChIP-Seq(GSE30882)/Homer	RCCATMTGTT	1e-99	-230	0	3840	0.4634	14503.9	0.3499	17
NF1(CTF)/LNCAP-NF1-ChIP-Seq(Unpublished)/Homer	CYTGGCABNSTGCCAR	1e-97	-224	0	1165	0.1406	3047.8	0.0735	18
Atf7(bZIP)/3T3L1-Atf7-ChIP-Seq(GSE56872)/Homer	NGRTGACGTCAY	1e-96	-222	0	1156	0.1395	3026.2	0.073	19
HOXA9(Homeobox)/HSC-Hoxa9-ChIP-Seq(GSE33509)/Homer	GGCCATAAATCA	1e-88	-203	0	1438	0.1735	4205.6	0.1015	20
c-Jun-CRE(bZIP)/K562-cJun-ChIP-Seq(GSE31477)/Homer	ATGACGTCATCY	1e-86	-199	0	794	0.0958	1845.9	0.0445	21
Atf2(bZIP)/3T3L1-Atf2-ChIP-Seq(GSE56872)/Homer	NRRTGACGTCAT	1e-85	-197	0	876	0.1057	2138.8	0.0516	22
Tcf12(bHLH)/GM12878-Tcf12-ChIP-Seq(GSE32465)/Homer	VCAGCTGYTG	1e-84	-195	0	2337	0.282	7997	0.1929	23
Atf1(bZIP)/K562-ATF1-ChIP-Seq(GSE31477)/Homer	GATGACGTCA	1e-84	-194	0	1444	0.1743	4289	0.1035	24
Fosl2(bZIP)/3T3L1-Fosl2-ChIP-Seq(GSE56872)/Homer	NATGASTCABNN	1e-82	-191	0	822	0.0992	1975.8	0.0477	25
VDR(NR),DR3/GM10855-VDR+vitD-ChIP-Seq(GSE22484)/Homer	ARAGGTCANWGAGTTCANNN	1e-81	-187	0	694	0.0838	1557	0.0376	26
Fra1(bZIP)/BT549-Fra1-ChIP-Seq(GSE46166)/Homer	NNATGASTCATH	1e-81	-187	0	1179	0.1423	3303	0.0797	27
Myf5(bHLH)/GM-Myf5-ChIP-Seq(GSE24852)/Homer	BAACAGCTGT	1e-79	-183	0	1747	0.2108	5589.3	0.1348	28
AP-1(bZIP)/ThioMac-PU.1-ChIP-Seq(GSE21512)/Homer	VTGACTCATC	1e-76	-176	0	1474	0.1779	4527.8	0.1092	29
MyoD(bHLH)/Myotube-MyoD-ChIP-Seq(GSE21614)/Homer	RRCAGCTGYTSY	1e-75	-175	0	1968	0.2375	6586	0.1589	30
Atf3(bZIP)/GBM-ATF3-ChIP-Seq(GSE33912)/Homer	DATGASTCATHN	1e-75	-173	0	1333	0.1609	3986	0.0962	31
Nr5a2(NR)/Pancreas-LRH1-ChIP-Seq(GSE34295)/Homer	BTCAAGGTCA	1e-70	-162	0	1870	0.2257	6277.4	0.1515	32
BATF(bZIP)/Th17-BATF-ChIP-Seq(GSE39756)/Homer	DATGASTCAT	1e-67	-156	0	1327	0.1601	4083.7	0.0985	33
FXR(NR),IR1/Liver-FXR-ChIP-Seq(Chong_et_al.)/Homer	AGGTCANTGACCTB	1e-66	-154	0	1042	0.1258	2975.1	0.0718	34
THRa(NR)/C17.2-THRa-ChIP-Seq(GSE38347)/Homer	GGTCANYTGAGGWCA	1e-65	-151	0	1121	0.1353	3301.4	0.0797	35
MyoG(bHLH)/C2C12-MyoG-ChIP-Seq(GSE36024)/Homer	AACAGCTG	1e-65	-150	0	2396	0.2892	8687.7	0.2096	36
Jun-AP1(bZIP)/K562-cJun-ChIP-Seq(GSE31477)/Homer	GATGASTCATCN	1e-63	-145	0	598	0.0722	1403.7	0.0339	37
Hoxc9(Homeobox)/Ainv15-Hoxc9-ChIP-Seq(GSE21812)/Homer	GGCCATAAATCA	1e-62	-144	0	1034	0.1248	3008.4	0.0726	38
Ascl1(bHLH)/NeuralTubes-Ascl1-ChIP-Seq(GSE55840)/Homer	NNVVCAGCTGBN	1e-53	-124	0	3204	0.3867	12699.3	0.3064	39
LXRE(NR),DR4/RAW-LXRb.biotin-ChIP-Seq(GSE21512)/Homer	RGGTTACTANAGGTCA	1e-48	-111	0	213	0.0257	321.2	0.0077	40
Reverb(NR),DR2/RAW-Reverba.biotin-ChIP-Seq(GSE45914)/Homer	GTRGGTCASTGGGTCA	1e-45	-105	0	419	0.0506	966.2	0.0233	41
Bach2(bZIP)/OCILy7-Bach2-ChIP-Seq(GSE44420)/Homer	TGCTGAGTCA	1e-44	-103	0	486	0.0587	1205.3	0.0291	42
Foxo1(Forkhead)/RAW-Foxo1-ChIP-Seq(Fan_et_al.)/Homer	CTGTTTAC	1e-42	-97.5	0	3309	0.3993	13573.4	0.3275	43
Tlx?(NR)/NPC-H3K4me1-ChIP-Seq(GSE16256)/Homer	CTGGCAGSCTGCCA	1e-41	-95.4	0	1053	0.1271	3442.5	0.0831	44
RORgt(NR)/EL4-RORgt.Flag-ChIP-Seq(GSE56019)/Homer	AAYTAGGTCA	1e-39	-90.3	0	351	0.0424	800	0.0193	45
EBF(EBF)/proBcell-EBF-ChIP-Seq(GSE21978)/Homer	DGTCCCYRGGGA	1e-37	-87.3	0	604	0.0729	1723.9	0.0416	46
Lhx1(Homeobox)/EmbryoCarcinoma-Lhx1-ChIP-Seq(GSE70957)/Homer	NNYTAATTAR	1e-37	-86.4	0	1979	0.2388	7551.9	0.1822	47
Nr5a2(NR)/mES-Nr5a2-ChIP-Seq(GSE19019)/Homer	BTCAAGGTCA	1e-36	-83.8	0	1363	0.1645	4862.1	0.1173	48
GRE(NR),IR3/RAW264.7-GRE-ChIP-Seq(Unpublished)/Homer	VAGRACAKWCTGTYC	1e-34	-79.5	0	550	0.0664	1568.4	0.0378	49
Lhx2(Homeobox)/HFSC-Lhx2-ChIP-Seq(GSE48068)/Homer	TAATTAGN	1e-33	-77.1	0	1841	0.2222	7053.3	0.1702	50
RAR:RXR(NR),DR5/ES-RAR-ChIP-Seq(GSE56893)/Homer	RGGTCADNNAGAGGTCAV	1e-32	-75.4	0	149	0.018	231.2	0.0056	51
ERE(NR),IR3/MCF7-ERa-ChIP-Seq(Unpublished)/Homer	VAGGTCACNSTGACC	1e-29	-68.6	0	692	0.0835	2201.6	0.0531	52
FOXP1(Forkhead)/H9-FOXP1-ChIP-Seq(GSE31006)/Homer	NYYTGTTTACHN	1e-28	-66	0	886	0.1069	3020.9	0.0729	53
PGR(NR)/EndoStromal-PGR-ChIP-Seq(GSE69539)/Homer	AAGAACATWHTGTTC	1e-28	-65	0	514	0.062	1527.8	0.0369	54
RAR:RXR(NR),DR5/ES-RAR-ChIP-Seq(GSE56893)/Homer	AGGTCAAGGTCA	1e-27	-64.4	0	561	0.0677	1714	0.0414	55
GRE(NR),IR3/A549-GR-ChIP-Seq(GSE32465)/Homer	NRGVACABNVTGTYCY	1e-27	-62.5	0	337	0.0407	881.5	0.0213	56
EBF1(EBF)/Near-E2A-ChIP-Seq(GSE21512)/Homer	GTCCCCWGGGGA	1e-24	-55.8	0	2220	0.2679	9123.2	0.2201	57
CEBP(bZIP)/ThioMac-CEBPb-ChIP-Seq(GSE21512)/Homer	ATTGCGCAAC	1e-23	-53.9	0	1050	0.1267	3854.5	0.093	58
Nkx6.1(Homeobox)/Islet-Nkx6.1-ChIP-Seq(GSE40975)/Homer	GKTAATGR	1e-22	-52.3	0	3661	0.4418	16097.4	0.3884	59
Isl1(Homeobox)/Neuron-Isl1-ChIP-Seq(GSE31456)/Homer	CTAATKGV	1e-22	-51.9	0	3111	0.3755	13430.4	0.324	60
SCL(bHLH)/HPC7-Scl-ChIP-Seq(GSE13511)/Homer	AVCAGCTG	1e-22	-51.9	0	6323	0.7631	29635.7	0.715	61
Lhx3(Homeobox)/Neuron-Lhx3-ChIP-Seq(GSE31456)/Homer	ADBTAATTAR	1e-22	-51.8	0	2622	0.3164	11092.4	0.2676	62
MITF(bHLH)/MastCells-MITF-ChIP-Seq(GSE48085)/Homer	RTCATGTGAC	1e-20	-48.3	0	1656	0.1999	6646.6	0.1604	63
FoxL2(Forkhead)/Ovary-FoxL2-ChIP-Seq(GSE60858)/Homer	WWTRTAAACAVG	1e-20	-46.6	0	1502	0.1813	5972.5	0.1441	64
STAT4(Stat)/CD4-Stat4-ChIP-Seq(GSE22104)/Homer	NYTTCCWGGAAR	1e-19	-45.2	0	1656	0.1999	6699.4	0.1616	65
Foxa2(Forkhead)/Liver-Foxa2-ChIP-Seq(GSE25694)/Homer	CYTGTTTACWYW	1e-19	-44.9	0	1344	0.1622	5283.5	0.1275	66
JunD(bZIP)/K562-JunD-ChIP-Seq/Homer	ATGACGTCATCN	1e-19	-43.9	0	239	0.0288	629.2	0.0152	67
NF1-halfsite(CTF)/LNCaP-NF1-ChIP-Seq(Unpublished)/Homer	YTGCCAAG	1e-17	-40.9	0	2996	0.3616	13120.5	0.3166	68
Tcf3(HMG)/mES-Tcf3-ChIP-Seq(GSE11724)/Homer	ASWTCAAAGG	1e-17	-40.7	0	566	0.0683	1941.4	0.0468	69
Ptf1a(bHLH)/Panc1-Ptf1a-ChIP-Seq(GSE47459)/Homer	ACAGCTGTTN	1e-16	-39.1	0	4420	0.5334	20174.4	0.4867	70
Stat3(Stat)/mES-Stat3-ChIP-Seq(GSE11431)/Homer	CTTCCGGGAA	1e-16	-39	0	1015	0.1225	3902.8	0.0942	71
Rbpj1(?)/Panc1-Rbpj1-ChIP-Seq(GSE47459)/Homer	HTTTCCCASG	1e-16	-38.8	0	2518	0.3039	10873.9	0.2623	72
Stat3+il21(Stat)/CD4-Stat3-ChIP-Seq(GSE19198)/Homer	SVYTTCCNGGAARB	1e-15	-36	0	1295	0.1563	5210.8	0.1257	73
GATA(Zf),IR4/iTreg-Gata3-ChIP-Seq(GSE20898)/Homer	NAGATWNBNATCTNN	1e-15	-34.9	0	174	0.021	446	0.0108	74
Egr1(Zf)/K562-Egr1-ChIP-Seq(GSE32465)/Homer	TGCGTGGGYG	1e-14	-34.4	0	1644	0.1984	6849	0.1652	75
CRE(bZIP)/Promoter/Homer	CSGTGACGTCAC	1e-14	-34.4	0	477	0.0576	1636.9	0.0395	76
TEAD4(TEA)/Tropoblast-Tead4-ChIP-Seq(GSE37350)/Homer	CCWGGAATGY	1e-13	-31.9	0	1444	0.1743	5972.8	0.1441	77
BMYB(HTH)/Hela-BMYB-ChIP-Seq(GSE27030)/Homer	NHAACBGYYV	1e-13	-30.2	0	2470	0.2981	10854.1	0.2619	78
Tcf4(HMG)/Hct116-Tcf4-ChIP-Seq(SRA012054)/Homer	ASATCAAAGGVA	1e-13	-30.1	0	870	0.105	3394.1	0.0819	79
TEAD(TEA)/Fibroblast-PU.1-ChIP-Seq(Unpublished)/Homer	YCWGGAATGY	1e-13	-30	0	1104	0.1332	4449.3	0.1073	80
Mef2c(MADS)/GM12878-Mef2c-ChIP-Seq(GSE32465)/Homer	DCYAAAAATAGM	1e-12	-29.6	0	710	0.0857	2693.4	0.065	81
Mef2d(MADS)/Retina-Mef2d-ChIP-Seq(GSE61391)/Homer	GCTATTTTTAGC	1e-12	-29.3	0	325	0.0392	1062.6	0.0256	82
Sp1(Zf)/Promoter/Homer	GGCCCCGCCCCC	1e-12	-27.9	0	943	0.1138	3757.1	0.0906	83
STAT5(Stat)/mCD4+-Stat5-ChIP-Seq(GSE12346)/Homer	RTTTCTNAGAAA	1e-11	-26.9	0	642	0.0775	2433.2	0.0587	84
Unknown-ESC-element(?)/mES-Nanog-ChIP-Seq(GSE11724)/Homer	CACAGCAGGGGG	1e-11	-26.3	0	1161	0.1401	4780.3	0.1153	85
STAT1(Stat)/HelaS3-STAT1-ChIP-Seq(GSE12782)/Homer	NATTTCCNGGAAAT	1e-11	-25.9	0	557	0.0672	2077.1	0.0501	86
Fox:Ebox(Forkhead,bHLH)/Panc1-Foxa2-ChIP-Seq(GSE47459)/Homer	NNNVCTGWGYAAACASN	1e-10	-25.2	0	1621	0.1956	6946.4	0.1676	87
Atf4(bZIP)/MEF-Atf4-ChIP-Seq(GSE35681)/Homer	MTGATGCAAT	1e-10	-25.1	0	420	0.0507	1499.5	0.0362	88
ZFX(Zf)/mES-Zfx-ChIP-Seq(GSE11431)/Homer	AGGCCTRG	1e-10	-24.7	0	2442	0.2947	10872.3	0.2623	89
Nrf2(bZIP)/Lymphoblast-Nrf2-ChIP-Seq(GSE37589)/Homer	HTGCTGAGTCAT	1e-10	-24.4	0	123	0.0148	319.8	0.0077	90
Mef2b(MADS)/HEK293-Mef2b.V5-ChIP-Seq(GSE67450)/Homer	GCTATTTTTGGM	1e-10	-24.2	0	1232	0.1487	5153.8	0.1243	91
Znf263(Zf)/K562-Znf263-ChIP-Seq(GSE31477)/Homer	CVGTSCTCCC	1e-10	-24	0	3425	0.4133	15685.4	0.3784	92
NF1:FOXA1(CTF,Forkhead)/LNCAP-FOXA1-ChIP-Seq(GSE27824)/Homer	WNTGTTTRYTTTGGCA	1e-10	-23.8	0	126	0.0152	333.4	0.008	93
Egr2(Zf)/Thymocytes-Egr2-ChIP-Seq(GSE34254)/Homer	NGCGTGGGCGGR	1e-10	-23.6	0	534	0.0644	2009.2	0.0485	94
ARE(NR)/LNCAP-AR-ChIP-Seq(GSE27824)/Homer	RGRACASNSTGTYCYB	1e-10	-23.5	0	583	0.0704	2225.6	0.0537	95
Elk4(ETS)/Hela-Elk4-ChIP-Seq(GSE31477)/Homer	NRYTTCCGGY	1e-10	-23.4	0	1191	0.1437	4980.4	0.1202	96
TCFL2(HMG)/K562-TCF7L2-ChIP-Seq(GSE29196)/Homer	ACWTCAAAGG	1e-10	-23.1	0	203	0.0245	629	0.0152	97
NF-E2(bZIP)/K562-NFE2-ChIP-Seq(GSE31477)/Homer	GATGACTCAGCA	1e-09	-23	0	138	0.0167	381.2	0.0092	98
HEB(bHLH)/mES-Heb-ChIP-Seq(GSE53233)/Homer	VCAGCTGBNN	1e-09	-22.9	0	3371	0.4068	15455.7	0.3729	99
RUNX-AML(Runt)/CD4+-PolII-ChIP-Seq(Barski_et_al.)/Homer	GCTGTGGTTW	1e-09	-22.9	0	1204	0.1453	5052.1	0.1219	100
GATA(Zf),IR3/iTreg-Gata3-ChIP-Seq(GSE20898)/Homer	NNNNNBAGATAWYATCTVHN	1e-09	-21.9	0	251	0.0303	830.6	0.02	101
CEBP:AP1(bZIP)/ThioMac-CEBPb-ChIP-Seq(GSE21512)/Homer	DRTGTTGCAA	1e-09	-21.6	0	1067	0.1288	4447.6	0.1073	102
TATA-Box(TBP)/Promoter/Homer	CCTTTTAWAGSC	1e-09	-21.6	0	2203	0.2659	9815.6	0.2368	103
ETS(ETS)/Promoter/Homer	AACCGGAAGT	1e-09	-21.4	0	718	0.0867	2859.3	0.069	104
MafA(bZIP)/Islet-MafA-ChIP-Seq(GSE30298)/Homer	TGCTGACTCA	1e-09	-21.4	0	1505	0.1816	6495.1	0.1567	105
GLI3(Zf)/Limb-GLI3-ChIP-Chip(GSE11077)/Homer	CGTGGGTGGTCC	1e-09	-21.3	0	289	0.0349	992.7	0.024	106
GABPA(ETS)/Jurkat-GABPa-ChIP-Seq(GSE17954)/Homer	RACCGGAAGT	1e-09	-20.8	0	1719	0.2075	7524.7	0.1815	107
TEAD2(TEA)/Py2T-Tead2-ChIP-Seq(GSE55709)/Homer	CCWGGAATGY	1e-08	-20.7	0	904	0.1091	3717.8	0.0897	108
ZNF711(Zf)/SHSY5Y-ZNF711-ChIP-Seq(GSE20673)/Homer	AGGCCTAG	1e-08	-20.5	0	3343	0.4035	15403.2	0.3716	109
FOXA1(Forkhead)/LNCAP-FOXA1-ChIP-Seq(GSE27824)/Homer	WAAGTAAACA	1e-08	-19.8	0	1947	0.235	8640.1	0.2085	110
Bach1(bZIP)/K562-Bach1-ChIP-Seq(GSE31477)/Homer	AWWNTGCTGAGTCAT	1e-08	-19.5	0	120	0.0145	336.2	0.0081	111
E-box(bHLH)/Promoter/Homer	SSGGTCACGTGA	1e-08	-19.1	0	179	0.0216	566.1	0.0137	112
NFAT(RHD)/Jurkat-NFATC1-ChIP-Seq(Jolma_et_al.)/Homer	ATTTTCCATT	1e-08	-19	0	1373	0.1657	5935.7	0.1432	113
ERG(ETS)/VCaP-ERG-ChIP-Seq(GSE14097)/Homer	ACAGGAAGTG	1e-08	-19	0	2753	0.3322	12565.4	0.3032	114
RBPJ:Ebox(?,bHLH)/Panc1-Rbpj1-ChIP-Seq(GSE47459)/Homer	GGGRAARRGRMCAGMTG	1e-08	-18.7	0	678	0.0818	2728.3	0.0658	115
EWS:FLI1-fusion(ETS)/SK_N_MC-EWS:FLI1-ChIP-Seq(SRA014231)/Homer	VACAGGAAAT	1e-07	-17.9	0	1106	0.1335	4714.9	0.1138	116
Fli1(ETS)/CD8-FLI-ChIP-Seq(GSE20898)/Homer	NRYTTCCGGH	1e-07	-17.4	0	2062	0.2489	9270.5	0.2237	117
ETS:E-box(ETS,bHLH)/HPC7-Scl-ChIP-Seq(GSE22178)/Homer	AGGAARCAGCTG	1e-07	-16.7	0	183	0.0221	603.7	0.0146	118
Chop(bZIP)/MEF-Chop-ChIP-Seq(GSE35681)/Homer	ATTGCATCAT	1e-07	-16.3	0	306	0.0369	1121.6	0.0271	119
RUNX(Runt)/HPC7-Runx1-ChIP-Seq(GSE22178)/Homer	SAAACCACAG	1e-07	-16.3	0	1246	0.1504	5413.8	0.1306	120
AP-2gamma(AP2)/MCF7-TFAP2C-ChIP-Seq(GSE21234)/Homer	SCCTSAGGSCAW	1e-06	-16	0	2158	0.2604	9780.8	0.236	121
AP-2alpha(AP2)/Hela-AP2alpha-ChIP-Seq(GSE31477)/Homer	ATGCCCTGAGGC	1e-06	-15.5	0	1687	0.2036	7532.6	0.1817	122
ELF1(ETS)/Jurkat-ELF1-ChIP-Seq(SRA014231)/Homer	AVCCGGAAGT	1e-06	-15.2	0	1078	0.1301	4651.4	0.1122	123
Mef2a(MADS)/HL1-Mef2a.biotin-ChIP-Seq(GSE21529)/Homer	CYAAAAATAG	1e-06	-14.8	0	595	0.0718	2427.1	0.0586	124
Elk1(ETS)/Hela-Elk1-ChIP-Seq(GSE31477)/Homer	HACTTCCGGY	1e-06	-14.8	0	1157	0.1396	5034.1	0.1215	125
MafK(bZIP)/C2C12-MafK-ChIP-Seq(GSE36030)/Homer	GCTGASTCAGCA	1e-06	-14.5	0	472	0.057	1878.5	0.0453	126
Hoxb4(Homeobox)/ES-Hoxb4-ChIP-Seq(GSE34014)/Homer	TGATTRATGGCY	1e-06	-14.4	0	326	0.0393	1234.2	0.0298	127
RFX(HTH)/K562-RFX3-ChIP-Seq(SRA012198)/Homer	CGGTTGCCATGGCAAC	1e-06	-14.1	0	193	0.0233	670.4	0.0162	128
Rfx2(HTH)/LoVo-RFX2-ChIP-Seq(GSE49402)/Homer	GTTGCCATGGCAACM	1e-06	-13.8	0	206	0.0249	727	0.0175	129
Zfp809(Zf)/ES-Zfp809-ChIP-Seq(GSE70799)/Homer	GGGGCTYGKCTGGGA	1e-05	-13.5	0	507	0.0612	2054.8	0.0496	130
Etv2(ETS)/ES-ER71-ChIP-Seq(GSE59402)/Homer(0.967)	NNAYTTCCTGHN	1e-05	-13	0	1649	0.199	7433.3	0.1793	131
Usf2(bHLH)/C2C12-Usf2-ChIP-Seq(GSE36030)/Homer	GTCACGTGGT	1e-05	-12.7	0	513	0.0619	2098.4	0.0506	132
AMYB(HTH)/Testes-AMYB-ChIP-Seq(GSE44588)/Homer	TGGCAGTTGG	1e-05	-12.5	0	2466	0.2976	11416.7	0.2754	133
FOXA1(Forkhead)/MCF7-FOXA1-ChIP-Seq(GSE26831)/Homer	WAAGTAAACA	0.0001	-11.4	0	1604	0.1936	7279.9	0.1756	134
ETV1(ETS)/GIST48-ETV1-ChIP-Seq(GSE22441)/Homer	AACCGGAAGT	0.0001	-11.3	0	2443	0.2948	11354.3	0.2739	135
Srebp1a(bHLH)/HepG2-Srebp1a-ChIP-Seq(GSE31477)/Homer	RTCACSCCAY	0.0001	-11.3	0	349	0.0421	1385.9	0.0334	136
Gata2(Zf)/K562-GATA2-ChIP-Seq(GSE18829)/Homer	BBCTTATCTS	0.0001	-11.2	0	976	0.1178	4286.1	0.1034	137
ETS1(ETS)/Jurkat-ETS1-ChIP-Seq(GSE17954)/Homer	ACAGGAAGTG	0.0001	-11	0	1852	0.2235	8493.7	0.2049	138
Ets1-distal(ETS)/CD4+-PolII-ChIP-Seq(Barski_et_al.)/Homer	MACAGGAAGT	0.0001	-10.9	0	550	0.0664	2306.9	0.0557	139
Srebp2(bHLH)/HepG2-Srebp2-ChIP-Seq(GSE31477)/Homer	CGGTCACSCCAC	0.0001	-10.9	0	248	0.0299	946.4	0.0228	140
Rfx1(HTH)/NPC-H3K4me1-ChIP-Seq(GSE16256)/Homer	KGTTGCCATGGCAA	0.0001	-10.7	0	382	0.0461	1544	0.0373	141
X-box(HTH)/NPC-H3K4me1-ChIP-Seq(GSE16256)/Homer	GGTTGCCATGGCAA	0.0001	-10.6	0.0001	217	0.0262	814.1	0.0196	142
Nanog(Homeobox)/mES-Nanog-ChIP-Seq(GSE11724)/Homer	RGCCATTAAC	0.0001	-10.3	0.0001	5435	0.6559	26315.2	0.6349	143
GFX(?)/Promoter/Homer	ATTCTCGCGAGA	0.0001	-9.89	0.0001	44	0.0053	114.7	0.0028	144
STAT6(Stat)/Macrophage-Stat6-ChIP-Seq(GSE38377)/Homer	TTCCKNAGAA	0.0001	-9.84	0.0001	831	0.1003	3645.1	0.0879	145
ZBTB33(Zf)/GM12878-ZBTB33-ChIP-Seq(GSE32465)/Homer	GGVTCTCGCGAGAAC	0.0001	-9.83	0.0001	113	0.0136	383.5	0.0093	146
Pdx1(Homeobox)/Islet-Pdx1-ChIP-Seq(SRA008281)/Homer	YCATYAATCA	0.0001	-9.68	0.0001	1314	0.1586	5950	0.1436	147
CArG(MADS)/PUER-Srf-ChIP-Seq(Sullivan_et_al.)/Homer	CCATATATGGNM	0.0001	-9.57	0.0002	499	0.0602	2103	0.0507	148
Gata1(Zf)/K562-GATA1-ChIP-Seq(GSE18829)/Homer	SAGATAAGRV	0.001	-8.83	0.0003	840	0.1014	3720.7	0.0898	149
STAT6(Stat)/CD4-Stat6-ChIP-Seq(GSE22104)/Homer	ABTTCYYRRGAA	0.001	-8.6	0.0004	804	0.097	3558	0.0858	150
E2A(bHLH)/proBcell-E2A-ChIP-Seq(GSE21978)/Homer	DNRCAGCTGY	0.001	-8.44	0.0005	2571	0.3103	12125.8	0.2926	151
Pax7(Paired,Homeobox),long/Myoblast-Pax7-ChIP-Seq(GSE25064)/Homer	TAATCHGATTAC	0.001	-8.39	0.0005	39	0.0047	104.2	0.0025	152
PAX5(Paired,Homeobox),condensed/GM12878-PAX5-ChIP-Seq(GSE32465)/Homer	GTCACGCTCSCTGM	0.001	-8.23	0.0006	201	0.0243	780	0.0188	153
SPDEF(ETS)/VCaP-SPDEF-ChIP-Seq(SRA014231)/Homer	ASWTCCTGBT	0.001	-8.09	0.0006	1764	0.2129	8195.5	0.1977	154
EWS:ERG-fusion(ETS)/CADO_ES1-EWS:ERG-ChIP-Seq(SRA014231)/Homer	ATTTCCTGTN	0.001	-7.83	0.0008	1167	0.1408	5318.8	0.1283	155
Gata4(Zf)/Heart-Gata4-ChIP-Seq(GSE35151)/Homer	NBWGATAAGR	0.001	-7.71	0.0009	1411	0.1703	6500	0.1568	156
GFY(?)/Promoter/Homer	ACTACAATTCCC	0.001	-7.59	0.001	123	0.0148	450.9	0.0109	157
MafF(bZIP)/HepG2-MafF-ChIP-Seq(GSE31477)/Homer	HWWGTCAGCAWWTTT	0.001	-7.23	0.0015	386	0.0466	1639.7	0.0396	158
ETS:RUNX(ETS,Runt)/Jurkat-RUNX1-ChIP-Seq(GSE17954)/Homer	RCAGGATGTGGT	0.001	-7.11	0.0016	172	0.0208	670.3	0.0162	159
ZNF143|STAF(Zf)/CUTLL-ZNF143-ChIP-Seq(GSE29600)/Homer	ATTTCCCAGVAKSCY	0.001	-7.08	0.0017	750	0.0905	3353.5	0.0809	160
FOXM1(Forkhead)/MCF7-FOXM1-ChIP-Seq(GSE72977)/Homer	TRTTTACTTW	0.001	-7.05	0.0017	1660	0.2003	7741.1	0.1868	161
KLF14(Zf)/HEK293-KLF14.GFP-ChIP-Seq(GSE58341)/Homer	RGKGGGCGKGGC	0.01	-6.73	0.0024	3468	0.4185	16666.5	0.4021	162
USF1(bHLH)/GM12878-Usf1-ChIP-Seq(GSE32465)/Homer	SGTCACGTGR	0.01	-6.62	0.0026	712	0.0859	3189.2	0.0769	163
IRF1(IRF)/PBMC-IRF1-ChIP-Seq(GSE43036)/Homer	GAAAGTGAAAGT	0.01	-6.42	0.0032	235	0.0284	965.5	0.0233	164
MYB(HTH)/ERMYB-Myb-ChIPSeq(GSE22095)/Homer	GGCVGTTR	0.01	-6.41	0.0032	2708	0.3268	12921.3	0.3117	165
NFkB-p65-Rel(RHD)/ThioMac-LPS-Expression(GSE23622)/Homer	GGAAATTCCC	0.01	-6.39	0.0032	101	0.0122	371.2	0.009	166
EKLF(Zf)/Erythrocyte-Klf1-ChIP-Seq(GSE20478)/Homer	NWGGGTGTGGCY	0.01	-6.22	0.0038	402	0.0485	1740.2	0.042	167
IRF2(IRF)/Erythroblas-IRF2-ChIP-Seq(GSE36985)/Homer	GAAASYGAAASY	0.01	-6.08	0.0044	173	0.0209	692.6	0.0167	168
E2F6(E2F)/Hela-E2F6-ChIP-Seq(GSE31477)/Homer	GGCGGGAARN	0.01	-5.92	0.0051	1076	0.1299	4964.6	0.1198	169
GATA3(Zf),DR4/iTreg-Gata3-ChIP-Seq(GSE20898)/Homer	AGATGKDGAGATAAG	0.01	-5.89	0.0052	130	0.0157	504.2	0.0122	170
ZSCAN22(Zf)/HEK293-ZSCAN22.GFP-ChIP-Seq(GSE58341)/Homer	SMCAGTCWGAKGGAGGAGGC	0.01	-5.86	0.0053	171	0.0206	687.8	0.0166	171
HRE(HSF)/HepG2-HSF1-ChIP-Seq(GSE31477)/Homer	BSTTCTRGAABVTTCYAGAA	0.01	-5.84	0.0054	272	0.0328	1147.2	0.0277	172
ZNF675(Zf)/HEK293-ZNF675.GFP-ChIP-Seq(GSE58341)/Homer	ARGAGGMCAAAATGW	0.01	-5.83	0.0054	225	0.0272	932.8	0.0225	173
RUNX1(Runt)/Jurkat-RUNX1-ChIP-Seq(GSE29180)/Homer	AAACCACARM	0.01	-5.76	0.0058	1698	0.2049	7997.7	0.193	174
CTCF(Zf)/CD4+-CTCF-ChIP-Seq(Barski_et_al.)/Homer	AYAGTGCCMYCTRGTGGCCA	0.01	-5.3	0.0091	278	0.0336	1188.1	0.0287	175
HRE(HSF)/Striatum-HSF1-ChIP-Seq(GSE38000)/Homer	TTCTAGAABNTTCTA	0.01	-5.21	0.01	347	0.0419	1512.2	0.0365	176
E2F4(E2F)/K562-E2F4-ChIP-Seq(GSE31477)/Homer	GGCGGGAAAH	0.01	-5.11	0.0109	848	0.1023	3902.9	0.0942	177
GATA3(Zf)/iTreg-Gata3-ChIP-Seq(GSE20898)/Homer	AGATAASR	0.01	-5.09	0.011	2037	0.2458	9702.1	0.2341	178
Phox2a(Homeobox)/Neuron-Phox2a-ChIP-Seq(GSE31456)/Homer	YTAATYNRATTA	0.01	-4.98	0.0123	525	0.0634	2360.3	0.0569	179
NFAT:AP1(RHD,bZIP)/Jurkat-NFATC1-ChIP-Seq(Jolma_et_al.)/Homer	SARTGGAAAAWRTGAGTCAB	0.1	-4.56	0.0186	240	0.029	1031.3	0.0249	180
ZNF669(Zf)/HEK293-ZNF669.GFP-ChIP-Seq(GSE58341)/Homer	GARTGGTCATCGCCC	0.1	-4.1	0.0292	131	0.0158	540.8	0.013	181
Klf4(Zf)/mES-Klf4-ChIP-Seq(GSE11431)/Homer	GCCACACCCA	0.1	-4.07	0.03	815	0.0984	3794.2	0.0915	182
CLOCK(bHLH)/Liver-Clock-ChIP-Seq(GSE39860)/Homer	GHCACGTG	0.1	-3.96	0.0331	818	0.0987	3814.6	0.092	183
NRF1(NRF)/MCF7-NRF1-ChIP-Seq(Unpublished)/Homer	CTGCGCATGCGC	0.1	-3.88	0.0359	322	0.0389	1436.6	0.0347	184
IRF:BATF(IRF:bZIP)/pDC-Irf8-ChIP-Seq(GSE66899)/Homer	CTTTCANTATGACTV	0.1	-3.82	0.0377	181	0.0218	776.5	0.0187	185
ELF5(ETS)/T47D-ELF5-ChIP-Seq(GSE30407)/Homer	ACVAGGAAGT	0.1	-3.5	0.0518	1220	0.1472	5802	0.14	186
Tcfcp2l1(CP2)/mES-Tcfcp2l1-ChIP-Seq(GSE11431)/Homer	NRAACCRGTTYRAACCRGYT	0.1	-3.42	0.0557	298	0.036	1338.3	0.0323	187
Six1(Homeobox)/Myoblast-Six1-ChIP-Chip(GSE20150)/Homer	GKVTCADRTTWC	0.1	-3.31	0.0618	367	0.0443	1671.5	0.0403	188
ISRE(IRF)/ThioMac-LPS-Expression(GSE23622)/Homer	AGTTTCASTTTC	0.1	-3.25	0.0656	100	0.0121	416.8	0.0101	189
Smad2(MAD)/ES-SMAD2-ChIP-Seq(GSE29422)/Homer	CTGTCTGG	0.1	-3.22	0.0674	2680	0.3234	13033.7	0.3145	190
PAX5(Paired,Homeobox)/GM12878-PAX5-ChIP-Seq(GSE32465)/Homer	GCAGCCAAGCRTGACH	0.1	-3.18	0.0693	661	0.0798	3095.3	0.0747	191
EBNA1(EBV-virus)/Raji-EBNA1-ChIP-Seq(GSE30709)/Homer	GGYAGCAYDTGCTDCCCNNN	0.1	-3.14	0.0722	27	0.0033	94.3	0.0023	192
ZNF467(Zf)/HEK293-ZNF467.GFP-ChIP-Seq(GSE58341)/Homer	TGGGGAAGGGCM	0.1	-3.07	0.0769	1821	0.2198	8793.9	0.2122	193
HIF2a(bHLH)/785_O-HIF2a-ChIP-Seq(GSE34871)/Homer	GCACGTACCC	0.1	-2.99	0.0828	496	0.0599	2306.4	0.0556	194
EHF(ETS)/LoVo-EHF-ChIP-Seq(GSE49402)/Homer	AVCAGGAAGT	0.1	-2.96	0.0851	2114	0.2551	10252.9	0.2474	195
NRF(NRF)/Promoter/Homer	STGCGCATGCGC	0.1	-2.8	0.0995	351	0.0424	1616.7	0.039	196
Zic(Zf)/Cerebellum-ZIC1.2-ChIP-Seq(GSE60731)/Homer	CCTGCTGAGH	0.1	-2.7	0.1085	1442	0.174	6955.3	0.1678	197
Max(bHLH)/K562-Max-ChIP-Seq(GSE31477)/Homer	RCCACGTGGYYN	0.1	-2.64	0.1152	1087	0.1312	5213.1	0.1258	198
GFY-Staf(?,Zf)/Promoter/Homer	RACTACAATTCCCAGAAKGC	0.1	-2.59	0.1202	116	0.014	505.5	0.0122	199
CEBP:CEBP(bZIP)/MEF-Chop-ChIP-Seq(GSE35681)/Homer	NTNATGCAAYMNNHTGMAAY	0.1	-2.58	0.1211	172	0.0208	769.5	0.0186	200
RUNX2(Runt)/PCa-RUNX2-ChIP-Seq(GSE33889)/Homer	NWAACCACADNN	0.1	-2.55	0.1242	1294	0.1562	6239.5	0.1505	201
ZNF322(Zf)/HEK293-ZNF322.GFP-ChIP-Seq(GSE58341)/Homer	GAGCCTGGTACTGWGCCTGR	0.1	-2.53	0.1256	533	0.0643	2510.3	0.0606	202
BORIS(Zf)/K562-CTCFL-ChIP-Seq(GSE32465)/Homer	CNNBRGCGCCCCCTGSTGGC	0.1	-2.52	0.1265	474	0.0572	2224.1	0.0537	203
Smad3(MAD)/NPC-Smad3-ChIP-Seq(GSE36673)/Homer	TWGTCTGV	1	-2.27	0.1618	4388	0.5296	21660.5	0.5226	204
RARg(NR)/ES-RARg-ChIP-Seq(GSE30538)/Homer	AGGTCAAGGTCA	1	-2.11	0.1892	192	0.0232	882	0.0213	205
Foxh1(Forkhead)/hESC-FOXH1-ChIP-Seq(GSE29422)/Homer	NNTGTGGATTSS	1	-2.06	0.1971	794	0.0958	3819.8	0.0922	206
NFkB-p65(RHD)/GM12787-p65-ChIP-Seq(GSE19485)/Homer	WGGGGATTTCCC	1	-2.05	0.199	772	0.0932	3712.3	0.0896	207
Arnt:Ahr(bHLH)/MCF7-Arnt-ChIP-Seq(Lo_et_al.)/Homer	TBGCACGCAA	1	-2.04	0.1992	969	0.1169	4682.6	0.113	208
Bcl6(Zf)/Liver-Bcl6-ChIP-Seq(GSE31578)/Homer	NNNCTTTCCAGGAAA	1	-1.95	0.2182	2200	0.2655	10789.4	0.2603	209
Smad4(MAD)/ESC-SMAD4-ChIP-Seq(GSE29422)/Homer	VBSYGTCTGG	1	-1.92	0.2239	2687	0.3243	13216.8	0.3189	210
Pax8(Paired,Homeobox)/Thyroid-Pax8-ChIP-Seq(GSE26938)/Homer	GTCATGCHTGRCTGS	1	-1.77	0.2579	571	0.0689	2746.4	0.0663	211
E2F1(E2F)/Hela-E2F1-ChIP-Seq(GSE22478)/Homer	CWGGCGGGAA	1	-1.75	0.2624	459	0.0554	2198.3	0.053	212
GATA:SCL(Zf,bHLH)/Ter119-SCL-ChIP-Seq(GSE18720)/Homer	CRGCTGBNGNSNNSAGATAA	1	-1.7	0.275	163	0.0197	758.3	0.0183	213
CHR(?)/Hela-CellCycle-Expression/Homer	SRGTTTCAAA	1	-1.69	0.275	862	0.104	4186.4	0.101	214
Hnf1(Homeobox)/Liver-Foxa2-Chip-Seq(GSE25694)/Homer	GGTTAAWCATTAA	1	-1.67	0.2795	195	0.0235	914.3	0.0221	215
GATA3(Zf),DR8/iTreg-Gata3-ChIP-Seq(GSE20898)/Homer	AGATSTNDNNDSAGATAASN	1	-1.64	0.2857	135	0.0163	625.9	0.0151	216
HIF-1a(bHLH)/MCF7-HIF1a-ChIP-Seq(GSE28352)/Homer	TACGTGCV	1	-1.62	0.2908	344	0.0415	1643	0.0396	217
PU.1:IRF8(ETS:IRF)/pDC-Irf8-ChIP-Seq(GSE66899)/Homer	GGAAGTGAAAST	1	-1.55	0.3118	275	0.0332	1310.8	0.0316	218
HOXA2(Homeobox)/mES-Hoxa2-ChIP-Seq(Donaldson_et_al.)/Homer	GYCATCMATCAT	1	-1.34	0.3807	131	0.0158	618.2	0.0149	219
ZNF317(Zf)/HEK293-ZNF317.GFP-ChIP-Seq(GSE58341)/Homer	GTCWGCTGTYYCTCT	1	-1.29	0.3986	133	0.0161	630.7	0.0152	220
Sox4(HMG)/proB-Sox4-ChIP-Seq(GSE50066)/Homer	YCTTTGTTCC	1	-1.27	0.4061	1280	0.1545	6306	0.1521	221
ZNF264(Zf)/HEK293-ZNF264.GFP-ChIP-Seq(GSE58341)/Homer	RGGGCACTAACY	1	-1.22	0.4236	1052	0.127	5179.2	0.125	222
IRF4(IRF)/GM12878-IRF4-ChIP-Seq(GSE32465)/Homer	ACTGAAACCA	1	-1.22	0.4236	585	0.0706	2862.1	0.0691	223
PU.1(ETS)/ThioMac-PU.1-ChIP-Seq(GSE21512)/Homer	AGAGGAAGTG	1	-1.19	0.434	789	0.0952	3877.6	0.0936	224
Gfi1b(Zf)/HPC7-Gfi1b-ChIP-Seq(GSE22178)/Homer	MAATCACTGC	1	-1.15	0.4507	943	0.1138	4647.9	0.1121	225
c-Myc(bHLH)/LNCAP-cMyc-ChIP-Seq(Unpublished)/Homer	VCCACGTG	1	-1	0.5179	693	0.0836	3422.6	0.0826	226
p53(p53)/Saos-p53-ChIP-Seq(GSE15780)/Homer	RRCATGYCYRGRCATGYYYN	1	-0.981	0.5245	126	0.0152	611.9	0.0148	227
p53(p53)/Saos-p53-ChIP-Seq/Homer	RRCATGYCYRGRCATGYYYN	1	-0.981	0.5245	126	0.0152	611.9	0.0148	228
E2F(E2F)/Hela-CellCycle-Expression/Homer	TTSGCGCGAAAA	1	-0.867	0.5854	92	0.0111	449.8	0.0109	229
ZNF692(Zf)/HEK293-ZNF692.GFP-ChIP-Seq(GSE58341)/Homer	GTGGGCCCCA	1	-0.863	0.5854	234	0.0282	1154	0.0278	230
Brachyury(T-box)/Mesoendoderm-Brachyury-ChIP-exo(GSE54963)/Homer	ANTTMRCASBNNNGTGYKAAN	1	-0.862	0.5854	358	0.0432	1771.6	0.0427	231
Klf9(Zf)/GBM-Klf9-ChIP-Seq(GSE62211)/Homer	GCCACRCCCACY	1	-0.854	0.5856	965	0.1165	4798.9	0.1158	232
n-Myc(bHLH)/mES-nMyc-ChIP-Seq(GSE11431)/Homer	VRCCACGTGG	1	-0.834	0.5945	1093	0.1319	5440.3	0.1313	233
Nkx2.2(Homeobox)/NPC-Nkx2.2-ChIP-Seq(GSE61673)/Homer	BTBRAGTGSN	1	-0.83	0.5945	3004	0.3625	14989.1	0.3616	234
NFkB-p50,p52(RHD)/Monocyte-p50-ChIP-Chip(Schreiber_et_al.)/Homer	GGGGGAATCCCC	1	-0.81	0.6036	202	0.0244	999.2	0.0241	235
PAX6(Paired,Homeobox)/Forebrain-Pax6-ChIP-Seq(GSE66961)/Homer	NGTGTTCAVTSAAGCGKAAA	1	-0.808	0.6036	126	0.0152	621.2	0.015	236
ZNF189(Zf)/HEK293-ZNF189.GFP-ChIP-Seq(GSE58341)/Homer	TGGAACAGMA	1	-0.797	0.6068	1403	0.1693	6995.3	0.1688	237
Oct4:Sox17(POU,Homeobox,HMG)/F9-Sox17-ChIP-Seq(GSE44553)/Homer	CCATTGTATGCAAAT	1	-0.727	0.6477	164	0.0198	816.3	0.0197	238
PAX3:FKHR-fusion(Paired,Homeobox)/Rh4-PAX3:FKHR-ChIP-Seq(GSE19063)/Homer	ACCRTGACTAATTNN	1	-0.722	0.6486	276	0.0333	1376.8	0.0332	239
ZNF416(Zf)/HEK293-ZNF416.GFP-ChIP-Seq(GSE58341)/Homer	WDNCTGGGCA	1	-0.696	0.6625	2260	0.2727	11302.6	0.2727	240
KLF5(Zf)/LoVo-KLF5-ChIP-Seq(GSE49402)/Homer	DGGGYGKGGC	1	-0.591	0.733	2594	0.3131	13002.4	0.3137	241
SpiB(ETS)/OCILY3-SPIB-ChIP-Seq(GSE56857)/Homer	AAAGRGGAAGTG	1	-0.585	0.7346	338	0.0408	1702.1	0.0411	242
Sox15(HMG)/CPA-Sox15-ChIP-Seq(GSE62909)/Homer	RAACAATGGN	1	-0.569	0.7434	1545	0.1865	7756.3	0.1871	243
PRDM14(Zf)/H1-PRDM14-ChIP-Seq(GSE22767)/Homer	RGGTCTCTAACY	1	-0.562	0.7451	477	0.0576	2403.5	0.058	244
E2F7(E2F)/Hela-E2F7-ChIP-Seq(GSE32673)/Homer	VDTTTCCCGCCA	1	-0.557	0.7461	211	0.0255	1067.5	0.0258	245
ZNF16(Zf)/HEK293-ZNF16.GFP-ChIP-Seq(GSE58341)/Homer	MACCTTCYATGGCTCCCTAKTGCCY	1	-0.534	0.7605	11	0.0013	57.1	0.0014	246
p53(p53)/mES-cMyc-ChIP-Seq(GSE11431)/Homer	ACATGCCCGGGCAT	1	-0.469	0.8082	22	0.0027	116.6	0.0028	247
Tbox:Smad(T-box,MAD)/ESCd5-Smad2_3-ChIP-Seq(GSE29422)/Homer	AGGTGHCAGACA	1	-0.453	0.8181	267	0.0322	1362.3	0.0329	248
bHLHE40(bHLH)/HepG2-BHLHE40-ChIP-Seq(GSE31477)/Homer	KCACGTGMCN	1	-0.445	0.8211	411	0.0496	2090.4	0.0504	249
OCT:OCT(POU,Homeobox)/NPC-Brn1-ChIP-Seq(GSE35496)/Homer	ATGAATATTCATGAG	1	-0.44	0.8215	9	0.0011	49.8	0.0012	250
ZFP3(Zf)/HEK293-ZFP3.GFP-ChIP-Seq(GSE58341)/Homer	GGGTTTTGAAGGATGARTAGGAGTT	1	-0.438	0.8215	2	0.0002	11.8	0.0003	251
BMAL1(bHLH)/Liver-Bmal1-ChIP-Seq(GSE39860)/Homer	GNCACGTG	1	-0.392	0.8553	2532	0.3056	12759.2	0.3078	252
PBX1(Homeobox)/MCF7-PBX1-ChIP-Seq(GSE28007)/Homer	GSCTGTCACTCA	1	-0.381	0.8611	122	0.0147	635.1	0.0153	253
ZNF41(Zf)/HEK293-ZNF41.GFP-ChIP-Seq(GSE58341)/Homer	CCTCATGGTGYCYTWYTCCCTTGTG	1	-0.376	0.8623	30	0.0036	162.8	0.0039	254
OCT:OCT(POU,Homeobox,IR1)/NPC-Brn2-ChIP-Seq(GSE35496)/Homer	ATGAATWATTCATGA	1	-0.36	0.8726	13	0.0016	73.3	0.0018	255
ZNF136(Zf)/HEK293-ZNF136.GFP-ChIP-Seq(GSE58341)/Homer	YTKGATAHAGTATTCTWGGTNGGCA	1	-0.322	0.9027	109	0.0132	575.4	0.0139	256
p63(p53)/Keratinocyte-p63-ChIP-Seq(GSE17611)/Homer	NNDRCATGYCYNRRCATGYH	1	-0.315	0.9055	530	0.064	2718.1	0.0656	257
Maz(Zf)/HepG2-Maz-ChIP-Seq(GSE31477)/Homer	GGGGGGGG	1	-0.313	0.9055	2734	0.33	13806.4	0.3331	258
Tgif2(Homeobox)/mES-Tgif2-ChIP-Seq(GSE55404)/Homer	TGTCANYT	1	-0.309	0.9055	4333	0.5229	21814.2	0.5263	259
ZNF519(Zf)/HEK293-ZNF519.GFP-ChIP-Seq(GSE58341)/Homer	GAGSCCGAGC	1	-0.299	0.9099	468	0.0565	2408.6	0.0581	260
T1ISRE(IRF)/ThioMac-Ifnb-Expression/Homer	ACTTTCGTTTCT	1	-0.288	0.9163	15	0.0018	87.9	0.0021	261
PRDM9(Zf)/Testis-DMC1-ChIP-Seq(GSE35498)/Homer	ADGGYAGYAGCATCT	1	-0.265	0.9343	639	0.0771	3284.5	0.0792	262
Brn2(POU,Homeobox)/NPC-Brn2-ChIP-Seq(GSE35496)/Homer	ATGAATATTC	1	-0.217	0.9765	89	0.0107	485.6	0.0117	263
Sox6(HMG)/Myotubes-Sox6-ChIP-Seq(GSE32627)/Homer	CCATTGTTNY	1	-0.188	1	2223	0.2683	11310.9	0.2729	264
Sox9(HMG)/Limb-SOX9-ChIP-Seq(GSE73225)/Homer	AGGVNCCTTTGT	1	-0.18	1	1288	0.1554	6603.4	0.1593	265
Pax7(Paired,Homeobox)/Myoblast-Pax7-ChIP-Seq(GSE25064)/Homer	TAATCAATTA	1	-0.177	1	108	0.013	591.2	0.0143	266
YY1(Zf)/Promoter/Homer	CAAGATGGCGGC	1	-0.176	1	149	0.018	805.3	0.0194	267
Pax7(Paired,Homeobox),longest/Myoblast-Pax7-ChIP-Seq(GSE25064)/Homer	NTAATTDGCYAATTANNWWD	1	-0.148	1	28	0.0034	169.2	0.0041	268
ZNF528(Zf)/HEK293-ZNF528.GFP-ChIP-Seq(GSE58341)/Homer	AGAAATGACTTCCCT	1	-0.138	1	6	0.0007	44.1	0.0011	269
PR(NR)/T47D-PR-ChIP-Seq(GSE31130)/Homer	VAGRACAKNCTGTBC	1	-0.137	1	3307	0.3991	16794.2	0.4052	270
REST-NRSF(Zf)/Jurkat-NRSF-ChIP-Seq/Homer	GGMGCTGTCCATGGTGCTGA	1	-0.136	1	12	0.0014	80.2	0.0019	271
Tbx20(T-box)/Heart-Tbx20-ChIP-Seq(GSE29636)/Homer	GGTGYTGACAGS	1	-0.129	1	322	0.0389	1714.9	0.0414	272
Tgif1(Homeobox)/mES-Tgif1-ChIP-Seq(GSE55404)/Homer	YTGWCADY	1	-0.111	1	4086	0.4931	20722.3	0.5	273
Sox2(HMG)/mES-Sox2-ChIP-Seq(GSE11431)/Homer	BCCATTGTTC	1	-0.0761	1	1265	0.1527	6566.6	0.1584	274
PRDM1(Zf)/Hela-PRDM1-ChIP-Seq(GSE31477)/Homer	ACTTTCACTTTC	1	-0.0745	1	796	0.0961	4179.3	0.1008	275
ZNF415(Zf)/HEK293-ZNF415.GFP-ChIP-Seq(GSE58341)/Homer	GRTGMTRGAGCC	1	-0.0674	1	906	0.1093	4748.3	0.1146	276
Nkx2.5(Homeobox)/HL1-Nkx2.5.biotin-ChIP-Seq(GSE21529)/Homer	RRSCACTYAA	1	-0.054	1	3207	0.387	16400.4	0.3957	277
c-Myc(bHLH)/mES-cMyc-ChIP-Seq(GSE11431)/Homer	VVCCACGTGG	1	-0.0531	1	757	0.0914	4002	0.0966	278
DMRT1(DM)/Testis-DMRT1-ChIP-Seq(GSE64892)/Homer	TWGHWACAWTGTWDC	1	-0.0493	1	293	0.0354	1608.1	0.0388	279
Sox10(HMG)/SciaticNerve-Sox3-ChIP-Seq(GSE35132)/Homer	CCWTTGTYYB	1	-0.035	1	2295	0.277	11851.6	0.2859	280
Rfx5(HTH)/GM12878-Rfx5-ChIP-Seq(GSE31477)/Homer	SCCTAGCAACAG	1	-0.0316	1	568	0.0685	3059.8	0.0738	281
ZNF382(Zf)/HEK293-ZNF382.GFP-ChIP-Seq(GSE58341)/Homer	GNCTGTASTRNTGBCTCHTT	1	-0.0299	1	28	0.0034	194.2	0.0047	282
HNF6(Homeobox)/Liver-Hnf6-ChIP-Seq(ERP000394)/Homer	NTATYGATCH	1	-0.0295	1	593	0.0716	3192.2	0.077	283
Brn1(POU,Homeobox)/NPC-Brn1-ChIP-Seq(GSE35496)/Homer	TATGCWAATBAV	1	-0.0256	1	363	0.0438	2002	0.0483	284
Mouse_Recombination_Hotspot(Zf)/Testis-DMC1-ChIP-Seq(GSE24438)/Homer	ACTYKNATTCGTGNTACTTC	1	-0.025	1	64	0.0077	403.1	0.0097	285
ZNF165(Zf)/WHIM12-ZNF165-ChIP-Seq(GSE65937)/Homer	AAGGKGRCGCAGGCA	1	-0.0247	1	220	0.0266	1249.9	0.0302	286
Meis1(Homeobox)/MastCells-Meis1-ChIP-Seq(GSE48085)/Homer	VGCTGWCAVB	1	-0.0219	1	2492	0.3007	12888.8	0.311	287
DMRT6(DM)/Testis-DMRT6-ChIP-Seq(GSE60440)/Homer	YDGHTACAWTGTADC	1	-0.0175	1	231	0.0279	1319.4	0.0318	288
CTCF-SatelliteElement(Zf?)/CD4+-CTCF-ChIP-Seq(Barski_et_al.)/Homer	TGCAGTTCCMVNWRTGGCCA	1	-0.0169	1	19	0.0023	147.3	0.0036	289
bZIP:IRF(bZIP,IRF)/Th17-BatF-ChIP-Seq(GSE39756)/Homer	NAGTTTCABTHTGACTNW	1	-0.0128	1	618	0.0746	3365	0.0812	290
NFY(CCAAT)/Promoter/Homer	RGCCAATSRG	1	-0.00712	1	1202	0.1451	6411.2	0.1547	291
Sox3(HMG)/NPC-Sox3-ChIP-Seq(GSE33059)/Homer	CCWTTGTY	1	-0.00585	1	2396	0.2892	12508.6	0.3018	292
FOXA1:AR(Forkhead,NR)/LNCAP-AR-ChIP-Seq(GSE27824)/Homer	AGTAAACAAAAAAGAACAND	1	-0.00334	1	125	0.0151	786.6	0.019	293
Pitx1(Homeobox)/Chicken-Pitx1-ChIP-Seq(GSE38910)/Homer	TAATCCCN	1	-0.00224	1	5174	0.6244	26502.1	0.6394	294
Oct2(POU,Homeobox)/Bcell-Oct2-ChIP-Seq(GSE21512)/Homer	ATATGCAAAT	1	-0.00219	1	303	0.0366	1770.7	0.0427	295
GRHL2(CP2)/HBE-GRHL2-ChIP-Seq(GSE46194)/Homer	AAACYKGTTWDACMRGTTTB	1	-0.00167	1	480	0.0579	2724.9	0.0657	296
Pit1+1bp(Homeobox)/GCrat-Pit1-ChIP-Seq(GSE58009)/Homer	ATGCATAATTCA	1	-0.00152	1	337	0.0407	1964.5	0.0474	297
PU.1-IRF(ETS:IRF)/Bcell-PU.1-ChIP-Seq(GSE21512)/Homer	MGGAAGTGAAAC	1	-0.00126	1	1966	0.2373	10425.3	0.2515	298
Oct6(POU,Homeobox)/NPC-Oct6-ChIP-Seq(GSE35496)/Homer	WATGCAAATGAG	1	-0.000691	1	500	0.0603	2861	0.069	299
Oct4(POU,Homeobox)/mES-Oct4-ChIP-Seq(GSE11431)/Homer	ATTTGCATAW	1	-0.000432	1	513	0.0619	2946.5	0.0711	300
HIF-1b(HLH)/T47D-HIF1b-ChIP-Seq(GSE59937)/Homer	RTACGTGC	1	-0.000204	1	1468	0.1772	7969.9	0.1923	301
NPAS2(bHLH)/Liver-NPAS2-ChIP-Seq(GSE39860)/Homer	KCCACGTGAC	1	-0.000169	1	1487	0.1795	8076.2	0.1948	302
KLF10(Zf)/HEK293-KLF10.GFP-ChIP-Seq(GSE58341)/Homer	GGGGGTGTGTCC	1	-6.6e-05	1	1078	0.1301	5994.7	0.1446	303
Pbx3(Homeobox)/GM12878-PBX3-ChIP-Seq(GSE32465)/Homer	SCTGTCAMTCAN	1	-4.5e-05	1	295	0.0356	1828.1	0.0441	304
Eomes(T-box)/H9-Eomes-ChIP-Seq(GSE26097)/Homer	ATTAACACCT	1	-8e-06	1	2604	0.3143	13947.4	0.3365	305
Nkx3.1(Homeobox)/LNCaP-Nkx3.1-ChIP-Seq(GSE28264)/Homer	AAGCACTTAA	1	-7e-06	1	3133	0.3781	16639.9	0.4015	306
Pknox1(Homeobox)/ES-Prep1-ChIP-Seq(GSE63282)/Homer	SCTGTCAVTCAV	1	-1e-06	1	271	0.0327	1767.6	0.0426	307
ZBTB12(Zf)/HEK293-ZBTB12.GFP-ChIP-Seq(GSE58341)/Homer	NGNTCTAGAACCNGV	1	-1e-06	1	649	0.0783	3872.2	0.0934	308
OCT4-SOX2-TCF-NANOG(POU,Homeobox,HMG)/mES-Oct4-ChIP-Seq(GSE11431)/Homer	ATTTGCATAACAATG	1	0	1	177	0.0214	1248.1	0.0301	319
Bapx1(Homeobox)/VertebralCol-Bapx1-ChIP-Seq(GSE36672)/Homer	TTRAGTGSYK	1	0	1	2960	0.3572	15964.6	0.3852	319
CRX(Homeobox)/Retina-Crx-ChIP-Seq(GSE20012)/Homer	GCTAATCC	1	0	1	3077	0.3713	16576.6	0.3999	319
Pit1(Homeobox)/GCrat-Pit1-ChIP-Seq(GSE58009)/Homer	ATGMATATDC	1	0	1	1049	0.1266	6290.8	0.1518	319
Nkx2.1(Homeobox)/LungAC-Nkx2.1-ChIP-Seq(GSE43252)/Homer	RSCACTYRAG	1	0	1	3963	0.4783	21355.1	0.5152	319
GSC(Homeobox)/FrogEmbryos-GSC-ChIP-Seq(DRA000576)/Homer	RGGATTAR	1	0	1	1516	0.183	8820.1	0.2128	319
Tbet(T-box)/CD8-Tbet-ChIP-Seq(GSE33802)/Homer	AGGTGTGAAM	1	0	1	1162	0.1402	6938.8	0.1674	319
Otx2(Homeobox)/EpiLC-Otx2-ChIP-Seq(GSE56098)/Homer	NYTAATCCYB	1	0	1	1068	0.1289	6435.7	0.1553	319
AR-halfsite(NR)/LNCaP-AR-ChIP-Seq(GSE27824)/Homer	CCAGGAACAG	1	0	1	5049	0.6093	26955	0.6503	319
E2A(bHLH),near_PU.1/Bcell-PU.1-ChIP-Seq(GSE21512)/Homer	NVCACCTGBN	1	0	1	1128	0.1361	12086	0.2916	319
Tbx5(T-box)/HL1-Tbx5.biotin-ChIP-Seq(GSE21529)/Homer	AGGTGTCA	1	0	1	3799	0.4585	21880.6	0.5279	319

## Sheet: PGR_GD3.5_Uterus
Motif Name	Consensus	P-value	Log P-value	q-value (Benjamini)	# of Target Sequences with Motif(of 18329)	% of Target Sequences with Motif	# of Background Sequences with Motif(of 31080)	% of Background Sequences with Motif	Rank
GRE(NR),IR3/A549-GR-ChIP-Seq(GSE32465)/Homer	NRGVACABNVTGTYCY	1e-676	-1560	0	2348	0.1281	1013.2	0.0326	1
GRE(NR),IR3/RAW264.7-GRE-ChIP-Seq(Unpublished)/Homer	VAGRACAKWCTGTYC	1e-613	-1410	0	2966	0.1618	1668.5	0.0537	2
PGR(NR)/EndoStromal-PGR-ChIP-Seq(GSE69539)/Homer	AAGAACATWHTGTTC	1e-560	-1290	0	2608	0.1423	1419.2	0.0457	3
ARE(NR)/LNCAP-AR-ChIP-Seq(GSE27824)/Homer	RGRACASNSTGTYCYB	1e-399	-921	0	3015	0.1645	2198.1	0.0707	4
Fosl2(bZIP)/3T3L1-Fosl2-ChIP-Seq(GSE56872)/Homer	NATGASTCABNN	1e-110	-255	0	1912	0.1043	1895.6	0.061	5
Jun-AP1(bZIP)/K562-cJun-ChIP-Seq(GSE31477)/Homer	GATGASTCATCN	1e-109	-252	0	1497	0.0817	1370.6	0.0441	6
Fra1(bZIP)/BT549-Fra1-ChIP-Seq(GSE46166)/Homer	NNATGASTCATH	1e-106	-246	0	2703	0.1475	2989.6	0.0962	7
Atf3(bZIP)/GBM-ATF3-ChIP-Seq(GSE33912)/Homer	DATGASTCATHN	1e-94	-219	0	3050	0.1664	3567.4	0.1148	8
Unknown(Homeobox)/Limb-p300-ChIP-Seq/Homer	SSCMATWAAA	1e-93	-216	0	3177	0.1734	3759.8	0.121	9
Atf2(bZIP)/3T3L1-Atf2-ChIP-Seq(GSE56872)/Homer	NRRTGACGTCAT	1e-89	-207	0	2231	0.1217	2447.9	0.0788	10
BATF(bZIP)/Th17-BATF-ChIP-Seq(GSE39756)/Homer	DATGASTCAT	1e-88	-204	0	3016	0.1646	3569.8	0.1149	11
c-Jun-CRE(bZIP)/K562-cJun-ChIP-Seq(GSE31477)/Homer	ATGACGTCATCY	1e-88	-203	0	1984	0.1083	2117.7	0.0681	12
NF1(CTF)/LNCAP-NF1-ChIP-Seq(Unpublished)/Homer	CYTGGCABNSTGCCAR	1e-83	-193	0	3039	0.1658	3640.8	0.1171	13
ZBTB18(Zf)/HEK293-ZBTB18.GFP-ChIP-Seq(GSE58341)/Homer	AACATCTGGA	1e-83	-193	0	3417	0.1864	4196.9	0.135	14
HOXB13(Homeobox)/ProstateTumor-HOXB13-ChIP-Seq(GSE56288)/Homer	TTTTATKRGG	1e-77	-178	0	4606	0.2513	6057.2	0.1949	15
Atf7(bZIP)/3T3L1-Atf7-ChIP-Seq(GSE56872)/Homer	NGRTGACGTCAY	1e-73	-169	0	2895	0.158	3519	0.1132	16
AP-1(bZIP)/ThioMac-PU.1-ChIP-Seq(GSE21512)/Homer	VTGACTCATC	1e-71	-165	0	3323	0.1813	4167.9	0.1341	17
Bach2(bZIP)/OCILy7-Bach2-ChIP-Seq(GSE44420)/Homer	TGCTGAGTCA	1e-68	-157	0	1184	0.0646	1168	0.0376	18
Atf1(bZIP)/K562-ATF1-ChIP-Seq(GSE31477)/Homer	GATGACGTCA	1e-67	-156	0	3712	0.2025	4793.2	0.1542	19
Tcf21(bHLH)/ArterySmoothMuscle-Tcf21-ChIP-Seq(GSE61369)/Homer	NAACAGCTGG	1e-66	-153	0	6209	0.3388	8715.9	0.2805	20
Cdx2(Homeobox)/mES-Cdx2-ChIP-Seq(GSE14586)/Homer	GYMATAAAAH	1e-63	-147	0	3005	0.164	3770	0.1213	21
HOXD13(Homeobox)/Chicken-Hoxd13-ChIP-Seq(GSE38910)/Homer	NCYAATAAAA	1e-63	-146	0	4338	0.2367	5802.5	0.1867	22
Elk4(ETS)/Hela-Elk4-ChIP-Seq(GSE31477)/Homer	NRYTTCCGGY	1e-62	-144	0	5789	0.3159	8094.8	0.2605	23
JunD(bZIP)/K562-JunD-ChIP-Seq/Homer	ATGACGTCATCN	1e-61	-141	0	875	0.0477	808.5	0.026	24
ETS(ETS)/Promoter/Homer	AACCGGAAGT	1e-59	-138	0	3672	0.2004	4816	0.155	25
ELF1(ETS)/Jurkat-ELF1-ChIP-Seq(SRA014231)/Homer	AVCCGGAAGT	1e-53	-123	0	5243	0.2861	7350.3	0.2365	26
Elk1(ETS)/Hela-Elk1-ChIP-Seq(GSE31477)/Homer	HACTTCCGGY	1e-49	-115	0	5634	0.3074	8026.2	0.2583	27
CRE(bZIP)/Promoter/Homer	CSGTGACGTCAC	1e-46	-108	0	2073	0.1131	2558.1	0.0823	28
Stat3(Stat)/mES-Stat3-ChIP-Seq(GSE11431)/Homer	CTTCCGGGAA	1e-45	-106	0	3419	0.1866	4595	0.1479	29
GFY(?)/Promoter/Homer	ACTACAATTCCC	1e-45	-104	0	765	0.0417	748.1	0.0241	30
Atoh1(bHLH)/Cerebellum-Atoh1-ChIP-Seq(GSE22111)/Homer	VNRVCAGCTGGY	1e-42	-97.4	0	6562	0.3581	9653.5	0.3106	31
GFY-Staf(?,Zf)/Promoter/Homer	RACTACAATTCCCAGAAKGC	1e-41	-96.5	0	729	0.0398	718.2	0.0231	32
HOXA9(Homeobox)/HSC-Hoxa9-ChIP-Seq(GSE33509)/Homer	GGCCATAAATCA	1e-41	-95	0	2770	0.1511	3659	0.1177	33
Ap4(bHLH)/AML-Tfap4-ChIP-Seq(GSE45738)/Homer	NAHCAGCTGD	1e-32	-74.3	0	6981	0.3809	10531.5	0.3389	34
E-box(bHLH)/Promoter/Homer	SSGGTCACGTGA	1e-31	-72.5	0	896	0.0489	1006.8	0.0324	35
CEBP(bZIP)/ThioMac-CEBPb-ChIP-Seq(GSE21512)/Homer	ATTGCGCAAC	1e-30	-71.4	0	2605	0.1421	3538.2	0.1138	36
Usf2(bHLH)/C2C12-Usf2-ChIP-Seq(GSE36030)/Homer	GTCACGTGGT	1e-30	-69.4	0	2074	0.1132	2739.4	0.0881	37
Myf5(bHLH)/GM-Myf5-ChIP-Seq(GSE24852)/Homer	BAACAGCTGT	1e-29	-68.1	0	4396	0.2399	6378.3	0.2052	38
Sp1(Zf)/Promoter/Homer	GGCCCCGCCCCC	1e-29	-67	0	4888	0.2667	7179	0.231	39
Tlx?(NR)/NPC-H3K4me1-ChIP-Seq(GSE16256)/Homer	CTGGCAGSCTGCCA	1e-28	-66.7	0	2759	0.1505	3805.7	0.1225	40
FOXP1(Forkhead)/H9-FOXP1-ChIP-Seq(GSE31006)/Homer	NYYTGTTTACHN	1e-28	-65.7	0	1951	0.1065	2573.5	0.0828	41
NeuroD1(bHLH)/Islet-NeuroD1-ChIP-Seq(GSE30298)/Homer	GCCATCTGTT	1e-27	-64	0	4787	0.2612	7040.1	0.2265	42
Stat3+il21(Stat)/CD4-Stat3-ChIP-Seq(GSE19198)/Homer	SVYTTCCNGGAARB	1e-27	-63.9	0	3991	0.2178	5764.5	0.1855	43
Hoxc9(Homeobox)/Ainv15-Hoxc9-ChIP-Seq(GSE21812)/Homer	GGCCATAAATCA	1e-27	-63	0	2054	0.1121	2744.8	0.0883	44
GABPA(ETS)/Jurkat-GABPa-ChIP-Seq(GSE17954)/Homer	RACCGGAAGT	1e-26	-61	0	6400	0.3492	9698.5	0.3121	45
USF1(bHLH)/GM12878-Usf1-ChIP-Seq(GSE32465)/Homer	SGTCACGTGR	1e-24	-56.8	0	3042	0.166	4316	0.1389	46
STAT1(Stat)/HelaS3-STAT1-ChIP-Seq(GSE12782)/Homer	NATTTCCNGGAAAT	1e-24	-56.1	0	1569	0.0856	2050	0.066	47
STAT5(Stat)/mCD4+-Stat5-ChIP-Seq(GSE12346)/Homer	RTTTCTNAGAAA	1e-24	-56	0	1796	0.098	2392.6	0.077	48
Bach1(bZIP)/K562-Bach1-ChIP-Seq(GSE31477)/Homer	AWWNTGCTGAGTCAT	1e-23	-54.5	0	314	0.0171	284.7	0.0092	49
Tcf12(bHLH)/GM12878-Tcf12-ChIP-Seq(GSE32465)/Homer	VCAGCTGYTG	1e-22	-52	0	6058	0.3306	9226.9	0.2969	50
CArG(MADS)/PUER-Srf-ChIP-Seq(Sullivan_et_al.)/Homer	CCATATATGGNM	1e-22	-51.8	0	1501	0.0819	1970.4	0.0634	51
Atf4(bZIP)/MEF-Atf4-ChIP-Seq(GSE35681)/Homer	MTGATGCAAT	1e-21	-48.6	0	1072	0.0585	1349.6	0.0434	52
bHLHE40(bHLH)/HepG2-BHLHE40-ChIP-Seq(GSE31477)/Homer	KCACGTGMCN	1e-20	-46.9	0	2245	0.1225	3140.4	0.101	53
STAT4(Stat)/CD4-Stat4-ChIP-Seq(GSE22104)/Homer	NYTTCCWGGAAR	1e-20	-46.6	0	4422	0.2413	6609.4	0.2127	54
NRF(NRF)/Promoter/Homer	STGCGCATGCGC	1e-20	-46.3	0	2451	0.1337	3466.7	0.1115	55
EWS:FLI1-fusion(ETS)/SK_N_MC-EWS:FLI1-ChIP-Seq(SRA014231)/Homer	VACAGGAAAT	1e-20	-46.2	0	3899	0.2127	5768.7	0.1856	56
MyoD(bHLH)/Myotube-MyoD-ChIP-Seq(GSE21614)/Homer	RRCAGCTGYTSY	1e-19	-46	0	5281	0.2882	8014.5	0.2579	57
E2F4(E2F)/K562-E2F4-ChIP-Seq(GSE31477)/Homer	GGCGGGAAAH	1e-19	-44.9	0	4887	0.2667	7382.2	0.2375	58
EBF(EBF)/proBcell-EBF-ChIP-Seq(GSE21978)/Homer	DGTCCCYRGGGA	1e-19	-44.8	0	1653	0.0902	2241.5	0.0721	59
Nrf2(bZIP)/Lymphoblast-Nrf2-ChIP-Seq(GSE37589)/Homer	HTGCTGAGTCAT	1e-18	-42.4	0	295	0.0161	285.2	0.0092	60
Rfx2(HTH)/LoVo-RFX2-ChIP-Seq(GSE49402)/Homer	GTTGCCATGGCAACM	1e-18	-42.1	0	859	0.0469	1067.5	0.0343	61
NF-E2(bZIP)/K562-NFE2-ChIP-Seq(GSE31477)/Homer	GATGACTCAGCA	1e-17	-41.1	0	330	0.018	333.8	0.0107	62
c-Myc(bHLH)/LNCAP-cMyc-ChIP-Seq(Unpublished)/Homer	VCCACGTG	1e-17	-40.9	0	3792	0.2069	5647.6	0.1817	63
Fli1(ETS)/CD8-FLI-ChIP-Seq(GSE20898)/Homer	NRYTTCCGGH	1e-17	-39.8	0	7618	0.4157	11956.8	0.3847	64
CLOCK(bHLH)/Liver-Clock-ChIP-Seq(GSE39860)/Homer	GHCACGTG	1e-17	-39.4	0	3367	0.1837	4978.8	0.1602	65
RFX(HTH)/K562-RFX3-ChIP-Seq(SRA012198)/Homer	CGGTTGCCATGGCAAC	1e-17	-39.3	0	807	0.044	1004.2	0.0323	66
NRF1(NRF)/MCF7-NRF1-ChIP-Seq(Unpublished)/Homer	CTGCGCATGCGC	1e-16	-36.9	0	2380	0.1299	3429.3	0.1103	67
GLI3(Zf)/Limb-GLI3-ChIP-Chip(GSE11077)/Homer	CGTGGGTGGTCC	1e-16	-36.8	0	975	0.0532	1263.1	0.0406	68
Lhx1(Homeobox)/EmbryoCarcinoma-Lhx1-ChIP-Seq(GSE70957)/Homer	NNYTAATTAR	1e-14	-33.8	0	3827	0.2088	5777.5	0.1859	69
Mef2d(MADS)/Retina-Mef2d-ChIP-Seq(GSE61391)/Homer	GCTATTTTTAGC	1e-14	-33.7	0	723	0.0394	907.8	0.0292	70
Etv2(ETS)/ES-ER71-ChIP-Seq(GSE59402)/Homer(0.967)	NNAYTTCCTGHN	1e-13	-32.2	0	5540	0.3023	8601.6	0.2768	71
E2F(E2F)/Hela-CellCycle-Expression/Homer	TTSGCGCGAAAA	1e-13	-31.4	0	704	0.0384	890.5	0.0287	72
GFX(?)/Promoter/Homer	ATTCTCGCGAGA	1e-13	-31.2	0	296	0.0162	314.4	0.0101	73
E2F7(E2F)/Hela-E2F7-ChIP-Seq(GSE32673)/Homer	VDTTTCCCGCCA	1e-13	-30.5	0	1545	0.0843	2172.6	0.0699	74
Chop(bZIP)/MEF-Chop-ChIP-Seq(GSE35681)/Homer	ATTGCATCAT	1e-13	-30.2	0	785	0.0428	1015.5	0.0327	75
X-box(HTH)/NPC-H3K4me1-ChIP-Seq(GSE16256)/Homer	GGTTGCCATGGCAA	1e-12	-29.5	0	736	0.0402	946.6	0.0305	76
TEAD4(TEA)/Tropoblast-Tead4-ChIP-Seq(GSE37350)/Homer	CCWGGAATGY	1e-12	-28.8	0	3952	0.2156	6039.5	0.1943	77
PR(NR)/T47D-PR-ChIP-Seq(GSE31130)/Homer	VAGRACAKNCTGTBC	1e-12	-28.5	0	9365	0.511	15059.5	0.4846	78
CEBP:AP1(bZIP)/ThioMac-CEBPb-ChIP-Seq(GSE21512)/Homer	DRTGTTGCAA	1e-12	-28.1	0	2703	0.1475	4025.7	0.1295	79
CTCF(Zf)/CD4+-CTCF-ChIP-Seq(Barski_et_al.)/Homer	AYAGTGCCMYCTRGTGGCCA	1e-11	-26.1	0	1198	0.0654	1667.4	0.0537	80
Lhx2(Homeobox)/HFSC-Lhx2-ChIP-Seq(GSE48068)/Homer	TAATTAGN	1e-11	-25.8	0	3672	0.2004	5620.2	0.1808	81
ZBTB33(Zf)/GM12878-ZBTB33-ChIP-Seq(GSE32465)/Homer	GGVTCTCGCGAGAAC	1e-10	-25.2	0	713	0.0389	935.5	0.0301	82
YY1(Zf)/Promoter/Homer	CAAGATGGCGGC	1e-10	-24.5	0	1070	0.0584	1481.4	0.0477	83
ETS1(ETS)/Jurkat-ETS1-ChIP-Seq(GSE17954)/Homer	ACAGGAAGTG	1e-10	-23.5	0	6481	0.3536	10290.5	0.3311	84
Lhx3(Homeobox)/Neuron-Lhx3-ChIP-Seq(GSE31456)/Homer	ADBTAATTAR	1e-09	-22.2	0	5449	0.2973	8594.7	0.2766	85
HIF-1a(bHLH)/MCF7-HIF1a-ChIP-Seq(GSE28352)/Homer	TACGTGCV	1e-09	-22	0	1772	0.0967	2601.8	0.0837	86
NF1:FOXA1(CTF,Forkhead)/LNCAP-FOXA1-ChIP-Seq(GSE27824)/Homer	WNTGTTTRYTTTGGCA	1e-09	-21.8	0	257	0.014	289.7	0.0093	87
ZNF675(Zf)/HEK293-ZNF675.GFP-ChIP-Seq(GSE58341)/Homer	ARGAGGMCAAAATGW	1e-09	-21.5	0	725	0.0396	974.3	0.0313	88
RORgt(NR)/EL4-RORgt.Flag-ChIP-Seq(GSE56019)/Homer	AAYTAGGTCA	1e-09	-21.2	0	561	0.0306	730.7	0.0235	89
n-Myc(bHLH)/mES-nMyc-ChIP-Seq(GSE11431)/Homer	VRCCACGTGG	1e-09	-21.1	0	4293	0.2342	6701.8	0.2156	90
Max(bHLH)/K562-Max-ChIP-Seq(GSE31477)/Homer	RCCACGTGGYYN	1e-08	-20.6	0	3829	0.2089	5947.2	0.1914	91
Olig2(bHLH)/Neuron-Olig2-ChIP-Seq(GSE30882)/Homer	RCCATMTGTT	1e-08	-19.8	0	8623	0.4705	13953.9	0.449	92
Zfp809(Zf)/ES-Zfp809-ChIP-Seq(GSE70799)/Homer	GGGGCTYGKCTGGGA	1e-08	-19.8	0	1992	0.1087	2975.1	0.0957	93
Rfx1(HTH)/NPC-H3K4me1-ChIP-Seq(GSE16256)/Homer	KGTTGCCATGGCAA	1e-08	-19.3	0	1376	0.0751	2000.4	0.0644	94
GATA(Zf),IR3/iTreg-Gata3-ChIP-Seq(GSE20898)/Homer	NNNNNBAGATAWYATCTVHN	1e-08	-19.2	0	512	0.0279	668.5	0.0215	95
MITF(bHLH)/MastCells-MITF-ChIP-Seq(GSE48085)/Homer	RTCATGTGAC	1e-08	-19.1	0	4662	0.2544	7342.7	0.2363	96
Hoxb4(Homeobox)/ES-Hoxb4-ChIP-Seq(GSE34014)/Homer	TGATTRATGGCY	1e-08	-18.9	0	790	0.0431	1090.6	0.0351	97
HRE(HSF)/Striatum-HSF1-ChIP-Seq(GSE38000)/Homer	TTCTAGAABNTTCTA	1e-08	-18.9	0	1087	0.0593	1550.1	0.0499	98
HRE(HSF)/HepG2-HSF1-ChIP-Seq(GSE31477)/Homer	BSTTCTRGAABVTTCYAGAA	1e-07	-18	0	965	0.0527	1367.1	0.044	99
ETS:RUNX(ETS,Runt)/Jurkat-RUNX1-ChIP-Seq(GSE17954)/Homer	RCAGGATGTGGT	1e-07	-17.8	0	741	0.0404	1023.4	0.0329	100
ZNF143|STAF(Zf)/CUTLL-ZNF143-ChIP-Seq(GSE29600)/Homer	ATTTCCCAGVAKSCY	1e-07	-17.5	0	2436	0.1329	3718.6	0.1197	101
TEAD2(TEA)/Py2T-Tead2-ChIP-Seq(GSE55709)/Homer	CCWGGAATGY	1e-07	-17	0	2372	0.1294	3621.4	0.1165	102
TEAD(TEA)/Fibroblast-PU.1-ChIP-Seq(Unpublished)/Homer	YCWGGAATGY	1e-07	-16.9	0	2646	0.1444	4067.8	0.1309	103
Klf4(Zf)/mES-Klf4-ChIP-Seq(GSE11431)/Homer	GCCACACCCA	1e-07	-16.7	0	3641	0.1987	5698.8	0.1834	104
Egr2(Zf)/Thymocytes-Egr2-ChIP-Seq(GSE34254)/Homer	NGCGTGGGCGGR	1e-06	-15.5	0	2208	0.1205	3375.3	0.1086	105
MyoG(bHLH)/C2C12-MyoG-ChIP-Seq(GSE36024)/Homer	AACAGCTG	1e-06	-15.4	0	6133	0.3346	9855.4	0.3171	106
E2F1(E2F)/Hela-E2F1-ChIP-Seq(GSE22478)/Homer	CWGGCGGGAA	1e-05	-13.1	0	2860	0.1561	4475	0.144	107
GATA(Zf),IR4/iTreg-Gata3-ChIP-Seq(GSE20898)/Homer	NAGATWNBNATCTNN	1e-05	-12.9	0	295	0.0161	379.3	0.0122	108
LXRE(NR),DR4/RAW-LXRb.biotin-ChIP-Seq(GSE21512)/Homer	RGGTTACTANAGGTCA	1e-05	-12.7	0	272	0.0148	346.6	0.0112	109
Ets1-distal(ETS)/CD4+-PolII-ChIP-Seq(Barski_et_al.)/Homer	MACAGGAAGT	1e-05	-12.3	0	1620	0.0884	2467.9	0.0794	110
Tcfcp2l1(CP2)/mES-Tcfcp2l1-ChIP-Seq(GSE11431)/Homer	NRAACCRGTTYRAACCRGYT	1e-05	-12.2	0	1079	0.0589	1600	0.0515	111
HIF2a(bHLH)/785_O-HIF2a-ChIP-Seq(GSE34871)/Homer	GCACGTACCC	1e-05	-11.7	0	2351	0.1283	3665	0.1179	112
PU.1:IRF8(ETS:IRF)/pDC-Irf8-ChIP-Seq(GSE66899)/Homer	GGAAGTGAAAST	0.0001	-11.1	0	906	0.0494	1337.5	0.043	113
Nur77(NR)/K562-NR4A1-ChIP-Seq(GSE31363)/Homer	TGACCTTTNCNT	0.0001	-11	0	749	0.0409	1090.2	0.0351	114
BMYB(HTH)/Hela-BMYB-ChIP-Seq(GSE27030)/Homer	NHAACBGYYV	0.0001	-10.7	0.0001	6850	0.3738	11165.1	0.3593	115
Mef2c(MADS)/GM12878-Mef2c-ChIP-Seq(GSE32465)/Homer	DCYAAAAATAGM	0.0001	-10.6	0.0001	1415	0.0772	2158.6	0.0695	116
NFAT(RHD)/Jurkat-NFATC1-ChIP-Seq(Jolma_et_al.)/Homer	ATTTTCCATT	0.0001	-10.5	0.0001	3535	0.1929	5635	0.1813	117
IRF2(IRF)/Erythroblas-IRF2-ChIP-Seq(GSE36985)/Homer	GAAASYGAAASY	0.0001	-10.2	0.0001	569	0.031	815.1	0.0262	118
STAT6(Stat)/Macrophage-Stat6-ChIP-Seq(GSE38377)/Homer	TTCCKNAGAA	0.0001	-9.82	0.0001	2235	0.122	3505.3	0.1128	119
EKLF(Zf)/Erythrocyte-Klf1-ChIP-Seq(GSE20478)/Homer	NWGGGTGTGGCY	0.0001	-9.7	0.0002	1485	0.081	2284.9	0.0735	120
RBPJ:Ebox(?,bHLH)/Panc1-Rbpj1-ChIP-Seq(GSE47459)/Homer	GGGRAARRGRMCAGMTG	0.0001	-9.28	0.0002	1892	0.1032	2953	0.095	121
FoxL2(Forkhead)/Ovary-FoxL2-ChIP-Seq(GSE60858)/Homer	WWTRTAAACAVG	0.001	-8.89	0.0004	2953	0.1611	4705.1	0.1514	122
Mef2a(MADS)/HL1-Mef2a.biotin-ChIP-Seq(GSE21529)/Homer	CYAAAAATAG	0.001	-8.22	0.0007	1395	0.0761	2160.6	0.0695	123
c-Myc(bHLH)/mES-cMyc-ChIP-Seq(GSE11431)/Homer	VVCCACGTGG	0.001	-8.1	0.0008	2924	0.1595	4674.8	0.1504	124
SPDEF(ETS)/VCaP-SPDEF-ChIP-Seq(SRA014231)/Homer	ASWTCCTGBT	0.001	-8	0.0009	5784	0.3156	9447.6	0.304	125
NFkB-p65(RHD)/GM12787-p65-ChIP-Seq(GSE19485)/Homer	WGGGGATTTCCC	0.001	-7.5	0.0014	2515	0.1372	4011.4	0.1291	126
STAT6(Stat)/CD4-Stat6-ChIP-Seq(GSE22104)/Homer	ABTTCYYRRGAA	0.001	-7.28	0.0017	2100	0.1146	3331.1	0.1072	127
ERE(NR),IR3/MCF7-ERa-ChIP-Seq(Unpublished)/Homer	VAGGTCACNSTGACC	0.001	-7.22	0.0018	1507	0.0822	2359.4	0.0759	128
Foxo1(Forkhead)/RAW-Foxo1-ChIP-Seq(Fan_et_al.)/Homer	CTGTTTAC	0.001	-7.12	0.002	7499	0.4092	12362	0.3978	129
NF1-halfsite(CTF)/LNCaP-NF1-ChIP-Seq(Unpublished)/Homer	YTGCCAAG	0.01	-6.84	0.0026	8432	0.4601	13947.2	0.4488	130
NFkB-p65-Rel(RHD)/ThioMac-LPS-Expression(GSE23622)/Homer	GGAAATTCCC	0.01	-6.81	0.0027	287	0.0157	404.2	0.013	131
SpiB(ETS)/OCILY3-SPIB-ChIP-Seq(GSE56857)/Homer	AAAGRGGAAGTG	0.01	-6.76	0.0028	1267	0.0691	1976	0.0636	132
EWS:ERG-fusion(ETS)/CADO_ES1-EWS:ERG-ChIP-Seq(SRA014231)/Homer	ATTTCCTGTN	0.01	-6.7	0.003	3195	0.1743	5158	0.166	133
Unknown-ESC-element(?)/mES-Nanog-ChIP-Seq(GSE11724)/Homer	CACAGCAGGGGG	0.01	-6.62	0.0032	3448	0.1881	5580.7	0.1796	134
ERG(ETS)/VCaP-ERG-ChIP-Seq(GSE14097)/Homer	ACAGGAAGTG	0.01	-6.46	0.0037	8234	0.4493	13625.6	0.4384	135
Foxa2(Forkhead)/Liver-Foxa2-ChIP-Seq(GSE25694)/Homer	CYTGTTTACWYW	0.01	-6.26	0.0045	2915	0.1591	4703.3	0.1513	136
ISRE(IRF)/ThioMac-LPS-Expression(GSE23622)/Homer	AGTTTCASTTTC	0.01	-6.22	0.0046	277	0.0151	393.9	0.0127	137
Rfx5(HTH)/GM12878-Rfx5-ChIP-Seq(GSE31477)/Homer	SCCTAGCAACAG	0.01	-6.16	0.0049	1905	0.1039	3033.9	0.0976	138
E2F6(E2F)/Hela-E2F6-ChIP-Seq(GSE31477)/Homer	GGCGGGAARN	0.01	-6.11	0.0051	5196	0.2835	8518.3	0.2741	139
Mef2b(MADS)/HEK293-Mef2b.V5-ChIP-Seq(GSE67450)/Homer	GCTATTTTTGGM	0.01	-5.84	0.0066	2719	0.1484	4388.7	0.1412	140
ETS:E-box(ETS,bHLH)/HPC7-Scl-ChIP-Seq(GSE22178)/Homer	AGGAARCAGCTG	0.01	-5.62	0.0082	450	0.0246	671.2	0.0216	141
Isl1(Homeobox)/Neuron-Isl1-ChIP-Seq(GSE31456)/Homer	CTAATKGV	0.01	-5.44	0.0098	6996	0.3817	11571.4	0.3723	142
ELF5(ETS)/T47D-ELF5-ChIP-Seq(GSE30407)/Homer	ACVAGGAAGT	0.01	-5.41	0.01	4195	0.2289	6863.5	0.2208	143
ETV1(ETS)/GIST48-ETV1-ChIP-Seq(GSE22441)/Homer	AACCGGAAGT	0.01	-5.18	0.0125	8101	0.442	13448.1	0.4327	144
Srebp1a(bHLH)/HepG2-Srebp1a-ChIP-Seq(GSE31477)/Homer	RTCACSCCAY	0.01	-4.91	0.0163	1014	0.0553	1594.4	0.0513	145
BORIS(Zf)/K562-CTCFL-ChIP-Seq(GSE32465)/Homer	CNNBRGCGCCCCCTGSTGGC	0.01	-4.82	0.0177	2165	0.1181	3495.4	0.1125	146
Reverb(NR),DR2/RAW-Reverba.biotin-ChIP-Seq(GSE45914)/Homer	GTRGGTCASTGGGTCA	0.01	-4.67	0.0203	713	0.0389	1107.6	0.0356	147
MafK(bZIP)/C2C12-MafK-ChIP-Seq(GSE36030)/Homer	GCTGASTCAGCA	0.01	-4.62	0.0212	1238	0.0676	1967	0.0633	148
Nkx6.1(Homeobox)/Islet-Nkx6.1-ChIP-Seq(GSE40975)/Homer	GKTAATGR	0.01	-4.62	0.0212	7415	0.4046	12311.9	0.3962	149
NFAT:AP1(RHD,bZIP)/Jurkat-NFATC1-ChIP-Seq(Jolma_et_al.)/Homer	SARTGGAAAAWRTGAGTCAB	0.1	-4.34	0.0279	639	0.0349	992.2	0.0319	150
RAR:RXR(NR),DR5/ES-RAR-ChIP-Seq(GSE56893)/Homer	RGGTCADNNAGAGGTCAV	0.1	-4.12	0.0344	166	0.0091	237	0.0076	151
ZNF692(Zf)/HEK293-ZNF692.GFP-ChIP-Seq(GSE58341)/Homer	GTGGGCCCCA	0.1	-4.08	0.0355	1098	0.0599	1748.4	0.0563	152
p53(p53)/mES-cMyc-ChIP-Seq(GSE11431)/Homer	ACATGCCCGGGCAT	0.1	-3.84	0.0448	113	0.0062	157.6	0.0051	153
Gfi1b(Zf)/HPC7-Gfi1b-ChIP-Seq(GSE22178)/Homer	MAATCACTGC	0.1	-3.78	0.0473	2727	0.1488	4462.2	0.1436	154
Pdx1(Homeobox)/Islet-Pdx1-ChIP-Seq(SRA008281)/Homer	YCATYAATCA	0.1	-3.68	0.0518	3030	0.1653	4972.9	0.16	155
EBF1(EBF)/Near-E2A-ChIP-Seq(GSE21512)/Homer	GTCCCCWGGGGA	0.1	-3.58	0.0571	6613	0.3608	11003.5	0.3541	156
Rbpj1(?)/Panc1-Rbpj1-ChIP-Seq(GSE47459)/Homer	HTTTCCCASG	0.1	-3.57	0.0571	6855	0.374	11412.1	0.3672	157
MafA(bZIP)/Islet-MafA-ChIP-Seq(GSE30298)/Homer	TGCTGACTCA	0.1	-3.49	0.0615	4071	0.2221	6725.9	0.2164	158
Arnt:Ahr(bHLH)/MCF7-Arnt-ChIP-Seq(Lo_et_al.)/Homer	TBGCACGCAA	0.1	-3.4	0.0667	4355	0.2376	7207	0.2319	159
IRF1(IRF)/PBMC-IRF1-ChIP-Seq(GSE43036)/Homer	GAAAGTGAAAGT	0.1	-3.32	0.072	639	0.0349	1009.7	0.0325	160
Fox:Ebox(Forkhead,bHLH)/Panc1-Foxa2-ChIP-Seq(GSE47459)/Homer	NNNVCTGWGYAAACASN	0.1	-3.26	0.0763	3827	0.2088	6325.9	0.2035	161
PAX5(Paired,Homeobox),condensed/GM12878-PAX5-ChIP-Seq(GSE32465)/Homer	GTCACGCTCSCTGM	0.1	-3.19	0.081	696	0.038	1105.5	0.0356	162
ZSCAN22(Zf)/HEK293-ZSCAN22.GFP-ChIP-Seq(GSE58341)/Homer	SMCAGTCWGAKGGAGGAGGC	0.1	-2.96	0.101	602	0.0328	955.2	0.0307	163
THRa(NR)/C17.2-THRa-ChIP-Seq(GSE38347)/Homer	GGTCANYTGAGGWCA	0.1	-2.83	0.1145	2394	0.1306	3939.9	0.1268	164
Klf9(Zf)/GBM-Klf9-ChIP-Seq(GSE62211)/Homer	GCCACRCCCACY	0.1	-2.82	0.1154	4462	0.2435	7413.2	0.2385	165
TATA-Box(TBP)/Promoter/Homer	CCTTTTAWAGSC	0.1	-2.71	0.1277	5156	0.2813	8588.1	0.2763	166
Egr1(Zf)/K562-Egr1-ChIP-Seq(GSE32465)/Homer	TGCGTGGGYG	0.1	-2.67	0.1323	6002	0.3275	10019	0.3224	167
ZNF189(Zf)/HEK293-ZNF189.GFP-ChIP-Seq(GSE58341)/Homer	TGGAACAGMA	0.1	-2.58	0.1445	4539	0.2477	7555.5	0.2431	168
PAX6(Paired,Homeobox)/Forebrain-Pax6-ChIP-Seq(GSE66961)/Homer	NGTGTTCAVTSAAGCGKAAA	0.1	-2.52	0.1512	413	0.0225	653.6	0.021	169
TR4(NR),DR1/Hela-TR4-ChIP-Seq(GSE24685)/Homer	GAGGTCAAAGGTCA	0.1	-2.35	0.1784	673	0.0367	1085.5	0.0349	170
Phox2a(Homeobox)/Neuron-Phox2a-ChIP-Seq(GSE31456)/Homer	YTAATYNRATTA	1	-2.3	0.1874	986	0.0538	1606.7	0.0517	171
Esrrb(NR)/mES-Esrrb-ChIP-Seq(GSE11431)/Homer	KTGACCTTGA	1	-2.19	0.2072	3188	0.174	5300.5	0.1706	172
GATA3(Zf),DR4/iTreg-Gata3-ChIP-Seq(GSE20898)/Homer	AGATGKDGAGATAAG	1	-2.01	0.248	260	0.0142	411.6	0.0132	173
PU.1(ETS)/ThioMac-PU.1-ChIP-Seq(GSE21512)/Homer	AGAGGAAGTG	1	-1.85	0.2889	2604	0.1421	4335.5	0.1395	174
Sox4(HMG)/proB-Sox4-ChIP-Seq(GSE50066)/Homer	YCTTTGTTCC	1	-1.8	0.301	3503	0.1911	5852.9	0.1883	175
Srebp2(bHLH)/HepG2-Srebp2-ChIP-Seq(GSE31477)/Homer	CGGTCACSCCAC	1	-1.68	0.3388	787	0.0429	1293.5	0.0416	176
NFkB-p50,p52(RHD)/Monocyte-p50-ChIP-Chip(Schreiber_et_al.)/Homer	GGGGGAATCCCC	1	-1.66	0.3445	847	0.0462	1394.5	0.0449	177
ZNF317(Zf)/HEK293-ZNF317.GFP-ChIP-Seq(GSE58341)/Homer	GTCWGCTGTYYCTCT	1	-1.62	0.3549	399	0.0218	648.2	0.0209	178
NFY(CCAAT)/Promoter/Homer	RGCCAATSRG	1	-1.54	0.3807	4461	0.2434	7486.3	0.2409	179
FXR(NR),IR1/Liver-FXR-ChIP-Seq(Chong_et_al.)/Homer	AGGTCANTGACCTB	1	-1.43	0.4256	2097	0.1144	3504.5	0.1128	180
ZNF16(Zf)/HEK293-ZNF16.GFP-ChIP-Seq(GSE58341)/Homer	MACCTTCYATGGCTCCCTAKTGCCY	1	-1.39	0.4384	51	0.0028	78.2	0.0025	181
ZNF669(Zf)/HEK293-ZNF669.GFP-ChIP-Seq(GSE58341)/Homer	GARTGGTCATCGCCC	1	-1.33	0.4644	546	0.0298	901	0.029	182
AMYB(HTH)/Testes-AMYB-ChIP-Seq(GSE44588)/Homer	TGGCAGTTGG	1	-1.32	0.4665	6962	0.3799	11736.7	0.3776	183
GATA:SCL(Zf,bHLH)/Ter119-SCL-ChIP-Seq(GSE18720)/Homer	CRGCTGBNGNSNNSAGATAA	1	-1.31	0.4701	493	0.0269	813.5	0.0262	184
MafF(bZIP)/HepG2-MafF-ChIP-Seq(GSE31477)/Homer	HWWGTCAGCAWWTTT	1	-1.23	0.5029	792	0.0432	1317.2	0.0424	185
Pax7(Paired,Homeobox),longest/Myoblast-Pax7-ChIP-Seq(GSE25064)/Homer	NTAATTDGCYAATTANNWWD	1	-1.06	0.5961	72	0.0039	116.6	0.0038	186
ZNF528(Zf)/HEK293-ZNF528.GFP-ChIP-Seq(GSE58341)/Homer	AGAAATGACTTCCCT	1	-0.926	0.6755	24	0.0013	38.4	0.0012	187
Mouse_Recombination_Hotspot(Zf)/Testis-DMC1-ChIP-Seq(GSE24438)/Homer	ACTYKNATTCGTGNTACTTC	1	-0.91	0.6831	218	0.0119	363.2	0.0117	188
Gata2(Zf)/K562-GATA2-ChIP-Seq(GSE18829)/Homer	BBCTTATCTS	1	-0.872	0.7059	2163	0.118	3652.4	0.1175	189
Six1(Homeobox)/Myoblast-Six1-ChIP-Chip(GSE20150)/Homer	GKVTCADRTTWC	1	-0.866	0.7063	983	0.0536	1656.2	0.0533	190
ZNF519(Zf)/HEK293-ZNF519.GFP-ChIP-Seq(GSE58341)/Homer	GAGSCCGAGC	1	-0.852	0.7126	2292	0.1251	3872.6	0.1246	191
Pax7(Paired,Homeobox),long/Myoblast-Pax7-ChIP-Seq(GSE25064)/Homer	TAATCHGATTAC	1	-0.836	0.72	60	0.0033	99.1	0.0032	192
OCT:OCT(POU,Homeobox,IR1)/NPC-Brn2-ChIP-Seq(GSE35496)/Homer	ATGAATWATTCATGA	1	-0.825	0.7245	45	0.0025	74.5	0.0024	193
Tbx20(T-box)/Heart-Tbx20-ChIP-Seq(GSE29636)/Homer	GGTGYTGACAGS	1	-0.822	0.7245	1056	0.0576	1782	0.0573	194
Gata1(Zf)/K562-GATA1-ChIP-Seq(GSE18829)/Homer	SAGATAAGRV	1	-0.746	0.7762	1942	0.106	3288.9	0.1058	195
IRF4(IRF)/GM12878-IRF4-ChIP-Seq(GSE32465)/Homer	ACTGAAACCA	1	-0.72	0.7923	1690	0.0922	2863.6	0.0921	196
OCT:OCT(POU,Homeobox)/NPC-Brn1-ChIP-Seq(GSE35496)/Homer	ATGAATATTCATGAG	1	-0.706	0.7992	24	0.0013	40.5	0.0013	197
T1ISRE(IRF)/ThioMac-Ifnb-Expression/Homer	ACTTTCGTTTCT	1	-0.6	0.8839	42	0.0023	72.1	0.0023	198
ZFX(Zf)/mES-Zfx-ChIP-Seq(GSE11431)/Homer	AGGCCTRG	1	-0.587	0.8911	7698	0.42	13069.7	0.4205	199
RUNX(Runt)/HPC7-Runx1-ChIP-Seq(GSE22178)/Homer	SAAACCACAG	1	-0.461	1	3266	0.1782	5567.5	0.1791	200
ZNF165(Zf)/WHIM12-ZNF165-ChIP-Seq(GSE65937)/Homer	AAGGKGRCGCAGGCA	1	-0.43	1	1103	0.0602	1891.2	0.0609	201
Sox2(HMG)/mES-Sox2-ChIP-Seq(GSE11431)/Homer	BCCATTGTTC	1	-0.379	1	3503	0.1911	5983.9	0.1925	202
Ascl1(bHLH)/NeuralTubes-Ascl1-ChIP-Seq(GSE55840)/Homer	NNVVCAGCTGBN	1	-0.374	1	8339	0.455	14196.3	0.4568	203
CEBP:CEBP(bZIP)/MEF-Chop-ChIP-Seq(GSE35681)/Homer	NTNATGCAAYMNNHTGMAAY	1	-0.356	1	416	0.0227	723.2	0.0233	204
PAX5(Paired,Homeobox)/GM12878-PAX5-ChIP-Seq(GSE32465)/Homer	GCAGCCAAGCRTGACH	1	-0.346	1	2483	0.1355	4253.1	0.1369	205
Hnf1(Homeobox)/Liver-Foxa2-Chip-Seq(GSE25694)/Homer	GGTTAAWCATTAA	1	-0.327	1	359	0.0196	627.5	0.0202	206
IRF:BATF(IRF:bZIP)/pDC-Irf8-ChIP-Seq(GSE66899)/Homer	CTTTCANTATGACTV	1	-0.317	1	358	0.0195	626.9	0.0202	207
EHF(ETS)/LoVo-EHF-ChIP-Seq(GSE49402)/Homer	AVCAGGAAGT	1	-0.31	1	6563	0.3581	11197.2	0.3603	208
HOXA2(Homeobox)/mES-Hoxa2-ChIP-Seq(Donaldson_et_al.)/Homer	GYCATCMATCAT	1	-0.302	1	351	0.0192	615.4	0.0198	209
PBX1(Homeobox)/MCF7-PBX1-ChIP-Seq(GSE28007)/Homer	GSCTGTCACTCA	1	-0.263	1	446	0.0243	782.4	0.0252	210
Pax8(Paired,Homeobox)/Thyroid-Pax8-ChIP-Seq(GSE26938)/Homer	GTCATGCHTGRCTGS	1	-0.26	1	1970	0.1075	3393.9	0.1092	211
ZFP3(Zf)/HEK293-ZFP3.GFP-ChIP-Seq(GSE58341)/Homer	GGGTTTTGAAGGATGARTAGGAGTT	1	-0.25	1	7	0.0004	15.3	0.0005	212
PPARE(NR),DR1/3T3L1-Pparg-ChIP-Seq(GSE13511)/Homer	TGACCTTTGCCCCA	1	-0.209	1	4636	0.253	7949.1	0.2558	213
Tcf3(HMG)/mES-Tcf3-ChIP-Seq(GSE11724)/Homer	ASWTCAAAGG	1	-0.184	1	949	0.0518	1658.7	0.0534	214
ZNF322(Zf)/HEK293-ZNF322.GFP-ChIP-Seq(GSE58341)/Homer	GAGCCTGGTACTGWGCCTGR	1	-0.148	1	1831	0.0999	3180.8	0.1023	215
Brachyury(T-box)/Mesoendoderm-Brachyury-ChIP-exo(GSE54963)/Homer	ANTTMRCASBNNNGTGYKAAN	1	-0.134	1	1006	0.0549	1766.2	0.0568	216
HIF-1b(HLH)/T47D-HIF1b-ChIP-Seq(GSE59937)/Homer	RTACGTGC	1	-0.112	1	6397	0.349	10984.8	0.3535	217
RUNX-AML(Runt)/CD4+-PolII-ChIP-Seq(Barski_et_al.)/Homer	GCTGTGGTTW	1	-0.104	1	3019	0.1647	5229.9	0.1683	218
Zic(Zf)/Cerebellum-ZIC1.2-ChIP-Seq(GSE60731)/Homer	CCTGCTGAGH	1	-0.0875	1	4931	0.2691	8502.8	0.2736	219
GATA3(Zf),DR8/iTreg-Gata3-ChIP-Seq(GSE20898)/Homer	AGATSTNDNNDSAGATAASN	1	-0.0862	1	273	0.0149	502.7	0.0162	220
Oct4:Sox17(POU,Homeobox,HMG)/F9-Sox17-ChIP-Seq(GSE44553)/Homer	CCATTGTATGCAAAT	1	-0.0861	1	377	0.0206	685.1	0.022	221
Sox9(HMG)/Limb-SOX9-ChIP-Seq(GSE73225)/Homer	AGGVNCCTTTGT	1	-0.0721	1	3585	0.1956	6214.9	0.2	222
EBNA1(EBV-virus)/Raji-EBNA1-ChIP-Seq(GSE30709)/Homer	GGYAGCAYDTGCTDCCCNNN	1	-0.0683	1	68	0.0037	137.5	0.0044	223
CTCF-SatelliteElement(Zf?)/CD4+-CTCF-ChIP-Seq(Barski_et_al.)/Homer	TGCAGTTCCMVNWRTGGCCA	1	-0.0546	1	73	0.004	148.6	0.0048	224
TCFL2(HMG)/K562-TCF7L2-ChIP-Seq(GSE29196)/Homer	ACWTCAAAGG	1	-0.0545	1	329	0.018	608.9	0.0196	225
VDR(NR),DR3/GM10855-VDR+vitD-ChIP-Seq(GSE22484)/Homer	ARAGGTCANWGAGTTCANNN	1	-0.0494	1	997	0.0544	1778.7	0.0572	226
p53(p53)/Saos-p53-ChIP-Seq(GSE15780)/Homer	RRCATGYCYRGRCATGYYYN	1	-0.049	1	349	0.019	645.4	0.0208	227
p53(p53)/Saos-p53-ChIP-Seq/Homer	RRCATGYCYRGRCATGYYYN	1	-0.049	1	349	0.019	645.4	0.0208	228
Tbox:Smad(T-box,MAD)/ESCd5-Smad2_3-ChIP-Seq(GSE29422)/Homer	AGGTGHCAGACA	1	-0.0465	1	834	0.0455	1496.6	0.0482	229
ZNF382(Zf)/HEK293-ZNF382.GFP-ChIP-Seq(GSE58341)/Homer	GNCTGTASTRNTGBCTCHTT	1	-0.0397	1	97	0.0053	195.4	0.0063	230
HNF4a(NR),DR1/HepG2-HNF4a-ChIP-Seq(GSE25021)/Homer	CARRGKBCAAAGTYCA	1	-0.0391	1	2198	0.1199	3860.7	0.1242	231
FOXA1(Forkhead)/LNCAP-FOXA1-ChIP-Seq(GSE27824)/Homer	WAAGTAAACA	1	-0.0322	1	3901	0.2129	6790.7	0.2185	232
Foxh1(Forkhead)/hESC-FOXH1-ChIP-Seq(GSE29422)/Homer	NNTGTGGATTSS	1	-0.0295	1	2073	0.1131	3654.6	0.1176	233
Sox15(HMG)/CPA-Sox15-ChIP-Seq(GSE62909)/Homer	RAACAATGGN	1	-0.029	1	3954	0.2157	6885.9	0.2216	234
CHR(?)/Hela-CellCycle-Expression/Homer	SRGTTTCAAA	1	-0.0251	1	1997	0.109	3528.8	0.1135	235
Nr5a2(NR)/mES-Nr5a2-ChIP-Seq(GSE19019)/Homer	BTCAAGGTCA	1	-0.0196	1	2867	0.1564	5035.8	0.162	236
Brn2(POU,Homeobox)/NPC-Brn2-ChIP-Seq(GSE35496)/Homer	ATGAATATTC	1	-0.0178	1	212	0.0116	413.9	0.0133	237
Pbx3(Homeobox)/GM12878-PBX3-ChIP-Seq(GSE32465)/Homer	SCTGTCAMTCAN	1	-0.0148	1	1174	0.0641	2115.8	0.0681	238
Gata4(Zf)/Heart-Gata4-ChIP-Seq(GSE35151)/Homer	NBWGATAAGR	1	-0.0119	1	3206	0.1749	5635.4	0.1813	239
PU.1-IRF(ETS:IRF)/Bcell-PU.1-ChIP-Seq(GSE21512)/Homer	MGGAAGTGAAAC	1	-0.0102	1	6016	0.3283	10452.3	0.3363	240
ZNF415(Zf)/HEK293-ZNF415.GFP-ChIP-Seq(GSE58341)/Homer	GRTGMTRGAGCC	1	-0.00966	1	3566	0.1946	6261.6	0.2015	241
FOXA1(Forkhead)/MCF7-FOXA1-ChIP-Seq(GSE26831)/Homer	WAAGTAAACA	1	-0.00801	1	3221	0.1758	5674.7	0.1826	242
Pax7(Paired,Homeobox)/Myoblast-Pax7-ChIP-Seq(GSE25064)/Homer	TAATCAATTA	1	-0.00796	1	208	0.0113	414.7	0.0133	243
ZNF41(Zf)/HEK293-ZNF41.GFP-ChIP-Seq(GSE58341)/Homer	CCTCATGGTGYCYTWYTCCCTTGTG	1	-0.00714	1	98	0.0053	210.7	0.0068	244
PAX3:FKHR-fusion(Paired,Homeobox)/Rh4-PAX3:FKHR-ChIP-Seq(GSE19063)/Homer	ACCRTGACTAATTNN	1	-0.00664	1	637	0.0348	1187.4	0.0382	245
Pknox1(Homeobox)/ES-Prep1-ChIP-Seq(GSE63282)/Homer	SCTGTCAVTCAV	1	-0.00663	1	1184	0.0646	2150.3	0.0692	246
FOXM1(Forkhead)/MCF7-FOXM1-ChIP-Seq(GSE72977)/Homer	TRTTTACTTW	1	-0.00623	1	3440	0.1877	6059.9	0.195	247
RXR(NR),DR1/3T3L1-RXR-ChIP-Seq(GSE13511)/Homer	TAGGGCAAAGGTCA	1	-0.00598	1	5647	0.3081	9843.2	0.3167	248
KLF5(Zf)/LoVo-KLF5-ChIP-Seq(GSE49402)/Homer	DGGGYGKGGC	1	-0.00575	1	9698	0.5292	16734.8	0.5385	249
MYB(HTH)/ERMYB-Myb-ChIPSeq(GSE22095)/Homer	GGCVGTTR	1	-0.00298	1	7903	0.4312	13714.2	0.4413	250
GRHL2(CP2)/HBE-GRHL2-ChIP-Seq(GSE46194)/Homer	AAACYKGTTWDACMRGTTTB	1	-0.00271	1	1427	0.0779	2595	0.0835	251
Sox6(HMG)/Myotubes-Sox6-ChIP-Seq(GSE32627)/Homer	CCATTGTTNY	1	-0.00265	1	5614	0.3063	9816.9	0.3159	252
ZNF467(Zf)/HEK293-ZNF467.GFP-ChIP-Seq(GSE58341)/Homer	TGGGGAAGGGCM	1	-0.00195	1	6179	0.3372	10792.2	0.3473	253
Tcf4(HMG)/Hct116-Tcf4-ChIP-Seq(SRA012054)/Homer	ASATCAAAGGVA	1	-0.00107	1	1628	0.0888	2965.4	0.0954	254
Bcl6(Zf)/Liver-Bcl6-ChIP-Seq(GSE31578)/Homer	NNNCTTTCCAGGAAA	1	-0.000935	1	5816	0.3173	10196.5	0.3281	255
p63(p53)/Keratinocyte-p63-ChIP-Seq(GSE17611)/Homer	NNDRCATGYCYNRRCATGYH	1	-0.00058	1	1673	0.0913	3056.9	0.0984	256
FOXA1:AR(Forkhead,NR)/LNCAP-AR-ChIP-Seq(GSE27824)/Homer	AGTAAACAAAAAAGAACAND	1	-0.000453	1	256	0.014	529.3	0.017	257
AP-2alpha(AP2)/Hela-AP2alpha-ChIP-Seq(GSE31477)/Homer	ATGCCCTGAGGC	1	-0.000352	1	5972	0.3259	10493.4	0.3376	258
KLF10(Zf)/HEK293-KLF10.GFP-ChIP-Seq(GSE58341)/Homer	GGGGGTGTGTCC	1	-0.000349	1	4662	0.2544	8247.6	0.2654	259
PRDM1(Zf)/Hela-PRDM1-ChIP-Seq(GSE31477)/Homer	ACTTTCACTTTC	1	-9.6e-05	1	2169	0.1183	3960.5	0.1274	260
Brn1(POU,Homeobox)/NPC-Brn1-ChIP-Seq(GSE35496)/Homer	TATGCWAATBAV	1	-9.5e-05	1	870	0.0475	1664.9	0.0536	261
BMAL1(bHLH)/Liver-Bmal1-ChIP-Seq(GSE39860)/Homer	GNCACGTG	1	-7e-05	1	7272	0.3968	12760.1	0.4106	262
ZNF264(Zf)/HEK293-ZNF264.GFP-ChIP-Seq(GSE58341)/Homer	RGGGCACTAACY	1	-4.8e-05	1	3599	0.1964	6463.6	0.208	263
Oct2(POU,Homeobox)/Bcell-Oct2-ChIP-Seq(GSE21512)/Homer	ATATGCAAAT	1	-3.6e-05	1	745	0.0407	1451.5	0.0467	264
ZBTB12(Zf)/HEK293-ZBTB12.GFP-ChIP-Seq(GSE58341)/Homer	NGNTCTAGAACCNGV	1	-2.6e-05	1	2374	0.1295	4344.8	0.1398	265
Nr5a2(NR)/Pancreas-LRH1-ChIP-Seq(GSE34295)/Homer	BTCAAGGTCA	1	-1.6e-05	1	3554	0.1939	6410.5	0.2063	266
REST-NRSF(Zf)/Jurkat-NRSF-ChIP-Seq/Homer	GGMGCTGTCCATGGTGCTGA	1	-1.5e-05	1	36	0.002	113.1	0.0036	267
HNF6(Homeobox)/Liver-Hnf6-ChIP-Seq(ERP000394)/Homer	NTATYGATCH	1	-1.2e-05	1	1524	0.0832	2860.5	0.092	268
Pit1+1bp(Homeobox)/GCrat-Pit1-ChIP-Seq(GSE58009)/Homer	ATGCATAATTCA	1	-1.1e-05	1	772	0.0421	1514.1	0.0487	269
Oct4(POU,Homeobox)/mES-Oct4-ChIP-Seq(GSE11431)/Homer	ATTTGCATAW	1	-1e-05	1	1257	0.0686	2387.2	0.0768	270
PRDM9(Zf)/Testis-DMC1-ChIP-Seq(GSE35498)/Homer	ADGGYAGYAGCATCT	1	-5e-06	1	2143	0.1169	3968.2	0.1277	271
RUNX1(Runt)/Jurkat-RUNX1-ChIP-Seq(GSE29180)/Homer	AAACCACARM	1	-3e-06	1	4254	0.2321	7658.8	0.2464	272
ZNF136(Zf)/HEK293-ZNF136.GFP-ChIP-Seq(GSE58341)/Homer	YTKGATAHAGTATTCTWGGTNGGCA	1	-2e-06	1	227	0.0124	514.4	0.0166	273
NPAS2(bHLH)/Liver-NPAS2-ChIP-Seq(GSE39860)/Homer	KCCACGTGAC	1	-1e-06	1	5089	0.2777	9130.7	0.2938	274
GATA3(Zf)/iTreg-Gata3-ChIP-Seq(GSE20898)/Homer	AGATAASR	1	0	1	4442	0.2424	8047.5	0.2589	319
OCT4-SOX2-TCF-NANOG(POU,Homeobox,HMG)/mES-Oct4-ChIP-Seq(GSE11431)/Homer	ATTTGCATAACAATG	1	0	1	414	0.0226	895.8	0.0288	319
DMRT6(DM)/Testis-DMRT6-ChIP-Seq(GSE60440)/Homer	YDGHTACAWTGTADC	1	0	1	548	0.0299	1159.2	0.0373	319
AP-2gamma(AP2)/MCF7-TFAP2C-ChIP-Seq(GSE21234)/Homer	SCCTSAGGSCAW	1	0	1	7302	0.3984	13014.7	0.4188	319
DMRT1(DM)/Testis-DMRT1-ChIP-Seq(GSE64892)/Homer	TWGHWACAWTGTWDC	1	0	1	640	0.0349	1339.7	0.0431	319
ZNF416(Zf)/HEK293-ZNF416.GFP-ChIP-Seq(GSE58341)/Homer	WDNCTGGGCA	1	0	1	6835	0.3729	12225.3	0.3934	319
Sox10(HMG)/SciaticNerve-Sox3-ChIP-Seq(GSE35132)/Homer	CCWTTGTYYB	1	0	1	5952	0.3248	10718.8	0.3449	319
PRDM14(Zf)/H1-PRDM14-ChIP-Seq(GSE22767)/Homer	RGGTCTCTAACY	1	0	1	1377	0.0751	2699.6	0.0869	319
Oct6(POU,Homeobox)/NPC-Oct6-ChIP-Seq(GSE35496)/Homer	WATGCAAATGAG	1	0	1	1164	0.0635	2318.7	0.0746	319
Smad2(MAD)/ES-SMAD2-ChIP-Seq(GSE29422)/Homer	CTGTCTGG	1	0	1	8081	0.4409	14381	0.4627	319
ZNF711(Zf)/SHSY5Y-ZNF711-ChIP-Seq(GSE20673)/Homer	AGGCCTAG	1	0	1	10452	0.5703	18445.1	0.5935	319
KLF14(Zf)/HEK293-KLF14.GFP-ChIP-Seq(GSE58341)/Homer	RGKGGGCGKGGC	1	0	1	11503	0.6277	20218	0.6506	319
Sox3(HMG)/NPC-Sox3-ChIP-Seq(GSE33059)/Homer	CCWTTGTY	1	0	1	6001	0.3274	10894.7	0.3506	319
RAR:RXR(NR),DR5/ES-RAR-ChIP-Seq(GSE56893)/Homer	AGGTCAAGGTCA	1	0	1	712	0.0388	1523.3	0.049	319
RUNX2(Runt)/PCa-RUNX2-ChIP-Seq(GSE33889)/Homer	NWAACCACADNN	1	0	1	3237	0.1766	6113.5	0.1967	319
bZIP:IRF(bZIP,IRF)/Th17-BatF-ChIP-Seq(GSE39756)/Homer	NAGTTTCABTHTGACTNW	1	0	1	1353	0.0738	2750.8	0.0885	319
Smad4(MAD)/ESC-SMAD4-ChIP-Seq(GSE29422)/Homer	VBSYGTCTGG	1	0	1	8157	0.4451	14668.7	0.472	319
Tbet(T-box)/CD8-Tbet-ChIP-Seq(GSE33802)/Homer	AGGTGTGAAM	1	0	1	3452	0.1884	6590.1	0.212	319
AR-halfsite(NR)/LNCaP-AR-ChIP-Seq(GSE27824)/Homer	CCAGGAACAG	1	0	1	13526	0.738	24130.9	0.7765	319
Bapx1(Homeobox)/VertebralCol-Bapx1-ChIP-Seq(GSE36672)/Homer	TTRAGTGSYK	1	0	1	8165	0.4455	15467.4	0.4977	319
CRX(Homeobox)/Retina-Crx-ChIP-Seq(GSE20012)/Homer	GCTAATCC	1	0	1	7626	0.4161	14470.7	0.4656	319
E2A(bHLH)/proBcell-E2A-ChIP-Seq(GSE21978)/Homer	DNRCAGCTGY	1	0	1	7358	0.4015	13599.1	0.4376	319
E2A(bHLH),near_PU.1/Bcell-PU.1-ChIP-Seq(GSE21512)/Homer	NVCACCTGBN	1	0	1	5318	0.2902	13357.2	0.4298	319
Eomes(T-box)/H9-Eomes-ChIP-Seq(GSE26097)/Homer	ATTAACACCT	1	0	1	6666	0.3637	12552.1	0.4039	319
Erra(NR)/HepG2-Erra-ChIP-Seq(GSE31477)/Homer	CAAAGGTCAG	1	0	1	9384	0.512	17376	0.5591	319
GSC(Homeobox)/FrogEmbryos-GSC-ChIP-Seq(DRA000576)/Homer	RGGATTAR	1	0	1	3725	0.2033	7411.4	0.2385	319
HEB(bHLH)/mES-Heb-ChIP-Seq(GSE53233)/Homer	VCAGCTGBNN	1	0	1	9164	0.5	16640.1	0.5354	319
Maz(Zf)/HepG2-Maz-ChIP-Seq(GSE31477)/Homer	GGGGGGGG	1	0	1	9622	0.525	17336.2	0.5578	319
Meis1(Homeobox)/MastCells-Meis1-ChIP-Seq(GSE48085)/Homer	VGCTGWCAVB	1	0	1	7073	0.3859	13231.5	0.4257	319
Nanog(Homeobox)/mES-Nanog-ChIP-Seq(GSE11724)/Homer	RGCCATTAAC	1	0	1	12435	0.6785	22371.5	0.7198	319
Nkx2.1(Homeobox)/LungAC-Nkx2.1-ChIP-Seq(GSE43252)/Homer	RSCACTYRAG	1	0	1	10288	0.5614	19897.3	0.6402	319
Nkx2.2(Homeobox)/NPC-Nkx2.2-ChIP-Seq(GSE61673)/Homer	BTBRAGTGSN	1	0	1	8194	0.4471	15287.6	0.4919	319
Nkx2.5(Homeobox)/HL1-Nkx2.5.biotin-ChIP-Seq(GSE21529)/Homer	RRSCACTYAA	1	0	1	8544	0.4662	15987.8	0.5144	319
Nkx3.1(Homeobox)/LNCaP-Nkx3.1-ChIP-Seq(GSE28264)/Homer	AAGCACTTAA	1	0	1	8753	0.4776	16016.3	0.5154	319
Otx2(Homeobox)/EpiLC-Otx2-ChIP-Seq(GSE56098)/Homer	NYTAATCCYB	1	0	1	2726	0.1487	5384.3	0.1732	319
Pit1(Homeobox)/GCrat-Pit1-ChIP-Seq(GSE58009)/Homer	ATGMATATDC	1	0	1	2252	0.1229	4771.1	0.1535	319
Pitx1(Homeobox)/Chicken-Pitx1-ChIP-Seq(GSE38910)/Homer	TAATCCCN	1	0	1	11857	0.647	21743.7	0.6996	319
Ptf1a(bHLH)/Panc1-Ptf1a-ChIP-Seq(GSE47459)/Homer	ACAGCTGTTN	1	0	1	11129	0.6072	20120.9	0.6474	319
RARg(NR)/ES-RARg-ChIP-Seq(GSE30538)/Homer	AGGTCAAGGTCA	1	0	1	232	0.0127	691.7	0.0223	319
SCL(bHLH)/HPC7-Scl-ChIP-Seq(GSE13511)/Homer	AVCAGCTG	1	0	1	14885	0.8122	26572.3	0.855	319
Smad3(MAD)/NPC-Smad3-ChIP-Seq(GSE36673)/Homer	TWGTCTGV	1	0	1	11206	0.6114	20541.3	0.661	319
Tbx5(T-box)/HL1-Tbx5.biotin-ChIP-Seq(GSE21529)/Homer	AGGTGTCA	1	0	1	10832	0.591	21118.9	0.6795	319
Tgif1(Homeobox)/mES-Tgif1-ChIP-Seq(GSE55404)/Homer	YTGWCADY	1	0	1	9798	0.5346	18199.9	0.5856	319
Tgif2(Homeobox)/mES-Tgif2-ChIP-Seq(GSE55404)/Homer	TGTCANYT	1	0	1	10602	0.5785	19651.8	0.6323	319
Znf263(Zf)/K562-Znf263-ChIP-Seq(GSE31477)/Homer	CVGTSCTCCC	1	0	1	10067	0.5493	18024.8	0.58	319

## Sheet: NR2F2_E14Male_Mesonephori
Motif Name	Consensus	P-value	Log P-value	q-value (Benjamini)	# of Target Sequences with Motif(of 19744)	% of Target Sequences with Motif	# of Background Sequences with Motif(of 29901)	% of Background Sequences with Motif
TR4(NR),DR1/Hela-TR4-ChIP-Seq(GSE24685)/Homer	GAGGTCAAAGGTCA	1e-860	-1981	0	2928	0.1483	1118.3	0.0374
Esrrb(NR)/mES-Esrrb-ChIP-Seq(GSE11431)/Homer	KTGACCTTGA	1e-420	-968	0	6134	0.3106	5422.8	0.1812
Nur77(NR)/K562-NR4A1-ChIP-Seq(GSE31363)/Homer	TGACCTTTNCNT	1e-376	-867.5	0	1906	0.0965	965.2	0.0323
HNF4a(NR),DR1/HepG2-HNF4a-ChIP-Seq(GSE25021)/Homer	CARRGKBCAAAGTYCA	1e-258	-594.9	0	4345	0.22	3915.9	0.1309
PPARE(NR),DR1/3T3L1-Pparg-ChIP-Seq(GSE13511)/Homer	TGACCTTTGCCCCA	1e-235	-541.1	0	7570	0.3833	8246.7	0.2756
RXR(NR),DR1/3T3L1-RXR-ChIP-Seq(GSE13511)/Homer	TAGGGCAAAGGTCA	1e-167	-385.4	0	8679	0.4395	10305.4	0.3444
CTCF(Zf)/CD4+-CTCF-ChIP-Seq(Barski_et_al.)/Homer	AYAGTGCCMYCTRGTGGCCA	1e-118	-272.8	0	1891	0.0958	1631.7	0.0545
Erra(NR)/HepG2-Erra-ChIP-Seq(GSE31477)/Homer	CAAAGGTCAG	1e-102	-235.5	0	12980	0.6572	17430.5	0.5825
VDR(NR),DR3/GM10855-VDR+vitD-ChIP-Seq(GSE22484)/Homer	ARAGGTCANWGAGTTCANNN	1e-90	-207.6	0	1929	0.0977	1812.1	0.0606
RAR:RXR(NR),DR5/ES-RAR-ChIP-Seq(GSE56893)/Homer	RGGTCADNNAGAGGTCAV	1e-80	-185	0	492	0.0249	276.1	0.0092
RAR:RXR(NR),DR5/ES-RAR-ChIP-Seq(GSE56893)/Homer	AGGTCAAGGTCA	1e-66	-152.7	0	1529	0.0774	1460.3	0.0488
NF1(CTF)/LNCAP-NF1-ChIP-Seq(Unpublished)/Homer	CYTGGCABNSTGCCAR	1e-60	-138.3	0	3441	0.1742	3979.4	0.133
BORIS(Zf)/K562-CTCFL-ChIP-Seq(GSE32465)/Homer	CNNBRGCGCCCCCTGSTGGC	1e-59	-137.5	0	2940	0.1489	3311.2	0.1107
LXRE(NR),DR4/RAW-LXRb.biotin-ChIP-Seq(GSE21512)/Homer	RGGTTACTANAGGTCA	1e-49	-113.9	0	496	0.0251	357.7	0.012
Hoxc9(Homeobox)/Ainv15-Hoxc9-ChIP-Seq(GSE21812)/Homer	GGCCATAAATCA	1e-47	-109	0	1835	0.0929	1969.4	0.0658
Nr5a2(NR)/Pancreas-LRH1-ChIP-Seq(GSE34295)/Homer	BTCAAGGTCA	1e-34	-79.95	0	5107	0.2586	6623.5	0.2214
FXR(NR),IR1/Liver-FXR-ChIP-Seq(Chong_et_al.)/Homer	AGGTCANTGACCTB	1e-31	-72.78	0	3139	0.1589	3887.2	0.1299
THRa(NR)/C17.2-THRa-ChIP-Seq(GSE38347)/Homer	GGTCANYTGAGGWCA	1e-31	-71.99	0	3358	0.17	4197.7	0.1403
Nr5a2(NR)/mES-Nr5a2-ChIP-Seq(GSE19019)/Homer	BTCAAGGTCA	1e-28	-65.76	0	4042	0.2047	5202.7	0.1739
Elk4(ETS)/Hela-Elk4-ChIP-Seq(GSE31477)/Homer	NRYTTCCGGY	1e-27	-63.79	0	5817	0.2945	7772.7	0.2598
Tcf3(HMG)/mES-Tcf3-ChIP-Seq(GSE11724)/Homer	ASWTCAAAGG	1e-26	-61.17	0	1199	0.0607	1320.7	0.0441
RARg(NR)/ES-RARg-ChIP-Seq(GSE30538)/Homer	AGGTCAAGGTCA	1e-25	-59.19	0	654	0.0331	639.1	0.0214
HOXA9(Homeobox)/HSC-Hoxa9-ChIP-Seq(GSE33509)/Homer	GGCCATAAATCA	1e-25	-58.53	0	2299	0.1164	2808.1	0.0938
E-box(bHLH)/Promoter/Homer	SSGGTCACGTGA	1e-24	-57.55	0	950	0.0481	1013.7	0.0339
Reverb(NR),DR2/RAW-Reverba.biotin-ChIP-Seq(GSE45914)/Homer	GTRGGTCASTGGGTCA	1e-24	-57.12	0	1160	0.0587	1285.6	0.043
ZBTB18(Zf)/HEK293-ZBTB18.GFP-ChIP-Seq(GSE58341)/Homer	AACATCTGGA	1e-24	-56.49	0	3353	0.1698	4291.6	0.1434
ETS(ETS)/Promoter/Homer	AACCGGAAGT	1e-21	-49.18	0	3601	0.1823	4697.5	0.157
Atf2(bZIP)/3T3L1-Atf2-ChIP-Seq(GSE56872)/Homer	NRRTGACGTCAT	1e-21	-48.72	0	2131	0.1079	2634.1	0.088
Elk1(ETS)/Hela-Elk1-ChIP-Seq(GSE31477)/Homer	HACTTCCGGY	1e-20	-46.14	0	5749	0.2911	7832.1	0.2617
ELF1(ETS)/Jurkat-ELF1-ChIP-Seq(SRA014231)/Homer	AVCCGGAAGT	1e-19	-44.43	0	5293	0.268	7182.6	0.24
Atf1(bZIP)/K562-ATF1-ChIP-Seq(GSE31477)/Homer	GATGACGTCA	1e-19	-44.23	0	3643	0.1845	4797.1	0.1603
ERE(NR),IR3/MCF7-ERa-ChIP-Seq(Unpublished)/Homer	VAGGTCACNSTGACC	1e-18	-43.49	0	1989	0.1007	2470.7	0.0826
TCFL2(HMG)/K562-TCF7L2-ChIP-Seq(GSE29196)/Homer	ACWTCAAAGG	1e-18	-43.21	0	472	0.0239	461	0.0154
Usf2(bHLH)/C2C12-Usf2-ChIP-Seq(GSE36030)/Homer	GTCACGTGGT	1e-18	-42.19	0	2189	0.1108	2756.4	0.0921
RORgt(NR)/EL4-RORgt.Flag-ChIP-Seq(GSE56019)/Homer	AAYTAGGTCA	1e-17	-39.78	0	643	0.0326	684.2	0.0229
Atf7(bZIP)/3T3L1-Atf7-ChIP-Seq(GSE56872)/Homer	NGRTGACGTCAY	1e-16	-37.53	0	2797	0.1416	3646.3	0.1219
E2F4(E2F)/K562-E2F4-ChIP-Seq(GSE31477)/Homer	GGCGGGAAAH	1e-16	-37.24	0	4896	0.2479	6675.5	0.2231
Tlx?(NR)/NPC-H3K4me1-ChIP-Seq(GSE16256)/Homer	CTGGCAGSCTGCCA	1e-15	-36.58	0	3120	0.158	4114.9	0.1375
EWS:FLI1-fusion(ETS)/SK_N_MC-EWS:FLI1-ChIP-Seq(SRA014231)/Homer	VACAGGAAAT	1e-15	-36.37	0	4117	0.2085	5551.9	0.1855
E2F7(E2F)/Hela-E2F7-ChIP-Seq(GSE32673)/Homer	VDTTTCCCGCCA	1e-15	-34.99	0	1576	0.0798	1953.7	0.0653
HIF2a(bHLH)/785_O-HIF2a-ChIP-Seq(GSE34871)/Homer	GCACGTACCC	1e-14	-34.14	0	2688	0.1361	3519.9	0.1176
GFY(?)/Promoter/Homer	ACTACAATTCCC	1e-14	-34.12	0	655	0.0332	720.2	0.0241
RFX(HTH)/K562-RFX3-ChIP-Seq(SRA012198)/Homer	CGGTTGCCATGGCAAC	1e-14	-33.93	0	854	0.0432	981.3	0.0328
bHLHE40(bHLH)/HepG2-BHLHE40-ChIP-Seq(GSE31477)/Homer	KCACGTGMCN	1e-14	-33.26	0	2468	0.125	3214.7	0.1074
Rfx2(HTH)/LoVo-RFX2-ChIP-Seq(GSE49402)/Homer	GTTGCCATGGCAACM	1e-13	-31.33	0	881	0.0446	1029.5	0.0344
c-Myc(bHLH)/LNCAP-cMyc-ChIP-Seq(Unpublished)/Homer	VCCACGTG	1e-13	-31.09	0	4121	0.2087	5611.5	0.1875
TEAD2(TEA)/Py2T-Tead2-ChIP-Seq(GSE55709)/Homer	CCWGGAATGY	1e-12	-29.08	0	2460	0.1246	3238.6	0.1082
c-Jun-CRE(bZIP)/K562-cJun-ChIP-Seq(GSE31477)/Homer	ATGACGTCATCY	1e-12	-28.76	0	1769	0.0896	2264.1	0.0757
CLOCK(bHLH)/Liver-Clock-ChIP-Seq(GSE39860)/Homer	GHCACGTG	1e-11	-27.29	0	3712	0.188	5058.9	0.1691
CRE(bZIP)/Promoter/Homer	CSGTGACGTCAC	1e-11	-26.05	0	2005	0.1015	2618.9	0.0875
TEAD4(TEA)/Tropoblast-Tead4-ChIP-Seq(GSE37350)/Homer	CCWGGAATGY	1e-11	-25.7	0	3997	0.2024	5491.1	0.1835
Tcf21(bHLH)/ArterySmoothMuscle-Tcf21-ChIP-Seq(GSE61369)/Homer	NAACAGCTGG	1e-11	-25.4	0	6379	0.323	9004.8	0.3009
Tcf4(HMG)/Hct116-Tcf4-ChIP-Seq(SRA012054)/Homer	ASATCAAAGGVA	1e-10	-24.85	0	1877	0.095	2447.4	0.0818
Hoxb4(Homeobox)/ES-Hoxb4-ChIP-Seq(GSE34014)/Homer	TGATTRATGGCY	1e-10	-24.66	0	805	0.0408	961.4	0.0321
GFY-Staf(?,Zf)/Promoter/Homer	RACTACAATTCCCAGAAKGC	1e-10	-23.69	0	597	0.0302	688.5	0.023
GABPA(ETS)/Jurkat-GABPa-ChIP-Seq(GSE17954)/Homer	RACCGGAAGT	1e-10	-23.49	0	6626	0.3355	9399.8	0.3141
USF1(bHLH)/GM12878-Usf1-ChIP-Seq(GSE32465)/Homer	SGTCACGTGR	1e-10	-23.48	0	3301	0.1671	4504.4	0.1505
PAX5(Paired,Homeobox),condensed/GM12878-PAX5-ChIP-Seq(GSE32465)/Homer	GTCACGCTCSCTGM	1e-10	-23.28	0	904	0.0458	1103.2	0.0369
HIF-1a(bHLH)/MCF7-HIF1a-ChIP-Seq(GSE28352)/Homer	TACGTGCV	1e-08	-20.37	0	1999	0.1012	2661.4	0.0889
E2F1(E2F)/Hela-E2F1-ChIP-Seq(GSE22478)/Homer	CWGGCGGGAA	1e-08	-20.03	0	2857	0.1447	3900.7	0.1304
JunD(bZIP)/K562-JunD-ChIP-Seq/Homer	ATGACGTCATCN	1e-07	-17.85	0	694	0.0351	849.6	0.0284
Etv2(ETS)/ES-ER71-ChIP-Seq(GSE59402)/Homer(0.967)	NNAYTTCCTGHN	1e-07	-16.93	0	5799	0.2936	8273.5	0.2765
ZBTB33(Zf)/GM12878-ZBTB33-ChIP-Seq(GSE32465)/Homer	GGVTCTCGCGAGAAC	1e-06	-16	0	663	0.0336	818.8	0.0274
TEAD(TEA)/Fibroblast-PU.1-ChIP-Seq(Unpublished)/Homer	YCWGGAATGY	1e-06	-15.6	0	2551	0.1292	3510.2	0.1173
CTCF-SatelliteElement(Zf?)/CD4+-CTCF-ChIP-Seq(Barski_et_al.)/Homer	TGCAGTTCCMVNWRTGGCCA	1e-06	-14.61	0	132	0.0067	126.7	0.0042
ETS:RUNX(ETS,Runt)/Jurkat-RUNX1-ChIP-Seq(GSE17954)/Homer	RCAGGATGTGGT	1e-06	-14.45	0	821	0.0416	1047.7	0.035
Stat3(Stat)/mES-Stat3-ChIP-Seq(GSE11431)/Homer	CTTCCGGGAA	1e-06	-14.1	0	3150	0.1595	4405.8	0.1472
E2F(E2F)/Hela-CellCycle-Expression/Homer	TTSGCGCGAAAA	1e-06	-13.89	0	653	0.0331	819	0.0274
X-box(HTH)/NPC-H3K4me1-ChIP-Seq(GSE16256)/Homer	GGTTGCCATGGCAA	1e-05	-13.25	0	732	0.0371	932.7	0.0312
Myf5(bHLH)/GM-Myf5-ChIP-Seq(GSE24852)/Homer	BAACAGCTGT	1e-05	-12.69	0	4667	0.2363	6667.6	0.2228
Pdx1(Homeobox)/Islet-Pdx1-ChIP-Seq(SRA008281)/Homer	YCATYAATCA	1e-05	-11.88	0	2899	0.1468	4071.3	0.1361
Gata1(Zf)/K562-GATA1-ChIP-Seq(GSE18829)/Homer	SAGATAAGRV	0.0001	-11.51	0	2024	0.1025	2798.7	0.0935
NRF(NRF)/Promoter/Homer	STGCGCATGCGC	0.0001	-11.5	0	2343	0.1186	3263.9	0.1091
NeuroD1(bHLH)/Islet-NeuroD1-ChIP-Seq(GSE30298)/Homer	GCCATCTGTT	0.0001	-11.08	0.0001	5091	0.2578	7329.2	0.2449
HOXA2(Homeobox)/mES-Hoxa2-ChIP-Seq(Donaldson_et_al.)/Homer	GYCATCMATCAT	0.0001	-10.87	0.0001	435	0.022	538.9	0.018
Gata2(Zf)/K562-GATA2-ChIP-Seq(GSE18829)/Homer	BBCTTATCTS	0.0001	-10.5	0.0001	2213	0.1121	3088.1	0.1032
Ets1-distal(ETS)/CD4+-PolII-ChIP-Seq(Barski_et_al.)/Homer	MACAGGAAGT	0.0001	-10.48	0.0001	1737	0.088	2395.6	0.0801
Fli1(ETS)/CD8-FLI-ChIP-Seq(GSE20898)/Homer	NRYTTCCGGH	0.0001	-10.32	0.0001	7941	0.4021	11616.4	0.3882
NRF1(NRF)/MCF7-NRF1-ChIP-Seq(Unpublished)/Homer	CTGCGCATGCGC	0.0001	-10.02	0.0002	2115	0.1071	2952.5	0.0987
MITF(bHLH)/MastCells-MITF-ChIP-Seq(GSE48085)/Homer	RTCATGTGAC	0.0001	-9.519	0.0003	5132	0.2599	7424.8	0.2481
Srebp2(bHLH)/HepG2-Srebp2-ChIP-Seq(GSE31477)/Homer	CGGTCACSCCAC	0.0001	-9.454	0.0003	980	0.0496	1316.4	0.044
Srebp1a(bHLH)/HepG2-Srebp1a-ChIP-Seq(GSE31477)/Homer	RTCACSCCAY	0.001	-8.827	0.0006	1222	0.0619	1671.7	0.0559
Atoh1(bHLH)/Cerebellum-Atoh1-ChIP-Seq(GSE22111)/Homer	VNRVCAGCTGGY	0.001	-8.78	0.0006	6726	0.3406	9828.4	0.3285
GFX(?)/Promoter/Homer	ATTCTCGCGAGA	0.001	-8.357	0.0009	250	0.0127	301.2	0.0101
Zfp809(Zf)/ES-Zfp809-ChIP-Seq(GSE70799)/Homer	GGGGCTYGKCTGGGA	0.001	-7.667	0.0018	2080	0.1053	2939.7	0.0982
ZNF165(Zf)/WHIM12-ZNF165-ChIP-Seq(GSE65937)/Homer	AAGGKGRCGCAGGCA	0.001	-7.486	0.0021	1327	0.0672	1841.5	0.0615
ETS1(ETS)/Jurkat-ETS1-ChIP-Seq(GSE17954)/Homer	ACAGGAAGTG	0.001	-7.332	0.0024	6763	0.3424	9923.5	0.3316
ETS:E-box(ETS,bHLH)/HPC7-Scl-ChIP-Seq(GSE22178)/Homer	AGGAARCAGCTG	0.001	-7.127	0.0029	509	0.0258	669	0.0224
NF1:FOXA1(CTF,Forkhead)/LNCAP-FOXA1-ChIP-Seq(GSE27824)/Homer	WNTGTTTRYTTTGGCA	0.01	-6.871	0.0037	187	0.0095	224.2	0.0075
Arnt:Ahr(bHLH)/MCF7-Arnt-ChIP-Seq(Lo_et_al.)/Homer	TBGCACGCAA	0.01	-6.675	0.0045	4700	0.238	6849	0.2289
ZNF692(Zf)/HEK293-ZNF692.GFP-ChIP-Seq(GSE58341)/Homer	GTGGGCCCCA	0.01	-6.665	0.0045	1331	0.0674	1859.8	0.0622
Nrf2(bZIP)/Lymphoblast-Nrf2-ChIP-Seq(GSE37589)/Homer	HTGCTGAGTCAT	0.01	-6.634	0.0046	206	0.0104	251.9	0.0084
EBF(EBF)/proBcell-EBF-ChIP-Seq(GSE21978)/Homer	DGTCCCYRGGGA	0.01	-6.381	0.0058	1677	0.0849	2370.1	0.0792
Sp1(Zf)/Promoter/Homer	GGCCCCGCCCCC	0.01	-6.048	0.008	4562	0.231	6660.6	0.2226
Tcf12(bHLH)/GM12878-Tcf12-ChIP-Seq(GSE32465)/Homer	VCAGCTGYTG	0.01	-5.865	0.0095	6581	0.3332	9694.5	0.324
STAT1(Stat)/HelaS3-STAT1-ChIP-Seq(GSE12782)/Homer	NATTTCCNGGAAAT	0.01	-5.753	0.0105	1215	0.0615	1704	0.0569
E2F6(E2F)/Hela-E2F6-ChIP-Seq(GSE31477)/Homer	GGCGGGAARN	0.01	-4.992	0.0223	5208	0.2637	7660.5	0.256
Tcfcp2l1(CP2)/mES-Tcfcp2l1-ChIP-Seq(GSE11431)/Homer	NRAACCRGTTYRAACCRGYT	0.01	-4.91	0.024	1148	0.0581	1620.2	0.0541
n-Myc(bHLH)/mES-nMyc-ChIP-Seq(GSE11431)/Homer	VRCCACGTGG	0.01	-4.786	0.0269	4638	0.2348	6812.9	0.2277
Max(bHLH)/K562-Max-ChIP-Seq(GSE31477)/Homer	RCCACGTGGYYN	0.1	-4.505	0.0353	4031	0.2041	5912.1	0.1976
ZSCAN22(Zf)/HEK293-ZSCAN22.GFP-ChIP-Seq(GSE58341)/Homer	SMCAGTCWGAKGGAGGAGGC	0.1	-4.486	0.0356	683	0.0346	948.1	0.0317
NF-E2(bZIP)/K562-NFE2-ChIP-Seq(GSE31477)/Homer	GATGACTCAGCA	0.1	-4.448	0.0366	243	0.0123	317.8	0.0106
EWS:ERG-fusion(ETS)/CADO_ES1-EWS:ERG-ChIP-Seq(SRA014231)/Homer	ATTTCCTGTN	0.1	-4.415	0.0374	3223	0.1632	4707.3	0.1573
CArG(MADS)/PUER-Srf-ChIP-Seq(Sullivan_et_al.)/Homer	CCATATATGGNM	0.1	-4.386	0.0382	1226	0.0621	1744.4	0.0583
GLI3(Zf)/Limb-GLI3-ChIP-Chip(GSE11077)/Homer	CGTGGGTGGTCC	0.1	-4.364	0.0387	1016	0.0514	1436.5	0.048
IRF2(IRF)/Erythroblas-IRF2-ChIP-Seq(GSE36985)/Homer	GAAASYGAAASY	0.1	-4.236	0.0435	445	0.0225	607.1	0.0203
OCT:OCT(POU,Homeobox,IR1)/NPC-Brn2-ChIP-Seq(GSE35496)/Homer	ATGAATWATTCATGA	0.1	-3.933	0.0584	38	0.0019	41	0.0014
Unknown(Homeobox)/Limb-p300-ChIP-Seq/Homer	SSCMATWAAA	0.1	-3.902	0.0597	1788	0.0905	2585	0.0864
Ap4(bHLH)/AML-Tfap4-ChIP-Seq(GSE45738)/Homer	NAHCAGCTGD	0.1	-3.868	0.0611	7302	0.3697	10854.6	0.3628
ZNF675(Zf)/HEK293-ZNF675.GFP-ChIP-Seq(GSE58341)/Homer	ARGAGGMCAAAATGW	0.1	-3.719	0.0703	619	0.0313	866.9	0.029
Gata4(Zf)/Heart-Gata4-ChIP-Seq(GSE35151)/Homer	NBWGATAAGR	0.1	-3.537	0.0837	3179	0.161	4669	0.156
GRE(NR),IR3/A549-GR-ChIP-Seq(GSE32465)/Homer	NRGVACABNVTGTYCY	0.1	-3.528	0.0837	682	0.0345	961.5	0.0321
c-Myc(bHLH)/mES-cMyc-ChIP-Seq(GSE11431)/Homer	VVCCACGTGG	0.1	-3.503	0.085	3219	0.163	4730.8	0.1581
ZNF669(Zf)/HEK293-ZNF669.GFP-ChIP-Seq(GSE58341)/Homer	GARTGGTCATCGCCC	0.1	-3.431	0.0906	657	0.0333	926.1	0.0309
MyoD(bHLH)/Myotube-MyoD-ChIP-Seq(GSE21614)/Homer	RRCAGCTGYTSY	0.1	-3.419	0.0908	5606	0.2839	8317.1	0.278
Rfx1(HTH)/NPC-H3K4me1-ChIP-Seq(GSE16256)/Homer	KGTTGCCATGGCAA	0.1	-3.326	0.0989	1411	0.0714	2040.1	0.0682
ZNF317(Zf)/HEK293-ZNF317.GFP-ChIP-Seq(GSE58341)/Homer	GTCWGCTGTYYCTCT	0.1	-3.165	0.1151	448	0.0227	625.9	0.0209
PBX1(Homeobox)/MCF7-PBX1-ChIP-Seq(GSE28007)/Homer	GSCTGTCACTCA	0.1	-2.93	0.1444	566	0.0287	801.6	0.0268
PU.1(ETS)/ThioMac-PU.1-ChIP-Seq(GSE21512)/Homer	AGAGGAAGTG	0.1	-2.927	0.1444	2802	0.1419	4127	0.1379
Six1(Homeobox)/Myoblast-Six1-ChIP-Chip(GSE20150)/Homer	GKVTCADRTTWC	0.1	-2.844	0.1546	1047	0.053	1512	0.0505
GATA(Zf),IR4/iTreg-Gata3-ChIP-Seq(GSE20898)/Homer	NAGATWNBNATCTNN	0.1	-2.787	0.1624	221	0.0112	301.9	0.0101
RBPJ:Ebox(?,bHLH)/Panc1-Rbpj1-ChIP-Seq(GSE47459)/Homer	GGGRAARRGRMCAGMTG	0.1	-2.744	0.1682	2081	0.1054	3054.9	0.1021
Mef2d(MADS)/Retina-Mef2d-ChIP-Seq(GSE61391)/Homer	GCTATTTTTAGC	0.1	-2.601	0.1925	447	0.0226	632.3	0.0211
PU.1:IRF8(ETS:IRF)/pDC-Irf8-ChIP-Seq(GSE66899)/Homer	GGAAGTGAAAST	0.1	-2.586	0.1938	810	0.041	1167.7	0.039
Rfx5(HTH)/GM12878-Rfx5-ChIP-Seq(GSE31477)/Homer	SCCTAGCAACAG	0.1	-2.497	0.2101	1941	0.0983	2853.5	0.0954
HOXB13(Homeobox)/ProstateTumor-HOXB13-ChIP-Seq(GSE56288)/Homer	TTTTATKRGG	0.1	-2.42	0.2252	3047	0.1543	4513	0.1508
YY1(Zf)/Promoter/Homer	CAAGATGGCGGC	0.1	-2.321	0.2467	967	0.049	1406.4	0.047
Sox4(HMG)/proB-Sox4-ChIP-Seq(GSE50066)/Homer	YCTTTGTTCC	1	-2.243	0.2644	3531	0.1788	5248.5	0.1754
HNF6(Homeobox)/Liver-Hnf6-ChIP-Seq(ERP000394)/Homer	NTATYGATCH	1	-2.224	0.2675	1593	0.0807	2342.8	0.0783
FOXP1(Forkhead)/H9-FOXP1-ChIP-Seq(GSE31006)/Homer	NYYTGTTTACHN	1	-2.138	0.2894	1320	0.0668	1937.4	0.0647
Atf4(bZIP)/MEF-Atf4-ChIP-Seq(GSE35681)/Homer	MTGATGCAAT	1	-2.085	0.3026	749	0.0379	1088.8	0.0364
STAT5(Stat)/mCD4+-Stat5-ChIP-Seq(GSE12346)/Homer	RTTTCTNAGAAA	1	-2.049	0.3115	1373	0.0695	2019.9	0.0675
Bach1(bZIP)/K562-Bach1-ChIP-Seq(GSE31477)/Homer	AWWNTGCTGAGTCAT	1	-2.045	0.3115	191	0.0097	266.1	0.0089
p53(p53)/mES-cMyc-ChIP-Seq(GSE11431)/Homer	ACATGCCCGGGCAT	1	-1.671	0.4479	111	0.0056	154	0.0051
Hnf1(Homeobox)/Liver-Foxa2-Chip-Seq(GSE25694)/Homer	GGTTAAWCATTAA	1	-1.654	0.4522	227	0.0115	324.3	0.0108
Egr2(Zf)/Thymocytes-Egr2-ChIP-Seq(GSE34254)/Homer	NGCGTGGGCGGR	1	-1.62	0.4641	2176	0.1102	3240.4	0.1083
ZFP3(Zf)/HEK293-ZFP3.GFP-ChIP-Seq(GSE58341)/Homer	GGGTTTTGAAGGATGARTAGGAGTT	1	-1.552	0.4932	18	0.0009	22.4	0.0007
Bach2(bZIP)/OCILy7-Bach2-ChIP-Seq(GSE44420)/Homer	TGCTGAGTCA	1	-1.54	0.4955	831	0.0421	1225.7	0.041
Stat3+il21(Stat)/CD4-Stat3-ChIP-Seq(GSE19198)/Homer	SVYTTCCNGGAARB	1	-1.538	0.4955	3592	0.1819	5378	0.1797
HIF-1b(HLH)/T47D-HIF1b-ChIP-Seq(GSE59937)/Homer	RTACGTGC	1	-1.523	0.4968	7049	0.3569	10600.8	0.3543
NFkB-p50,p52(RHD)/Monocyte-p50-ChIP-Chip(Schreiber_et_al.)/Homer	GGGGGAATCCCC	1	-1.482	0.5141	958	0.0485	1417.4	0.0474
Cdx2(Homeobox)/mES-Cdx2-ChIP-Seq(GSE14586)/Homer	GYMATAAAAH	1	-1.471	0.516	1638	0.0829	2438.3	0.0815
NFkB-p65-Rel(RHD)/ThioMac-LPS-Expression(GSE23622)/Homer	GGAAATTCCC	1	-1.374	0.5647	261	0.0132	379.8	0.0127
ISRE(IRF)/ThioMac-LPS-Expression(GSE23622)/Homer	AGTTTCASTTTC	1	-1.358	0.57	192	0.0097	277.6	0.0093
CEBP(bZIP)/ThioMac-CEBPb-ChIP-Seq(GSE21512)/Homer	ATTGCGCAAC	1	-1.357	0.57	1913	0.0969	2857.5	0.0955
Pax7(Paired,Homeobox),long/Myoblast-Pax7-ChIP-Seq(GSE25064)/Homer	TAATCHGATTAC	1	-1.31	0.5893	39	0.002	53.2	0.0018
NFAT(RHD)/Jurkat-NFATC1-ChIP-Seq(Jolma_et_al.)/Homer	ATTTTCCATT	1	-1.234	0.6321	2961	0.1499	4444.2	0.1485
Pax7(Paired,Homeobox)/Myoblast-Pax7-ChIP-Seq(GSE25064)/Homer	TAATCAATTA	1	-1.22	0.6362	148	0.0075	214.6	0.0072
ZNF143|STAF(Zf)/CUTLL-ZNF143-ChIP-Seq(GSE29600)/Homer	ATTTCCCAGVAKSCY	1	-1.139	0.6851	2480	0.1256	3724.9	0.1245
GATA:SCL(Zf,bHLH)/Ter119-SCL-ChIP-Seq(GSE18720)/Homer	CRGCTGBNGNSNNSAGATAA	1	-1.123	0.6916	528	0.0267	784.1	0.0262
Lhx1(Homeobox)/EmbryoCarcinoma-Lhx1-ChIP-Seq(GSE70957)/Homer	NNYTAATTAR	1	-1.108	0.6979	2680	0.1357	4028.1	0.1346
ZNF16(Zf)/HEK293-ZNF16.GFP-ChIP-Seq(GSE58341)/Homer	MACCTTCYATGGCTCCCTAKTGCCY	1	-1.052	0.7331	58	0.0029	83	0.0028
ZNF528(Zf)/HEK293-ZNF528.GFP-ChIP-Seq(GSE58341)/Homer	AGAAATGACTTCCCT	1	-1.008	0.761	21	0.0011	30	0.001
Unknown-ESC-element(?)/mES-Nanog-ChIP-Seq(GSE11724)/Homer	CACAGCAGGGGG	1	-0.9956	0.7654	3970	0.201	5986.9	0.2001
Foxa2(Forkhead)/Liver-Foxa2-ChIP-Seq(GSE25694)/Homer	CYTGTTTACWYW	1	-0.9757	0.7758	2539	0.1286	3824.5	0.1278
HRE(HSF)/HepG2-HSF1-ChIP-Seq(GSE31477)/Homer	BSTTCTRGAABVTTCYAGAA	1	-0.974	0.7758	864	0.0437	1295.6	0.0433
SpiB(ETS)/OCILY3-SPIB-ChIP-Seq(GSE56857)/Homer	AAAGRGGAAGTG	1	-0.9497	0.7861	1251	0.0633	1880.4	0.0628
Lhx2(Homeobox)/HFSC-Lhx2-ChIP-Seq(GSE48068)/Homer	TAATTAGN	1	-0.7595	0.9447	2746	0.139	4154.2	0.1388
Fra1(bZIP)/BT549-Fra1-ChIP-Seq(GSE46166)/Homer	NNATGASTCATH	1	-0.7192	0.9773	1822	0.0923	2758.2	0.0922
IRF:BATF(IRF:bZIP)/pDC-Irf8-ChIP-Seq(GSE66899)/Homer	CTTTCANTATGACTV	1	-0.7189	0.9773	286	0.0145	432.9	0.0145
MafF(bZIP)/HepG2-MafF-ChIP-Seq(GSE31477)/Homer	HWWGTCAGCAWWTTT	1	-0.6736	1	603	0.0305	915	0.0306
HOXD13(Homeobox)/Chicken-Hoxd13-ChIP-Seq(GSE38910)/Homer	NCYAATAAAA	1	-0.6274	1	2515	0.1273	3816.5	0.1275
Fosl2(bZIP)/3T3L1-Fosl2-ChIP-Seq(GSE56872)/Homer	NATGASTCABNN	1	-0.6086	1	1244	0.063	1890.6	0.0632
Brn2(POU,Homeobox)/NPC-Brn2-ChIP-Seq(GSE35496)/Homer	ATGAATATTC	1	-0.6063	1	156	0.0079	238.1	0.008
Mef2c(MADS)/GM12878-Mef2c-ChIP-Seq(GSE32465)/Homer	DCYAAAAATAGM	1	-0.5847	1	901	0.0456	1371.5	0.0458
Jun-AP1(bZIP)/K562-cJun-ChIP-Seq(GSE31477)/Homer	GATGASTCATCN	1	-0.5782	1	906	0.0459	1379.2	0.0461
BMYB(HTH)/Hela-BMYB-ChIP-Seq(GSE27030)/Homer	NHAACBGYYV	1	-0.5399	1	6563	0.3323	9964.8	0.333
Oct4:Sox17(POU,Homeobox,HMG)/F9-Sox17-ChIP-Seq(GSE44553)/Homer	CCATTGTATGCAAAT	1	-0.5261	1	319	0.0162	489.8	0.0164
p53(p53)/Saos-p53-ChIP-Seq(GSE15780)/Homer	RRCATGYCYRGRCATGYYYN	1	-0.5173	1	427	0.0216	654.2	0.0219
p53(p53)/Saos-p53-ChIP-Seq/Homer	RRCATGYCYRGRCATGYYYN	1	-0.5173	1	427	0.0216	654.2	0.0219
IRF1(IRF)/PBMC-IRF1-ChIP-Seq(GSE43036)/Homer	GAAAGTGAAAGT	1	-0.4685	1	468	0.0237	719.6	0.0241
AP-1(bZIP)/ThioMac-PU.1-ChIP-Seq(GSE21512)/Homer	VTGACTCATC	1	-0.4664	1	2540	0.1286	3871.5	0.1294
OCT:OCT(POU,Homeobox)/NPC-Brn1-ChIP-Seq(GSE35496)/Homer	ATGAATATTCATGAG	1	-0.4561	1	18	0.0009	29.8	0.001
PAX6(Paired,Homeobox)/Forebrain-Pax6-ChIP-Seq(GSE66961)/Homer	NGTGTTCAVTSAAGCGKAAA	1	-0.4537	1	438	0.0222	674.5	0.0225
Atf3(bZIP)/GBM-ATF3-ChIP-Seq(GSE33912)/Homer	DATGASTCATHN	1	-0.4311	1	2174	0.1101	3319.4	0.1109
Oct2(POU,Homeobox)/Bcell-Oct2-ChIP-Seq(GSE21512)/Homer	ATATGCAAAT	1	-0.4236	1	594	0.0301	914.7	0.0306
STAT6(Stat)/Macrophage-Stat6-ChIP-Seq(GSE38377)/Homer	TTCCKNAGAA	1	-0.4206	1	1874	0.0949	2864.7	0.0957
NFkB-p65(RHD)/GM12787-p65-ChIP-Seq(GSE19485)/Homer	WGGGGATTTCCC	1	-0.3736	1	2569	0.1301	3927.2	0.1312
GATA3(Zf),DR4/iTreg-Gata3-ChIP-Seq(GSE20898)/Homer	AGATGKDGAGATAAG	1	-0.3718	1	196	0.0099	307.5	0.0103
BATF(bZIP)/Th17-BATF-ChIP-Seq(GSE39756)/Homer	DATGASTCAT	1	-0.3664	1	2126	0.1077	3254.7	0.1088
ZNF519(Zf)/HEK293-ZNF519.GFP-ChIP-Seq(GSE58341)/Homer	GAGSCCGAGC	1	-0.3445	1	2308	0.1169	3534.8	0.1181
Mouse_Recombination_Hotspot(Zf)/Testis-DMC1-ChIP-Seq(GSE24438)/Homer	ACTYKNATTCGTGNTACTTC	1	-0.3173	1	208	0.0105	328.6	0.011
Phox2a(Homeobox)/Neuron-Phox2a-ChIP-Seq(GSE31456)/Homer	YTAATYNRATTA	1	-0.2778	1	592	0.03	922.3	0.0308
HRE(HSF)/Striatum-HSF1-ChIP-Seq(GSE38000)/Homer	TTCTAGAABNTTCTA	1	-0.2636	1	904	0.0458	1402.5	0.0469
Pit1+1bp(Homeobox)/GCrat-Pit1-ChIP-Seq(GSE58009)/Homer	ATGCATAATTCA	1	-0.2255	1	529	0.0268	831	0.0278
Chop(bZIP)/MEF-Chop-ChIP-Seq(GSE35681)/Homer	ATTGCATCAT	1	-0.2107	1	517	0.0262	813.7	0.0272
NFAT:AP1(RHD,bZIP)/Jurkat-NFATC1-ChIP-Seq(Jolma_et_al.)/Homer	SARTGGAAAAWRTGAGTCAB	1	-0.2009	1	539	0.0273	848.7	0.0284
ERG(ETS)/VCaP-ERG-ChIP-Seq(GSE14097)/Homer	ACAGGAAGTG	1	-0.1993	1	8651	0.438	13203.1	0.4412
T1ISRE(IRF)/ThioMac-Ifnb-Expression/Homer	ACTTTCGTTTCT	1	-0.1993	1	24	0.0012	43.3	0.0014
Oct4(POU,Homeobox)/mES-Oct4-ChIP-Seq(GSE11431)/Homer	ATTTGCATAW	1	-0.1685	1	1029	0.0521	1607.9	0.0537
ZNF382(Zf)/HEK293-ZNF382.GFP-ChIP-Seq(GSE58341)/Homer	GNCTGTASTRNTGBCTCHTT	1	-0.1662	1	95	0.0048	159	0.0053
Mef2a(MADS)/HL1-Mef2a.biotin-ChIP-Seq(GSE21529)/Homer	CYAAAAATAG	1	-0.1576	1	992	0.0502	1552.8	0.0519
STAT4(Stat)/CD4-Stat4-ChIP-Seq(GSE22104)/Homer	NYTTCCWGGAAR	1	-0.154	1	3724	0.1886	5731.4	0.1915
Lhx3(Homeobox)/Neuron-Lhx3-ChIP-Seq(GSE31456)/Homer	ADBTAATTAR	1	-0.1501	1	4262	0.2158	6552.7	0.219
SPDEF(ETS)/VCaP-SPDEF-ChIP-Seq(SRA014231)/Homer	ASWTCCTGBT	1	-0.1489	1	5987	0.3032	9177.4	0.3067
ELF5(ETS)/T47D-ELF5-ChIP-Seq(GSE30407)/Homer	ACVAGGAAGT	1	-0.1419	1	4289	0.2172	6596.6	0.2205
Pax8(Paired,Homeobox)/Thyroid-Pax8-ChIP-Seq(GSE26938)/Homer	GTCATGCHTGRCTGS	1	-0.1412	1	2281	0.1155	3532.1	0.118
EBNA1(EBV-virus)/Raji-EBNA1-ChIP-Seq(GSE30709)/Homer	GGYAGCAYDTGCTDCCCNNN	1	-0.1333	1	90	0.0046	153.5	0.0051
EKLF(Zf)/Erythrocyte-Klf1-ChIP-Seq(GSE20478)/Homer	NWGGGTGTGGCY	1	-0.1266	1	1591	0.0806	2479.4	0.0829
Pax7(Paired,Homeobox),longest/Myoblast-Pax7-ChIP-Seq(GSE25064)/Homer	NTAATTDGCYAATTANNWWD	1	-0.1045	1	28	0.0014	53.9	0.0018
GATA(Zf),IR3/iTreg-Gata3-ChIP-Seq(GSE20898)/Homer	NNNNNBAGATAWYATCTVHN	1	-0.1039	1	361	0.0183	584.3	0.0195
Gfi1b(Zf)/HPC7-Gfi1b-ChIP-Seq(GSE22178)/Homer	MAATCACTGC	1	-0.1001	1	2597	0.1315	4029.9	0.1347
Sox15(HMG)/CPA-Sox15-ChIP-Seq(GSE62909)/Homer	RAACAATGGN	1	-0.09946	1	3780	0.1914	5837.8	0.1951
ZNF136(Zf)/HEK293-ZNF136.GFP-ChIP-Seq(GSE58341)/Homer	YTKGATAHAGTATTCTWGGTNGGCA	1	-0.09532	1	226	0.0114	373.5	0.0125
STAT6(Stat)/CD4-Stat6-ChIP-Seq(GSE22104)/Homer	ABTTCYYRRGAA	1	-0.08355	1	1732	0.0877	2709.3	0.0905
IRF4(IRF)/GM12878-IRF4-ChIP-Seq(GSE32465)/Homer	ACTGAAACCA	1	-0.07508	1	1555	0.0787	2440.8	0.0816
Pknox1(Homeobox)/ES-Prep1-ChIP-Seq(GSE63282)/Homer	SCTGTCAVTCAV	1	-0.06355	1	1391	0.0704	2193	0.0733
FoxL2(Forkhead)/Ovary-FoxL2-ChIP-Seq(GSE60858)/Homer	WWTRTAAACAVG	1	-0.06118	1	2140	0.1084	3346.4	0.1118
PAX5(Paired,Homeobox)/GM12878-PAX5-ChIP-Seq(GSE32465)/Homer	GCAGCCAAGCRTGACH	1	-0.05887	1	2772	0.1404	4317.9	0.1443
ARE(NR)/LNCAP-AR-ChIP-Seq(GSE27824)/Homer	RGRACASNSTGTYCYB	1	-0.05629	1	1317	0.0667	2081.6	0.0696
CHR(?)/Hela-CellCycle-Expression/Homer	SRGTTTCAAA	1	-0.05554	1	1574	0.0797	2478.6	0.0828
FOXM1(Forkhead)/MCF7-FOXM1-ChIP-Seq(GSE72977)/Homer	TRTTTACTTW	1	-0.04688	1	2873	0.1455	4480	0.1497
GRE(NR),IR3/RAW264.7-GRE-ChIP-Seq(Unpublished)/Homer	VAGRACAKWCTGTYC	1	-0.04604	1	1038	0.0526	1654.7	0.0553
Brachyury(T-box)/Mesoendoderm-Brachyury-ChIP-exo(GSE54963)/Homer	ANTTMRCASBNNNGTGYKAAN	1	-0.0456	1	1005	0.0509	1603.2	0.0536
p63(p53)/Keratinocyte-p63-ChIP-Seq(GSE17611)/Homer	NNDRCATGYCYNRRCATGYH	1	-0.04378	1	1981	0.1003	3112.9	0.104
CEBP:CEBP(bZIP)/MEF-Chop-ChIP-Seq(GSE35681)/Homer	NTNATGCAAYMNNHTGMAAY	1	-0.04348	1	308	0.0156	513.7	0.0172
MyoG(bHLH)/C2C12-MyoG-ChIP-Seq(GSE36024)/Homer	AACAGCTG	1	-0.03959	1	6748	0.3417	10402.9	0.3477
PGR(NR)/EndoStromal-PGR-ChIP-Seq(GSE69539)/Homer	AAGAACATWHTGTTC	1	-0.03576	1	750	0.038	1211.3	0.0405
GATA3(Zf)/iTreg-Gata3-ChIP-Seq(GSE20898)/Homer	AGATAASR	1	-0.02763	1	4373	0.2214	6796.4	0.2271
Mef2b(MADS)/HEK293-Mef2b.V5-ChIP-Seq(GSE67450)/Homer	GCTATTTTTGGM	1	-0.02239	1	2058	0.1042	3250.2	0.1086
DMRT1(DM)/Testis-DMRT1-ChIP-Seq(GSE64892)/Homer	TWGHWACAWTGTWDC	1	-0.01949	1	572	0.029	942.7	0.0315
ETV1(ETS)/GIST48-ETV1-ChIP-Seq(GSE22441)/Homer	AACCGGAAGT	1	-0.01639	1	8530	0.4319	13149.3	0.4395
REST-NRSF(Zf)/Jurkat-NRSF-ChIP-Seq/Homer	GGMGCTGTCCATGGTGCTGA	1	-0.01251	1	68	0.0034	133.7	0.0045
FOXA1:AR(Forkhead,NR)/LNCAP-AR-ChIP-Seq(GSE27824)/Homer	AGTAAACAAAAAAGAACAND	1	-0.01149	1	154	0.0078	278.9	0.0093
CEBP:AP1(bZIP)/ThioMac-CEBPb-ChIP-Seq(GSE21512)/Homer	DRTGTTGCAA	1	-0.01145	1	2172	0.11	3444.9	0.1151
Sox2(HMG)/mES-Sox2-ChIP-Seq(GSE11431)/Homer	BCCATTGTTC	1	-0.007371	1	3324	0.1683	5232.9	0.1749
Pbx3(Homeobox)/GM12878-PBX3-ChIP-Seq(GSE32465)/Homer	SCTGTCAMTCAN	1	-0.007205	1	1375	0.0696	2218.8	0.0742
ZNF41(Zf)/HEK293-ZNF41.GFP-ChIP-Seq(GSE58341)/Homer	CCTCATGGTGYCYTWYTCCCTTGTG	1	-0.006942	1	94	0.0048	181.5	0.0061
GATA3(Zf),DR8/iTreg-Gata3-ChIP-Seq(GSE20898)/Homer	AGATSTNDNNDSAGATAASN	1	-0.005899	1	240	0.0122	425.1	0.0142
Foxh1(Forkhead)/hESC-FOXH1-ChIP-Seq(GSE29422)/Homer	NNTGTGGATTSS	1	-0.005758	1	1959	0.0992	3131.8	0.1047
RUNX-AML(Runt)/CD4+-PolII-ChIP-Seq(Barski_et_al.)/Homer	GCTGTGGTTW	1	-0.005266	1	3169	0.1605	5003.5	0.1672
Tbox:Smad(T-box,MAD)/ESCd5-Smad2_3-ChIP-Seq(GSE29422)/Homer	AGGTGHCAGACA	1	-0.004628	1	977	0.0495	1603.9	0.0536
RUNX(Runt)/HPC7-Runx1-ChIP-Seq(GSE22178)/Homer	SAAACCACAG	1	-0.004308	1	3355	0.1699	5295.5	0.177
Isl1(Homeobox)/Neuron-Isl1-ChIP-Seq(GSE31456)/Homer	CTAATKGV	1	-0.003425	1	6425	0.3253	10005.9	0.3344
FOXA1(Forkhead)/LNCAP-FOXA1-ChIP-Seq(GSE27824)/Homer	WAAGTAAACA	1	-0.002028	1	3187	0.1614	5056.5	0.169
DMRT6(DM)/Testis-DMRT6-ChIP-Seq(GSE60440)/Homer	YDGHTACAWTGTADC	1	-0.001994	1	511	0.0259	875.1	0.0292
Fox:Ebox(Forkhead,bHLH)/Panc1-Foxa2-ChIP-Seq(GSE47459)/Homer	NNNVCTGWGYAAACASN	1	-0.001418	1	3648	0.1847	5776.1	0.193
ZFX(Zf)/mES-Zfx-ChIP-Seq(GSE11431)/Homer	AGGCCTRG	1	-0.001398	1	8740	0.4426	13558.4	0.4531
Tbx20(T-box)/Heart-Tbx20-ChIP-Seq(GSE29636)/Homer	GGTGYTGACAGS	1	-0.001245	1	1147	0.0581	1892.8	0.0633
PRDM1(Zf)/Hela-PRDM1-ChIP-Seq(GSE31477)/Homer	ACTTTCACTTTC	1	-0.000998	1	2025	0.1025	3271.9	0.1093
PAX3:FKHR-fusion(Paired,Homeobox)/Rh4-PAX3:FKHR-ChIP-Seq(GSE19063)/Homer	ACCRTGACTAATTNN	1	-0.000878	1	514	0.026	889.1	0.0297
ZNF264(Zf)/HEK293-ZNF264.GFP-ChIP-Seq(GSE58341)/Homer	RGGGCACTAACY	1	-0.000282	1	3966	0.2008	6306.8	0.2108
Brn1(POU,Homeobox)/NPC-Brn1-ChIP-Seq(GSE35496)/Homer	TATGCWAATBAV	1	-0.000155	1	659	0.0334	1142.6	0.0382
PRDM14(Zf)/H1-PRDM14-ChIP-Seq(GSE22767)/Homer	RGGTCTCTAACY	1	-0.000129	1	1580	0.08	2610.7	0.0872
PRDM9(Zf)/Testis-DMC1-ChIP-Seq(GSE35498)/Homer	ADGGYAGYAGCATCT	1	-0.000112	1	2406	0.1218	3907.4	0.1306
Klf4(Zf)/mES-Klf4-ChIP-Seq(GSE11431)/Homer	GCCACACCCA	1	-9.2e-05	1	3679	0.1863	5888.9	0.1968
EHF(ETS)/LoVo-EHF-ChIP-Seq(GSE49402)/Homer	AVCAGGAAGT	1	-8.5e-05	1	6780	0.3433	10654.7	0.3561
Olig2(bHLH)/Neuron-Olig2-ChIP-Seq(GSE30882)/Homer	RCCATMTGTT	1	-4.8e-05	1	8727	0.4419	13635.9	0.4557
GRHL2(CP2)/HBE-GRHL2-ChIP-Seq(GSE46194)/Homer	AAACYKGTTWDACMRGTTTB	1	-4.7e-05	1	1433	0.0726	2393.2	0.08
NFY(CCAAT)/Promoter/Homer	RGCCAATSRG	1	-3.5e-05	1	4301	0.2178	6870.4	0.2296
AMYB(HTH)/Testes-AMYB-ChIP-Seq(GSE44588)/Homer	TGGCAGTTGG	1	-3.1e-05	1	6887	0.3487	10843.2	0.3624
Foxo1(Forkhead)/RAW-Foxo1-ChIP-Seq(Fan_et_al.)/Homer	CTGTTTAC	1	-2.8e-05	1	7234	0.3663	11375.6	0.3802
Oct6(POU,Homeobox)/NPC-Oct6-ChIP-Seq(GSE35496)/Homer	WATGCAAATGAG	1	-2.8e-05	1	922	0.0467	1585	0.053
MYB(HTH)/ERMYB-Myb-ChIPSeq(GSE22095)/Homer	GGCVGTTR	1	-2.4e-05	1	7957	0.4029	12481.2	0.4171
ZNF189(Zf)/HEK293-ZNF189.GFP-ChIP-Seq(GSE58341)/Homer	TGGAACAGMA	1	-1.5e-05	1	4417	0.2237	7067.5	0.2362
BMAL1(bHLH)/Liver-Bmal1-ChIP-Seq(GSE39860)/Homer	GNCACGTG	1	-1.4e-05	1	7929	0.4015	12452.9	0.4162
FOXA1(Forkhead)/MCF7-FOXA1-ChIP-Seq(GSE26831)/Homer	WAAGTAAACA	1	-1.2e-05	1	2486	0.1259	4071.6	0.1361
Nkx6.1(Homeobox)/Islet-Nkx6.1-ChIP-Seq(GSE40975)/Homer	GKTAATGR	1	-6e-06	1	6259	0.3169	9921.1	0.3316
TATA-Box(TBP)/Promoter/Homer	CCTTTTAWAGSC	1	-5e-06	1	4289	0.2172	6890.2	0.2303
ZNF415(Zf)/HEK293-ZNF415.GFP-ChIP-Seq(GSE58341)/Homer	GRTGMTRGAGCC	1	-3e-06	1	3899	0.1974	6296.8	0.2104
PU.1-IRF(ETS:IRF)/Bcell-PU.1-ChIP-Seq(GSE21512)/Homer	MGGAAGTGAAAC	1	-2e-06	1	5876	0.2975	9355	0.3126
Rbpj1(?)/Panc1-Rbpj1-ChIP-Seq(GSE47459)/Homer	HTTTCCCASG	1	0	1	7011	0.355	11139.1	0.3723
Sox9(HMG)/Limb-SOX9-ChIP-Seq(GSE73225)/Homer	AGGVNCCTTTGT	1	0	1	3571	0.1808	5841.5	0.1952
bZIP:IRF(bZIP,IRF)/Th17-BatF-ChIP-Seq(GSE39756)/Homer	NAGTTTCABTHTGACTNW	1	0	1	1093	0.0553	1920.1	0.0642
Tbet(T-box)/CD8-Tbet-ChIP-Seq(GSE33802)/Homer	AGGTGTGAAM	1	0	1	3832	0.194	6252.6	0.209
Otx2(Homeobox)/EpiLC-Otx2-ChIP-Seq(GSE56098)/Homer	NYTAATCCYB	1	0	1	2611	0.1322	4341.2	0.1451
ZNF467(Zf)/HEK293-ZNF467.GFP-ChIP-Seq(GSE58341)/Homer	TGGGGAAGGGCM	1	0	1	6705	0.3395	10710.5	0.3579
MafK(bZIP)/C2C12-MafK-ChIP-Seq(GSE36030)/Homer	GCTGASTCAGCA	1	0	1	1145	0.058	2018.5	0.0675
ZNF322(Zf)/HEK293-ZNF322.GFP-ChIP-Seq(GSE58341)/Homer	GAGCCTGGTACTGWGCCTGR	1	0	1	2082	0.1054	3537.1	0.1182
Zic(Zf)/Cerebellum-ZIC1.2-ChIP-Seq(GSE60731)/Homer	CCTGCTGAGH	1	0	1	5371	0.272	8683.4	0.2902
Egr1(Zf)/K562-Egr1-ChIP-Seq(GSE32465)/Homer	TGCGTGGGYG	1	0	1	6191	0.3135	9950.8	0.3326
OCT4-SOX2-TCF-NANOG(POU,Homeobox,HMG)/mES-Oct4-ChIP-Seq(GSE11431)/Homer	ATTTGCATAACAATG	1	0	1	254	0.0129	540	0.018
Sox10(HMG)/SciaticNerve-Sox3-ChIP-Seq(GSE35132)/Homer	CCWTTGTYYB	1	0	1	5989	0.3033	9670.2	0.3232
AP-2alpha(AP2)/Hela-AP2alpha-ChIP-Seq(GSE31477)/Homer	ATGCCCTGAGGC	1	0	1	6615	0.335	10637.9	0.3555
Sox6(HMG)/Myotubes-Sox6-ChIP-Seq(GSE32627)/Homer	CCATTGTTNY	1	0	1	5153	0.2609	8387.7	0.2803
ZBTB12(Zf)/HEK293-ZBTB12.GFP-ChIP-Seq(GSE58341)/Homer	NGNTCTAGAACCNGV	1	0	1	2506	0.1269	4245.1	0.1419
MafA(bZIP)/Islet-MafA-ChIP-Seq(GSE30298)/Homer	TGCTGACTCA	1	0	1	4206	0.213	6941.3	0.232
Pit1(Homeobox)/GCrat-Pit1-ChIP-Seq(GSE58009)/Homer	ATGMATATDC	1	0	1	1983	0.1004	3439	0.1149
Sox3(HMG)/NPC-Sox3-ChIP-Seq(GSE33059)/Homer	CCWTTGTY	1	0	1	6000	0.3038	9741.6	0.3256
Klf9(Zf)/GBM-Klf9-ChIP-Seq(GSE62211)/Homer	GCCACRCCCACY	1	0	1	4476	0.2266	7391.5	0.247
NPAS2(bHLH)/Liver-NPAS2-ChIP-Seq(GSE39860)/Homer	KCCACGTGAC	1	0	1	5741	0.2907	9359.8	0.3128
EBF1(EBF)/Near-E2A-ChIP-Seq(GSE21512)/Homer	GTCCCCWGGGGA	1	0	1	7092	0.3591	11453	0.3828
RUNX2(Runt)/PCa-RUNX2-ChIP-Seq(GSE33889)/Homer	NWAACCACADNN	1	0	1	3429	0.1736	5775.9	0.193
Bcl6(Zf)/Liver-Bcl6-ChIP-Seq(GSE31578)/Homer	NNNCTTTCCAGGAAA	1	0	1	5598	0.2835	9234.4	0.3086
GSC(Homeobox)/FrogEmbryos-GSC-ChIP-Seq(DRA000576)/Homer	RGGATTAR	1	0	1	3481	0.1763	5963.8	0.1993
AP-2gamma(AP2)/MCF7-TFAP2C-ChIP-Seq(GSE21234)/Homer	SCCTSAGGSCAW	1	0	1	8099	0.4101	13291.9	0.4442
AR-halfsite(NR)/LNCaP-AR-ChIP-Seq(GSE27824)/Homer	CCAGGAACAG	1	0	1	13829	0.7002	23627.5	0.7896
Ascl1(bHLH)/NeuralTubes-Ascl1-ChIP-Seq(GSE55840)/Homer	NNVVCAGCTGBN	1	0	1	9131	0.4624	14812.2	0.495
Bapx1(Homeobox)/VertebralCol-Bapx1-ChIP-Seq(GSE36672)/Homer	TTRAGTGSYK	1	0	1	8647	0.4378	14695.6	0.4911
CRX(Homeobox)/Retina-Crx-ChIP-Seq(GSE20012)/Homer	GCTAATCC	1	0	1	7559	0.3828	12983.9	0.4339
E2A(bHLH)/proBcell-E2A-ChIP-Seq(GSE21978)/Homer	DNRCAGCTGY	1	0	1	8436	0.4272	14279.3	0.4772
E2A(bHLH),near_PU.1/Bcell-PU.1-ChIP-Seq(GSE21512)/Homer	NVCACCTGBN	1	0	1	7253	0.3673	14006.9	0.4681
Eomes(T-box)/H9-Eomes-ChIP-Seq(GSE26097)/Homer	ATTAACACCT	1	0	1	6908	0.3498	11793.6	0.3941
HEB(bHLH)/mES-Heb-ChIP-Seq(GSE53233)/Homer	VCAGCTGBNN	1	0	1	10371	0.5251	17250.3	0.5765
KLF10(Zf)/HEK293-KLF10.GFP-ChIP-Seq(GSE58341)/Homer	GGGGGTGTGTCC	1	0	1	5015	0.2539	8420.2	0.2814
KLF14(Zf)/HEK293-KLF14.GFP-ChIP-Seq(GSE58341)/Homer	RGKGGGCGKGGC	1	0	1	12001	0.6077	20268.1	0.6774
KLF5(Zf)/LoVo-KLF5-ChIP-Seq(GSE49402)/Homer	DGGGYGKGGC	1	0	1	9974	0.505	16721.3	0.5588
Maz(Zf)/HepG2-Maz-ChIP-Seq(GSE31477)/Homer	GGGGGGGG	1	0	1	9961	0.5044	17098.8	0.5714
Meis1(Homeobox)/MastCells-Meis1-ChIP-Seq(GSE48085)/Homer	VGCTGWCAVB	1	0	1	8122	0.4113	13521.6	0.4519
Nanog(Homeobox)/mES-Nanog-ChIP-Seq(GSE11724)/Homer	RGCCATTAAC	1	0	1	12659	0.641	21033.3	0.7029
NF1-halfsite(CTF)/LNCaP-NF1-ChIP-Seq(Unpublished)/Homer	YTGCCAAG	1	0	1	8625	0.4367	14397.5	0.4812
Nkx2.1(Homeobox)/LungAC-Nkx2.1-ChIP-Seq(GSE43252)/Homer	RSCACTYRAG	1	0	1	11139	0.564	19069.6	0.6373
Nkx2.2(Homeobox)/NPC-Nkx2.2-ChIP-Seq(GSE61673)/Homer	BTBRAGTGSN	1	0	1	8908	0.4511	14923.8	0.4988
Nkx2.5(Homeobox)/HL1-Nkx2.5.biotin-ChIP-Seq(GSE21529)/Homer	RRSCACTYAA	1	0	1	9110	0.4613	15396.6	0.5146
Nkx3.1(Homeobox)/LNCaP-Nkx3.1-ChIP-Seq(GSE28264)/Homer	AAGCACTTAA	1	0	1	8892	0.4503	15134	0.5058
Pitx1(Homeobox)/Chicken-Pitx1-ChIP-Seq(GSE38910)/Homer	TAATCCCN	1	0	1	11776	0.5963	20085.3	0.6712
PR(NR)/T47D-PR-ChIP-Seq(GSE31130)/Homer	VAGRACAKNCTGTBC	1	0	1	8386	0.4246	14304.4	0.4781
Ptf1a(bHLH)/Panc1-Ptf1a-ChIP-Seq(GSE47459)/Homer	ACAGCTGTTN	1	0	1	12286	0.6221	20390.9	0.6815
RUNX1(Runt)/Jurkat-RUNX1-ChIP-Seq(GSE29180)/Homer	AAACCACARM	1	0	1	4236	0.2145	7187.5	0.2402
SCL(bHLH)/HPC7-Scl-ChIP-Seq(GSE13511)/Homer	AVCAGCTG	1	0	1	15807	0.8004	25967.5	0.8678
Smad2(MAD)/ES-SMAD2-ChIP-Seq(GSE29422)/Homer	CTGTCTGG	1	0	1	8666	0.4388	14243.3	0.476
Smad3(MAD)/NPC-Smad3-ChIP-Seq(GSE36673)/Homer	TWGTCTGV	1	0	1	12012	0.6082	20194	0.6749
Smad4(MAD)/ESC-SMAD4-ChIP-Seq(GSE29422)/Homer	VBSYGTCTGG	1	0	1	8979	0.4547	14699.8	0.4913
Tbx5(T-box)/HL1-Tbx5.biotin-ChIP-Seq(GSE21529)/Homer	AGGTGTCA	1	0	1	12194	0.6174	21027.3	0.7027
Tgif1(Homeobox)/mES-Tgif1-ChIP-Seq(GSE55404)/Homer	YTGWCADY	1	0	1	10599	0.5367	17853.1	0.5967
Tgif2(Homeobox)/mES-Tgif2-ChIP-Seq(GSE55404)/Homer	TGTCANYT	1	0	1	11418	0.5782	19194.7	0.6415
Znf263(Zf)/K562-Znf263-ChIP-Seq(GSE31477)/Homer	CVGTSCTCCC	1	0	1	10784	0.5461	18243.2	0.6097
ZNF416(Zf)/HEK293-ZNF416.GFP-ChIP-Seq(GSE58341)/Homer	WDNCTGGGCA	1	0	1	7451	0.3773	12456.2	0.4163
ZNF711(Zf)/SHSY5Y-ZNF711-ChIP-Seq(GSE20673)/Homer	AGGCCTAG	1	0	1	11612	0.588	18723.9	0.6258

## Sheet: NR2F2_E14Female_Mesonephori
Motif Name	Consensus	P-value	Log P-value	q-value (Benjamini)	# of Target Sequences with Motif(of 23537)	% of Target Sequences with Motif	# of Background Sequences with Motif(of 26255)	% of Background Sequences with Motif
TR4(NR),DR1/Hela-TR4-ChIP-Seq(GSE24685)/Homer	GAGGTCAAAGGTCA	1e-637	-1467	0	3154	0.134	1173.6	0.0447
Nur77(NR)/K562-NR4A1-ChIP-Seq(GSE31363)/Homer	TGACCTTTNCNT	1e-302	-697	0	2106	0.0895	946.6	0.0361
Esrrb(NR)/mES-Esrrb-ChIP-Seq(GSE11431)/Homer	KTGACCTTGA	1e-260	-599.9	0	7080	0.3008	5393	0.2054
HNF4a(NR),DR1/HepG2-HNF4a-ChIP-Seq(GSE25021)/Homer	CARRGKBCAAAGTYCA	1e-164	-379.3	0	5097	0.2165	3922	0.1494
CTCF(Zf)/CD4+-CTCF-ChIP-Seq(Barski_et_al.)/Homer	AYAGTGCCMYCTRGTGGCCA	1e-116	-268.7	0	2373	0.1008	1618.9	0.0617
PPARE(NR),DR1/3T3L1-Pparg-ChIP-Seq(GSE13511)/Homer	TGACCTTTGCCCCA	1e-105	-242.8	0	8993	0.382	8262.6	0.3148
RAR:RXR(NR),DR5/ES-RAR-ChIP-Seq(GSE56893)/Homer	RGGTCADNNAGAGGTCAV	1e-61	-141	0	569	0.0242	291.4	0.0111
RXR(NR),DR1/3T3L1-RXR-ChIP-Seq(GSE13511)/Homer	TAGGGCAAAGGTCA	1e-60	-139.8	0	10373	0.4407	10182.2	0.3879
BORIS(Zf)/K562-CTCFL-ChIP-Seq(GSE32465)/Homer	CNNBRGCGCCCCCTGSTGGC	1e-57	-132.6	0	3848	0.1635	3341.2	0.1273
NF1(CTF)/LNCAP-NF1-ChIP-Seq(Unpublished)/Homer	CYTGGCABNSTGCCAR	1e-52	-120.7	0	4552	0.1934	4097.4	0.1561
VDR(NR),DR3/GM10855-VDR+vitD-ChIP-Seq(GSE22484)/Homer	ARAGGTCANWGAGTTCANNN	1e-44	-101.7	0	2285	0.0971	1897.6	0.0723
Hoxc9(Homeobox)/Ainv15-Hoxc9-ChIP-Seq(GSE21812)/Homer	GGCCATAAATCA	1e-41	-94.89	0	2324	0.0987	1956.1	0.0745
RAR:RXR(NR),DR5/ES-RAR-ChIP-Seq(GSE56893)/Homer	AGGTCAAGGTCA	1e-31	-73.65	0	1802	0.0766	1514.3	0.0577
Elk4(ETS)/Hela-Elk4-ChIP-Seq(GSE31477)/Homer	NRYTTCCGGY	1e-28	-65.62	0	7694	0.3268	7701.8	0.2934
Atf2(bZIP)/3T3L1-Atf2-ChIP-Seq(GSE56872)/Homer	NRRTGACGTCAT	1e-27	-64.11	0	2734	0.1161	2479.1	0.0944
Atf7(bZIP)/3T3L1-Atf7-ChIP-Seq(GSE56872)/Homer	NGRTGACGTCAY	1e-22	-50.73	0	3561	0.1513	3398.9	0.1295
LXRE(NR),DR4/RAW-LXRb.biotin-ChIP-Seq(GSE21512)/Homer	RGGTTACTANAGGTCA	1e-21	-48.56	0	532	0.0226	382.2	0.0146
FXR(NR),IR1/Liver-FXR-ChIP-Seq(Chong_et_al.)/Homer	AGGTCANTGACCTB	1e-20	-46.21	0	4047	0.1719	3935.6	0.1499
Tcf3(HMG)/mES-Tcf3-ChIP-Seq(GSE11724)/Homer	ASWTCAAAGG	1e-19	-45.23	0	1523	0.0647	1339.7	0.051
ETS(ETS)/Promoter/Homer	AACCGGAAGT	1e-19	-44.17	0	4669	0.1983	4607.3	0.1755
ZBTB18(Zf)/HEK293-ZBTB18.GFP-ChIP-Seq(GSE58341)/Homer	AACATCTGGA	1e-18	-41.73	0	4394	0.1867	4332.7	0.165
GFY(?)/Promoter/Homer	ACTACAATTCCC	1e-17	-41.14	0	872	0.037	716.1	0.0273
HOXA9(Homeobox)/HSC-Hoxa9-ChIP-Seq(GSE33509)/Homer	GGCCATAAATCA	1e-17	-39.59	0	2884	0.1225	2757.4	0.105
TEAD2(TEA)/Py2T-Tead2-ChIP-Seq(GSE55709)/Homer	CCWGGAATGY	1e-16	-38.36	0	3348	0.1422	3250.4	0.1238
Tlx?(NR)/NPC-H3K4me1-ChIP-Seq(GSE16256)/Homer	CTGGCAGSCTGCCA	1e-16	-38.16	0	4192	0.1781	4143.2	0.1578
c-Jun-CRE(bZIP)/K562-cJun-ChIP-Seq(GSE31477)/Homer	ATGACGTCATCY	1e-16	-38.04	0	2283	0.097	2143	0.0816
E2F7(E2F)/Hela-E2F7-ChIP-Seq(GSE32673)/Homer	VDTTTCCCGCCA	1e-16	-37.51	0	2221	0.0944	2082.7	0.0793
E-box(bHLH)/Promoter/Homer	SSGGTCACGTGA	1e-16	-37.07	0	1190	0.0506	1040.8	0.0396
TCFL2(HMG)/K562-TCF7L2-ChIP-Seq(GSE29196)/Homer	ACWTCAAAGG	1e-15	-34.98	0	588	0.025	464.5	0.0177
Atf1(bZIP)/K562-ATF1-ChIP-Seq(GSE31477)/Homer	GATGACGTCA	1e-15	-34.76	0	4595	0.1952	4598.8	0.1752
GFY-Staf(?,Zf)/Promoter/Homer	RACTACAATTCCCAGAAKGC	1e-14	-33.57	0	807	0.0343	677.4	0.0258
Hoxb4(Homeobox)/ES-Hoxb4-ChIP-Seq(GSE34014)/Homer	TGATTRATGGCY	1e-14	-33.54	0	1046	0.0444	911.2	0.0347
THRa(NR)/C17.2-THRa-ChIP-Seq(GSE38347)/Homer	GGTCANYTGAGGWCA	1e-14	-32.76	0	4317	0.1834	4317.7	0.1645
ERE(NR),IR3/MCF7-ERa-ChIP-Seq(Unpublished)/Homer	VAGGTCACNSTGACC	1e-14	-32.39	0	2582	0.1097	2486.7	0.0947
Reverb(NR),DR2/RAW-Reverba.biotin-ChIP-Seq(GSE45914)/Homer	GTRGGTCASTGGGTCA	1e-14	-32.32	0	1490	0.0633	1361.2	0.0519
Elk1(ETS)/Hela-Elk1-ChIP-Seq(GSE31477)/Homer	HACTTCCGGY	1e-13	-32.17	0	7563	0.3213	7831.8	0.2983
E2F4(E2F)/K562-E2F4-ChIP-Seq(GSE31477)/Homer	GGCGGGAAAH	1e-13	-31.37	0	6659	0.2829	6854.7	0.2611
RORgt(NR)/EL4-RORgt.Flag-ChIP-Seq(GSE56019)/Homer	AAYTAGGTCA	1e-13	-30.39	0	793	0.0337	674.1	0.0257
EWS:FLI1-fusion(ETS)/SK_N_MC-EWS:FLI1-ChIP-Seq(SRA014231)/Homer	VACAGGAAAT	1e-12	-28.31	0	5411	0.2299	5531.2	0.2107
JunD(bZIP)/K562-JunD-ChIP-Seq/Homer	ATGACGTCATCN	1e-12	-28.16	0	926	0.0393	813.4	0.031
Erra(NR)/HepG2-Erra-ChIP-Seq(GSE31477)/Homer	CAAAGGTCAG	1e-12	-27.94	0	15526	0.6596	16734.7	0.6375
bHLHE40(bHLH)/HepG2-BHLHE40-ChIP-Seq(GSE31477)/Homer	KCACGTGMCN	1e-11	-26.49	0	3201	0.136	3179.1	0.1211
Usf2(bHLH)/C2C12-Usf2-ChIP-Seq(GSE36030)/Homer	GTCACGTGGT	1e-11	-25.97	0	2788	0.1184	2746	0.1046
ELF1(ETS)/Jurkat-ELF1-ChIP-Seq(SRA014231)/Homer	AVCCGGAAGT	1e-10	-25.16	0	6879	0.2922	7158	0.2727
TEAD4(TEA)/Tropoblast-Tead4-ChIP-Seq(GSE37350)/Homer	CCWGGAATGY	1e-10	-24.79	0	5439	0.2311	5596.2	0.2132
c-Myc(bHLH)/LNCAP-cMyc-ChIP-Seq(Unpublished)/Homer	VCCACGTG	1e-10	-23.84	0	5417	0.2301	5582.3	0.2127
HIF-1a(bHLH)/MCF7-HIF1a-ChIP-Seq(GSE28352)/Homer	TACGTGCV	1e-10	-23.29	0	2625	0.1115	2594.6	0.0988
E2F1(E2F)/Hela-E2F1-ChIP-Seq(GSE22478)/Homer	CWGGCGGGAA	1e-09	-22.43	0	4052	0.1721	4123.6	0.1571
TEAD(TEA)/Fibroblast-PU.1-ChIP-Seq(Unpublished)/Homer	YCWGGAATGY	1e-09	-21.8	0	3412	0.1449	3443.7	0.1312
E2F(E2F)/Hela-CellCycle-Expression/Homer	TTSGCGCGAAAA	1e-09	-21.43	0	956	0.0406	872.3	0.0332
CRE(bZIP)/Promoter/Homer	CSGTGACGTCAC	1e-09	-21.34	0	2602	0.1105	2585.3	0.0985
Nr5a2(NR)/mES-Nr5a2-ChIP-Seq(GSE19019)/Homer	BTCAAGGTCA	1e-08	-19.34	0	5036	0.2139	5219	0.1988
USF1(bHLH)/GM12878-Usf1-ChIP-Seq(GSE32465)/Homer	SGTCACGTGR	1e-08	-19.31	0	4242	0.1802	4359.6	0.1661
RFX(HTH)/K562-RFX3-ChIP-Seq(SRA012198)/Homer	CGGTTGCCATGGCAAC	1e-08	-18.85	0	1145	0.0486	1078.5	0.0411
HIF2a(bHLH)/785_O-HIF2a-ChIP-Seq(GSE34871)/Homer	GCACGTACCC	1e-08	-18.81	0	3535	0.1502	3603.6	0.1373
Rfx2(HTH)/LoVo-RFX2-ChIP-Seq(GSE49402)/Homer	GTTGCCATGGCAACM	1e-07	-18.34	0	1182	0.0502	1119.5	0.0426
Nr5a2(NR)/Pancreas-LRH1-ChIP-Seq(GSE34295)/Homer	BTCAAGGTCA	1e-07	-17.93	0	6301	0.2677	6613.4	0.2519
CLOCK(bHLH)/Liver-Clock-ChIP-Seq(GSE39860)/Homer	GHCACGTG	1e-07	-17.52	0	4776	0.2029	4957.6	0.1889
RARg(NR)/ES-RARg-ChIP-Seq(GSE30538)/Homer	AGGTCAAGGTCA	1e-07	-16.92	0	729	0.031	665	0.0253
Tcf4(HMG)/Hct116-Tcf4-ChIP-Seq(SRA012054)/Homer	ASATCAAAGGVA	1e-06	-15.51	0	2454	0.1042	2478.4	0.0944
NRF1(NRF)/MCF7-NRF1-ChIP-Seq(Unpublished)/Homer	CTGCGCATGCGC	1e-05	-12.91	0	2931	0.1245	3016.7	0.1149
HOXA2(Homeobox)/mES-Hoxa2-ChIP-Seq(Donaldson_et_al.)/Homer	GYCATCMATCAT	1e-05	-12.35	0	552	0.0234	507.6	0.0193
NF1:FOXA1(CTF,Forkhead)/LNCAP-FOXA1-ChIP-Seq(GSE27824)/Homer	WNTGTTTRYTTTGGCA	1e-05	-12.3	0	268	0.0114	225.4	0.0086
CTCF-SatelliteElement(Zf?)/CD4+-CTCF-ChIP-Seq(Barski_et_al.)/Homer	TGCAGTTCCMVNWRTGGCCA	1e-05	-12.19	0	174	0.0074	136.6	0.0052
NRF(NRF)/Promoter/Homer	STGCGCATGCGC	1e-05	-11.73	0	3197	0.1358	3317.5	0.1264
Sp1(Zf)/Promoter/Homer	GGCCCCGCCCCC	1e-05	-11.7	0	6340	0.2693	6746.3	0.257
EBF(EBF)/proBcell-EBF-ChIP-Seq(GSE21978)/Homer	DGTCCCYRGGGA	0.0001	-11.45	0.0001	2355	0.1	2413.2	0.0919
PAX5(Paired,Homeobox),condensed/GM12878-PAX5-ChIP-Seq(GSE32465)/Homer	GTCACGCTCSCTGM	0.0001	-11.38	0.0001	1153	0.049	1135.2	0.0432
ETS:RUNX(ETS,Runt)/Jurkat-RUNX1-ChIP-Seq(GSE17954)/Homer	RCAGGATGTGGT	0.0001	-9.808	0.0003	1050	0.0446	1039.2	0.0396
Stat3(Stat)/mES-Stat3-ChIP-Seq(GSE11431)/Homer	CTTCCGGGAA	0.0001	-9.738	0.0003	4237	0.18	4475.8	0.1705
STAT1(Stat)/HelaS3-STAT1-ChIP-Seq(GSE12782)/Homer	NATTTCCNGGAAAT	0.001	-9.177	0.0005	1665	0.0707	1698.7	0.0647
Gata1(Zf)/K562-GATA1-ChIP-Seq(GSE18829)/Homer	SAGATAAGRV	0.001	-8.691	0.0007	2655	0.1128	2770	0.1055
X-box(HTH)/NPC-H3K4me1-ChIP-Seq(GSE16256)/Homer	GGTTGCCATGGCAA	0.001	-8.497	0.0009	999	0.0424	996.9	0.038
ZBTB33(Zf)/GM12878-ZBTB33-ChIP-Seq(GSE32465)/Homer	GGVTCTCGCGAGAAC	0.001	-8.4	0.001	855	0.0363	845.5	0.0322
Gata2(Zf)/K562-GATA2-ChIP-Seq(GSE18829)/Homer	BBCTTATCTS	0.001	-8.038	0.0014	2900	0.1232	3045.3	0.116
Zfp809(Zf)/ES-Zfp809-ChIP-Seq(GSE70799)/Homer	GGGGCTYGKCTGGGA	0.001	-7.823	0.0017	2932	0.1246	3083.7	0.1175
Tcf21(bHLH)/ArterySmoothMuscle-Tcf21-ChIP-Seq(GSE61369)/Homer	NAACAGCTGG	0.001	-7.536	0.0022	8327	0.3537	9019.8	0.3436
Ets1-distal(ETS)/CD4+-PolII-ChIP-Seq(Barski_et_al.)/Homer	MACAGGAAGT	0.001	-7.521	0.0022	2304	0.0979	2406.1	0.0917
Sox4(HMG)/proB-Sox4-ChIP-Seq(GSE50066)/Homer	YCTTTGTTCC	0.001	-7.257	0.0028	4774	0.2028	5107	0.1945
Mef2d(MADS)/Retina-Mef2d-ChIP-Seq(GSE61391)/Homer	GCTATTTTTAGC	0.001	-7.113	0.0032	616	0.0262	604.1	0.023
EWS:ERG-fusion(ETS)/CADO_ES1-EWS:ERG-ChIP-Seq(SRA014231)/Homer	ATTTCCTGTN	0.01	-6.373	0.0067	4287	0.1821	4589.6	0.1748
Etv2(ETS)/ES-ER71-ChIP-Seq(GSE59402)/Homer(0.967)	NNAYTTCCTGHN	0.01	-6.303	0.0071	7521	0.3195	8156.3	0.3107
ZNF692(Zf)/HEK293-ZNF692.GFP-ChIP-Seq(GSE58341)/Homer	GTGGGCCCCA	0.01	-5.639	0.0137	1909	0.0811	2005.9	0.0764
ZNF675(Zf)/HEK293-ZNF675.GFP-ChIP-Seq(GSE58341)/Homer	ARGAGGMCAAAATGW	0.01	-5.589	0.0142	841	0.0357	855.6	0.0326
Myf5(bHLH)/GM-Myf5-ChIP-Seq(GSE24852)/Homer	BAACAGCTGT	0.01	-5.506	0.0152	6216	0.2641	6733.2	0.2565
Gata4(Zf)/Heart-Gata4-ChIP-Seq(GSE35151)/Homer	NBWGATAAGR	0.01	-5.416	0.0165	4225	0.1795	4541	0.173
FOXP1(Forkhead)/H9-FOXP1-ChIP-Seq(GSE31006)/Homer	NYYTGTTTACHN	0.01	-5.351	0.0174	1799	0.0764	1890.8	0.072
ZNF165(Zf)/WHIM12-ZNF165-ChIP-Seq(GSE65937)/Homer	AAGGKGRCGCAGGCA	0.01	-5.18	0.0204	1885	0.0801	1987	0.0757
CArG(MADS)/PUER-Srf-ChIP-Seq(Sullivan_et_al.)/Homer	CCATATATGGNM	0.01	-5.077	0.0224	1644	0.0698	1726.2	0.0658
Egr2(Zf)/Thymocytes-Egr2-ChIP-Seq(GSE34254)/Homer	NGCGTGGGCGGR	0.01	-4.957	0.0249	3077	0.1307	3291.5	0.1254
GRE(NR),IR3/A549-GR-ChIP-Seq(GSE32465)/Homer	NRGVACABNVTGTYCY	0.01	-4.767	0.0298	955	0.0406	986.8	0.0376
Pdx1(Homeobox)/Islet-Pdx1-ChIP-Seq(SRA008281)/Homer	YCATYAATCA	0.01	-4.716	0.031	3693	0.1569	3972.5	0.1513
GABPA(ETS)/Jurkat-GABPa-ChIP-Seq(GSE17954)/Homer	RACCGGAAGT	0.01	-4.703	0.0311	8547	0.3631	9337.6	0.3557
ZSCAN22(Zf)/HEK293-ZSCAN22.GFP-ChIP-Seq(GSE58341)/Homer	SMCAGTCWGAKGGAGGAGGC	0.01	-4.695	0.0311	957	0.0407	989.9	0.0377
GFX(?)/Promoter/Homer	ATTCTCGCGAGA	0.01	-4.694	0.0311	302	0.0128	293.5	0.0112
HOXB13(Homeobox)/ProstateTumor-HOXB13-ChIP-Seq(GSE56288)/Homer	TTTTATKRGG	0.1	-4.567	0.0345	4070	0.1729	4390.2	0.1672
NFkB-p50,p52(RHD)/Monocyte-p50-ChIP-Chip(Schreiber_et_al.)/Homer	GGGGGAATCCCC	0.1	-4.468	0.0377	1382	0.0587	1451.4	0.0553
HNF6(Homeobox)/Liver-Hnf6-ChIP-Seq(ERP000394)/Homer	NTATYGATCH	0.1	-4.27	0.0455	2157	0.0916	2298.3	0.0876
Atf4(bZIP)/MEF-Atf4-ChIP-Seq(GSE35681)/Homer	MTGATGCAAT	0.1	-4.264	0.0455	1042	0.0443	1086.9	0.0414
ZFP3(Zf)/HEK293-ZFP3.GFP-ChIP-Seq(GSE58341)/Homer	GGGTTTTGAAGGATGARTAGGAGTT	0.1	-3.927	0.0629	22	0.0009	15.2	0.0006
E2F6(E2F)/Hela-E2F6-ChIP-Seq(GSE31477)/Homer	GGCGGGAARN	0.1	-3.897	0.0641	7164	0.3043	7828	0.2982
STAT5(Stat)/mCD4+-Stat5-ChIP-Seq(GSE12346)/Homer	RTTTCTNAGAAA	0.1	-3.89	0.0641	1917	0.0814	2044	0.0779
T1ISRE(IRF)/ThioMac-Ifnb-Expression/Homer	ACTTTCGTTTCT	0.1	-3.594	0.0851	42	0.0018	34.5	0.0013
GATA3(Zf),DR4/iTreg-Gata3-ChIP-Seq(GSE20898)/Homer	AGATGKDGAGATAAG	0.1	-3.593	0.0851	287	0.0122	285.4	0.0109
CEBP:CEBP(bZIP)/MEF-Chop-ChIP-Seq(GSE35681)/Homer	NTNATGCAAYMNNHTGMAAY	0.1	-3.588	0.0851	452	0.0192	460.2	0.0175
Nrf2(bZIP)/Lymphoblast-Nrf2-ChIP-Seq(GSE37589)/Homer	HTGCTGAGTCAT	0.1	-3.532	0.088	259	0.011	256.6	0.0098
Unknown(Homeobox)/Limb-p300-ChIP-Seq/Homer	SSCMATWAAA	0.1	-3.509	0.0892	2404	0.1021	2584.6	0.0985
ETS:E-box(ETS,bHLH)/HPC7-Scl-ChIP-Seq(GSE22178)/Homer	AGGAARCAGCTG	0.1	-3.467	0.0922	696	0.0296	723	0.0275
Srebp2(bHLH)/HepG2-Srebp2-ChIP-Seq(GSE31477)/Homer	CGGTCACSCCAC	0.1	-3.43	0.0948	1308	0.0556	1387.6	0.0529
p53(p53)/mES-cMyc-ChIP-Seq(GSE11431)/Homer	ACATGCCCGGGCAT	0.1	-2.818	0.1732	179	0.0076	177.3	0.0068
Hnf1(Homeobox)/Liver-Foxa2-Chip-Seq(GSE25694)/Homer	GGTTAAWCATTAA	0.1	-2.707	0.1918	297	0.0126	303.4	0.0116
Srebp1a(bHLH)/HepG2-Srebp1a-ChIP-Seq(GSE31477)/Homer	RTCACSCCAY	0.1	-2.601	0.2113	1638	0.0696	1764.2	0.0672
NF-E2(bZIP)/K562-NFE2-ChIP-Seq(GSE31477)/Homer	GATGACTCAGCA	0.1	-2.594	0.2113	296	0.0126	303.6	0.0116
Foxa2(Forkhead)/Liver-Foxa2-ChIP-Seq(GSE25694)/Homer	CYTGTTTACWYW	0.1	-2.495	0.2309	3370	0.1432	3675.9	0.14
NeuroD1(bHLH)/Islet-NeuroD1-ChIP-Seq(GSE30298)/Homer	GCCATCTGTT	1	-2.293	0.2801	6683	0.2839	7354.5	0.2802
ZNF669(Zf)/HEK293-ZNF669.GFP-ChIP-Seq(GSE58341)/Homer	GARTGGTCATCGCCC	1	-2.177	0.3119	920	0.0391	986.7	0.0376
Chop(bZIP)/MEF-Chop-ChIP-Seq(GSE35681)/Homer	ATTGCATCAT	1	-2.108	0.3312	735	0.0312	786	0.0299
PU.1:IRF8(ETS:IRF)/pDC-Irf8-ChIP-Seq(GSE66899)/Homer	GGAAGTGAAAST	1	-1.992	0.369	1109	0.0471	1197.6	0.0456
NFkB-p65-Rel(RHD)/ThioMac-LPS-Expression(GSE23622)/Homer	GGAAATTCCC	1	-1.946	0.3828	359	0.0153	378.7	0.0144
Tcfcp2l1(CP2)/mES-Tcfcp2l1-ChIP-Seq(GSE11431)/Homer	NRAACCRGTTYRAACCRGYT	1	-1.813	0.4339	1591	0.0676	1732.9	0.066
GRE(NR),IR3/RAW264.7-GRE-ChIP-Seq(Unpublished)/Homer	VAGRACAKWCTGTYC	1	-1.645	0.5091	1477	0.0627	1611.2	0.0614
MyoD(bHLH)/Myotube-MyoD-ChIP-Seq(GSE21614)/Homer	RRCAGCTGYTSY	1	-1.539	0.561	7515	0.3192	8317.1	0.3168
Brn2(POU,Homeobox)/NPC-Brn2-ChIP-Seq(GSE35496)/Homer	ATGAATATTC	1	-1.538	0.561	206	0.0088	217.8	0.0083
Bach1(bZIP)/K562-Bach1-ChIP-Seq(GSE31477)/Homer	AWWNTGCTGAGTCAT	1	-1.532	0.561	240	0.0102	254.4	0.0097
GLI3(Zf)/Limb-GLI3-ChIP-Chip(GSE11077)/Homer	CGTGGGTGGTCC	1	-1.524	0.561	1357	0.0576	1482.8	0.0565
GATA(Zf),IR4/iTreg-Gata3-ChIP-Seq(GSE20898)/Homer	NAGATWNBNATCTNN	1	-1.478	0.5775	310	0.0132	331.6	0.0126
Oct4:Sox17(POU,Homeobox,HMG)/F9-Sox17-ChIP-Seq(GSE44553)/Homer	CCATTGTATGCAAAT	1	-1.355	0.6478	436	0.0185	471.8	0.018
Pax7(Paired,Homeobox)/Myoblast-Pax7-ChIP-Seq(GSE25064)/Homer	TAATCAATTA	1	-1.346	0.6487	203	0.0086	216.1	0.0082
Fli1(ETS)/CD8-FLI-ChIP-Seq(GSE20898)/Homer	NRYTTCCGGH	1	-1.344	0.6487	10315	0.4382	11448.4	0.4361
Arnt:Ahr(bHLH)/MCF7-Arnt-ChIP-Seq(Lo_et_al.)/Homer	TBGCACGCAA	1	-1.34	0.6487	6248	0.2654	6919.8	0.2636
Pax7(Paired,Homeobox),long/Myoblast-Pax7-ChIP-Seq(GSE25064)/Homer	TAATCHGATTAC	1	-1.274	0.681	51	0.0022	52.2	0.002
c-Myc(bHLH)/mES-cMyc-ChIP-Seq(GSE11431)/Homer	VVCCACGTGG	1	-1.214	0.718	4223	0.1794	4674.3	0.1781
Phox2a(Homeobox)/Neuron-Phox2a-ChIP-Seq(GSE31456)/Homer	YTAATYNRATTA	1	-1.057	0.8334	794	0.0337	873.4	0.0333
MITF(bHLH)/MastCells-MITF-ChIP-Seq(GSE48085)/Homer	RTCATGTGAC	1	-1.003	0.8731	6552	0.2783	7280.4	0.2773
IRF2(IRF)/Erythroblas-IRF2-ChIP-Seq(GSE36985)/Homer	GAAASYGAAASY	1	-0.9871	0.8806	600	0.0255	660.7	0.0252
Bach2(bZIP)/OCILy7-Bach2-ChIP-Seq(GSE44420)/Homer	TGCTGAGTCA	1	-0.9759	0.884	1100	0.0467	1215.1	0.0463
n-Myc(bHLH)/mES-nMyc-ChIP-Seq(GSE11431)/Homer	VRCCACGTGG	1	-0.9706	0.884	6004	0.2551	6672.3	0.2542
Mef2c(MADS)/GM12878-Mef2c-ChIP-Seq(GSE32465)/Homer	DCYAAAAATAGM	1	-0.9384	0.9044	1250	0.0531	1383.4	0.0527
Tcf12(bHLH)/GM12878-Tcf12-ChIP-Seq(GSE32465)/Homer	VCAGCTGYTG	1	-0.9353	0.9044	8727	0.3707	9709.2	0.3699
YY1(Zf)/Promoter/Homer	CAAGATGGCGGC	1	-0.9241	0.9044	1236	0.0525	1368.9	0.0521
GATA(Zf),IR3/iTreg-Gata3-ChIP-Seq(GSE20898)/Homer	NNNNNBAGATAWYATCTVHN	1	-0.9098	0.9108	517	0.022	570.5	0.0217
PAX6(Paired,Homeobox)/Forebrain-Pax6-ChIP-Seq(GSE66961)/Homer	NGTGTTCAVTSAAGCGKAAA	1	-0.8941	0.9187	577	0.0245	637.9	0.0243
ZNF16(Zf)/HEK293-ZNF16.GFP-ChIP-Seq(GSE58341)/Homer	MACCTTCYATGGCTCCCTAKTGCCY	1	-0.8824	0.9231	83	0.0035	90	0.0034
NFkB-p65(RHD)/GM12787-p65-ChIP-Seq(GSE19485)/Homer	WGGGGATTTCCC	1	-0.8047	0.9907	3600	0.1529	4006.3	0.1526
ZNF143|STAF(Zf)/CUTLL-ZNF143-ChIP-Seq(GSE29600)/Homer	ATTTCCCAGVAKSCY	1	-0.7937	0.9948	3392	0.1441	3775.6	0.1438
Rfx5(HTH)/GM12878-Rfx5-ChIP-Seq(GSE31477)/Homer	SCCTAGCAACAG	1	-0.7716	1	2653	0.1127	2953.1	0.1125
CHR(?)/Hela-CellCycle-Expression/Homer	SRGTTTCAAA	1	-0.7576	1	2182	0.0927	2429.4	0.0925
ETS1(ETS)/Jurkat-ETS1-ChIP-Seq(GSE17954)/Homer	ACAGGAAGTG	1	-0.7244	1	8750	0.3717	9754.9	0.3716
Six1(Homeobox)/Myoblast-Six1-ChIP-Chip(GSE20150)/Homer	GKVTCADRTTWC	1	-0.7241	1	1380	0.0586	1537.1	0.0586
Sox2(HMG)/mES-Sox2-ChIP-Seq(GSE11431)/Homer	BCCATTGTTC	1	-0.6608	1	4521	0.1921	5044.8	0.1922
EBNA1(EBV-virus)/Raji-EBNA1-ChIP-Seq(GSE30709)/Homer	GGYAGCAYDTGCTDCCCNNN	1	-0.6434	1	135	0.0057	151.4	0.0058
Mouse_Recombination_Hotspot(Zf)/Testis-DMC1-ChIP-Seq(GSE24438)/Homer	ACTYKNATTCGTGNTACTTC	1	-0.6219	1	275	0.0117	308.1	0.0117
PBX1(Homeobox)/MCF7-PBX1-ChIP-Seq(GSE28007)/Homer	GSCTGTCACTCA	1	-0.6209	1	743	0.0316	831.1	0.0317
ISRE(IRF)/ThioMac-LPS-Expression(GSE23622)/Homer	AGTTTCASTTTC	1	-0.5657	1	263	0.0112	296.9	0.0113
OCT:OCT(POU,Homeobox,IR1)/NPC-Brn2-ChIP-Seq(GSE35496)/Homer	ATGAATWATTCATGA	1	-0.5384	1	42	0.0018	48.2	0.0018
NFAT(RHD)/Jurkat-NFATC1-ChIP-Seq(Jolma_et_al.)/Homer	ATTTTCCATT	1	-0.528	1	4113	0.1747	4601.5	0.1753
Max(bHLH)/K562-Max-ChIP-Seq(GSE31477)/Homer	RCCACGTGGYYN	1	-0.5119	1	5146	0.2186	5756.9	0.2193
p53(p53)/Saos-p53-ChIP-Seq(GSE15780)/Homer	RRCATGYCYRGRCATGYYYN	1	-0.4789	1	584	0.0248	659.9	0.0251
p53(p53)/Saos-p53-ChIP-Seq/Homer	RRCATGYCYRGRCATGYYYN	1	-0.4789	1	584	0.0248	659.9	0.0251
ZNF519(Zf)/HEK293-ZNF519.GFP-ChIP-Seq(GSE58341)/Homer	GAGSCCGAGC	1	-0.4545	1	3350	0.1423	3756.9	0.1431
FoxL2(Forkhead)/Ovary-FoxL2-ChIP-Seq(GSE60858)/Homer	WWTRTAAACAVG	1	-0.4294	1	2829	0.1202	3176.8	0.121
RBPJ:Ebox(?,bHLH)/Panc1-Rbpj1-ChIP-Seq(GSE47459)/Homer	GGGRAARRGRMCAGMTG	1	-0.4202	1	2796	0.1188	3140.4	0.1196
Rfx1(HTH)/NPC-H3K4me1-ChIP-Seq(GSE16256)/Homer	KGTTGCCATGGCAA	1	-0.3974	1	1873	0.0796	2109.4	0.0804
Ap4(bHLH)/AML-Tfap4-ChIP-Seq(GSE45738)/Homer	NAHCAGCTGD	1	-0.3647	1	9567	0.4064	10711.5	0.408
Oct2(POU,Homeobox)/Bcell-Oct2-ChIP-Seq(GSE21512)/Homer	ATATGCAAAT	1	-0.3543	1	806	0.0342	915.1	0.0349
Oct4(POU,Homeobox)/mES-Oct4-ChIP-Seq(GSE11431)/Homer	ATTTGCATAW	1	-0.354	1	1397	0.0593	1579.1	0.0602
Jun-AP1(bZIP)/K562-cJun-ChIP-Seq(GSE31477)/Homer	GATGASTCATCN	1	-0.3188	1	1227	0.0521	1391.9	0.053
PGR(NR)/EndoStromal-PGR-ChIP-Seq(GSE69539)/Homer	AAGAACATWHTGTTC	1	-0.2999	1	1070	0.0455	1216.8	0.0464
STAT6(Stat)/Macrophage-Stat6-ChIP-Seq(GSE38377)/Homer	TTCCKNAGAA	1	-0.2971	1	2632	0.1118	2970.7	0.1132
ZNF317(Zf)/HEK293-ZNF317.GFP-ChIP-Seq(GSE58341)/Homer	GTCWGCTGTYYCTCT	1	-0.2884	1	623	0.0265	713.2	0.0272
Sox15(HMG)/CPA-Sox15-ChIP-Seq(GSE62909)/Homer	RAACAATGGN	1	-0.2865	1	5077	0.2157	5709.3	0.2175
Stat3+il21(Stat)/CD4-Stat3-ChIP-Seq(GSE19198)/Homer	SVYTTCCNGGAARB	1	-0.2539	1	4861	0.2065	5473.4	0.2085
Lhx2(Homeobox)/HFSC-Lhx2-ChIP-Seq(GSE48068)/Homer	TAATTAGN	1	-0.24	1	3606	0.1532	4070.6	0.1551
Lhx1(Homeobox)/EmbryoCarcinoma-Lhx1-ChIP-Seq(GSE70957)/Homer	NNYTAATTAR	1	-0.2082	1	3535	0.1502	3996.9	0.1523
CEBP(bZIP)/ThioMac-CEBPb-ChIP-Seq(GSE21512)/Homer	ATTGCGCAAC	1	-0.1989	1	2533	0.1076	2873.6	0.1095
Pax7(Paired,Homeobox),longest/Myoblast-Pax7-ChIP-Seq(GSE25064)/Homer	NTAATTDGCYAATTANNWWD	1	-0.1885	1	44	0.0019	56.9	0.0022
IRF:BATF(IRF:bZIP)/pDC-Irf8-ChIP-Seq(GSE66899)/Homer	CTTTCANTATGACTV	1	-0.1805	1	361	0.0153	423.2	0.0161
Tbx20(T-box)/Heart-Tbx20-ChIP-Seq(GSE29636)/Homer	GGTGYTGACAGS	1	-0.1761	1	1602	0.0681	1829.6	0.0697
OCT:OCT(POU,Homeobox)/NPC-Brn1-ChIP-Seq(GSE35496)/Homer	ATGAATATTCATGAG	1	-0.1572	1	26	0.0011	35.1	0.0013
HRE(HSF)/HepG2-HSF1-ChIP-Seq(GSE31477)/Homer	BSTTCTRGAABVTTCYAGAA	1	-0.149	1	1222	0.0519	1404.6	0.0535
Cdx2(Homeobox)/mES-Cdx2-ChIP-Seq(GSE14586)/Homer	GYMATAAAAH	1	-0.1397	1	2142	0.091	2444.2	0.0931
IRF4(IRF)/GM12878-IRF4-ChIP-Seq(GSE32465)/Homer	ACTGAAACCA	1	-0.1388	1	2109	0.0896	2407.5	0.0917
EKLF(Zf)/Erythrocyte-Klf1-ChIP-Seq(GSE20478)/Homer	NWGGGTGTGGCY	1	-0.1223	1	2199	0.0934	2512.2	0.0957
GATA3(Zf)/iTreg-Gata3-ChIP-Seq(GSE20898)/Homer	AGATAASR	1	-0.1091	1	5743	0.244	6497.1	0.2475
Atoh1(bHLH)/Cerebellum-Atoh1-ChIP-Seq(GSE22111)/Homer	VNRVCAGCTGGY	1	-0.09865	1	8697	0.3695	9807.6	0.3736
GATA:SCL(Zf,bHLH)/Ter119-SCL-ChIP-Seq(GSE18720)/Homer	CRGCTGBNGNSNNSAGATAA	1	-0.09488	1	709	0.0301	830.8	0.0316
REST-NRSF(Zf)/Jurkat-NRSF-ChIP-Seq/Homer	GGMGCTGTCCATGGTGCTGA	1	-0.09404	1	91	0.0039	116.5	0.0044
SpiB(ETS)/OCILY3-SPIB-ChIP-Seq(GSE56857)/Homer	AAAGRGGAAGTG	1	-0.09272	1	1626	0.0691	1872.6	0.0713
PU.1(ETS)/ThioMac-PU.1-ChIP-Seq(GSE21512)/Homer	AGAGGAAGTG	1	-0.08887	1	3631	0.1542	4134.4	0.1575
IRF1(IRF)/PBMC-IRF1-ChIP-Seq(GSE43036)/Homer	GAAAGTGAAAGT	1	-0.06852	1	647	0.0275	764.2	0.0291
CEBP:AP1(bZIP)/ThioMac-CEBPb-ChIP-Seq(GSE21512)/Homer	DRTGTTGCAA	1	-0.06234	1	2959	0.1257	3388.5	0.1291
Mef2a(MADS)/HL1-Mef2a.biotin-ChIP-Seq(GSE21529)/Homer	CYAAAAATAG	1	-0.06075	1	1386	0.0589	1609.4	0.0613
STAT6(Stat)/CD4-Stat6-ChIP-Seq(GSE22104)/Homer	ABTTCYYRRGAA	1	-0.05676	1	2420	0.1028	2782.2	0.106
ZNF382(Zf)/HEK293-ZNF382.GFP-ChIP-Seq(GSE58341)/Homer	GNCTGTASTRNTGBCTCHTT	1	-0.05561	1	141	0.006	179.3	0.0068
HOXD13(Homeobox)/Chicken-Hoxd13-ChIP-Seq(GSE38910)/Homer	NCYAATAAAA	1	-0.05074	1	3258	0.1384	3731.5	0.1421
ZNF528(Zf)/HEK293-ZNF528.GFP-ChIP-Seq(GSE58341)/Homer	AGAAATGACTTCCCT	1	-0.04837	1	29	0.0012	43.6	0.0017
STAT4(Stat)/CD4-Stat4-ChIP-Seq(GSE22104)/Homer	NYTTCCWGGAAR	1	-0.0446	1	5035	0.2139	5735.7	0.2185
HRE(HSF)/Striatum-HSF1-ChIP-Seq(GSE38000)/Homer	TTCTAGAABNTTCTA	1	-0.04361	1	1289	0.0548	1505.6	0.0574
ARE(NR)/LNCAP-AR-ChIP-Seq(GSE27824)/Homer	RGRACASNSTGTYCYB	1	-0.03465	1	1845	0.0784	2142.9	0.0816
Fox:Ebox(Forkhead,bHLH)/Panc1-Foxa2-ChIP-Seq(GSE47459)/Homer	NNNVCTGWGYAAACASN	1	-0.03048	1	4866	0.2067	5557	0.2117
Fra1(bZIP)/BT549-Fra1-ChIP-Seq(GSE46166)/Homer	NNATGASTCATH	1	-0.0289	1	2388	0.1014	2762.7	0.1052
SPDEF(ETS)/VCaP-SPDEF-ChIP-Seq(SRA014231)/Homer	ASWTCCTGBT	1	-0.02711	1	7852	0.3336	8912.4	0.3395
MafF(bZIP)/HepG2-MafF-ChIP-Seq(GSE31477)/Homer	HWWGTCAGCAWWTTT	1	-0.02557	1	802	0.0341	956.5	0.0364
ZNF136(Zf)/HEK293-ZNF136.GFP-ChIP-Seq(GSE58341)/Homer	YTKGATAHAGTATTCTWGGTNGGCA	1	-0.02529	1	299	0.0127	372.2	0.0142
Fosl2(bZIP)/3T3L1-Fosl2-ChIP-Seq(GSE56872)/Homer	NATGASTCABNN	1	-0.02253	1	1674	0.0711	1956.5	0.0745
FOXA1(Forkhead)/MCF7-FOXA1-ChIP-Seq(GSE26831)/Homer	WAAGTAAACA	1	-0.0182	1	3336	0.1417	3846.8	0.1465
FOXA1(Forkhead)/LNCAP-FOXA1-ChIP-Seq(GSE27824)/Homer	WAAGTAAACA	1	-0.01709	1	4190	0.178	4813	0.1833
GRHL2(CP2)/HBE-GRHL2-ChIP-Seq(GSE46194)/Homer	AAACYKGTTWDACMRGTTTB	1	-0.0129	1	1979	0.0841	2314.1	0.0882
Brachyury(T-box)/Mesoendoderm-Brachyury-ChIP-exo(GSE54963)/Homer	ANTTMRCASBNNNGTGYKAAN	1	-0.008269	1	1334	0.0567	1584.2	0.0603
Foxh1(Forkhead)/hESC-FOXH1-ChIP-Seq(GSE29422)/Homer	NNTGTGGATTSS	1	-0.008179	1	2567	0.109	2992.6	0.114
HIF-1b(HLH)/T47D-HIF1b-ChIP-Seq(GSE59937)/Homer	RTACGTGC	1	-0.006921	1	9107	0.3869	10361.2	0.3947
Klf4(Zf)/mES-Klf4-ChIP-Seq(GSE11431)/Homer	GCCACACCCA	1	-0.00536	1	5083	0.2159	5850	0.2228
FOXM1(Forkhead)/MCF7-FOXM1-ChIP-Seq(GSE72977)/Homer	TRTTTACTTW	1	-0.004259	1	3773	0.1603	4374.4	0.1666
OCT4-SOX2-TCF-NANOG(POU,Homeobox,HMG)/mES-Oct4-ChIP-Seq(GSE11431)/Homer	ATTTGCATAACAATG	1	-0.003616	1	370	0.0157	472.2	0.018
Pknox1(Homeobox)/ES-Prep1-ChIP-Seq(GSE63282)/Homer	SCTGTCAVTCAV	1	-0.002935	1	1885	0.0801	2232.7	0.0851
DMRT1(DM)/Testis-DMRT1-ChIP-Seq(GSE64892)/Homer	TWGHWACAWTGTWDC	1	-0.002503	1	726	0.0308	895.2	0.0341
RUNX(Runt)/HPC7-Runx1-ChIP-Seq(GSE22178)/Homer	SAAACCACAG	1	-0.001997	1	4520	0.192	5236.8	0.1995
Unknown-ESC-element(?)/mES-Nanog-ChIP-Seq(GSE11724)/Homer	CACAGCAGGGGG	1	-0.001661	1	5327	0.2263	6152.3	0.2344
Pbx3(Homeobox)/GM12878-PBX3-ChIP-Seq(GSE32465)/Homer	SCTGTCAMTCAN	1	-0.00154	1	1859	0.079	2212.9	0.0843
Pit1+1bp(Homeobox)/GCrat-Pit1-ChIP-Seq(GSE58009)/Homer	ATGCATAATTCA	1	-0.001482	1	679	0.0288	845.8	0.0322
Pax8(Paired,Homeobox)/Thyroid-Pax8-ChIP-Seq(GSE26938)/Homer	GTCATGCHTGRCTGS	1	-0.001458	1	3149	0.1338	3687.2	0.1405
NFAT:AP1(RHD,bZIP)/Jurkat-NFATC1-ChIP-Seq(Jolma_et_al.)/Homer	SARTGGAAAAWRTGAGTCAB	1	-0.001454	1	718	0.0305	891.1	0.0339
Tbox:Smad(T-box,MAD)/ESCd5-Smad2_3-ChIP-Seq(GSE29422)/Homer	AGGTGHCAGACA	1	-0.000926	1	1362	0.0579	1646.4	0.0627
Lhx3(Homeobox)/Neuron-Lhx3-ChIP-Seq(GSE31456)/Homer	ADBTAATTAR	1	-0.000868	1	5588	0.2374	6461.9	0.2462
ERG(ETS)/VCaP-ERG-ChIP-Seq(GSE14097)/Homer	ACAGGAAGTG	1	-0.000685	1	11183	0.4751	12744.6	0.4855
PAX3:FKHR-fusion(Paired,Homeobox)/Rh4-PAX3:FKHR-ChIP-Seq(GSE19063)/Homer	ACCRTGACTAATTNN	1	-0.000658	1	710	0.0302	889.8	0.0339
Mef2b(MADS)/HEK293-Mef2b.V5-ChIP-Seq(GSE67450)/Homer	GCTATTTTTGGM	1	-0.000442	1	2714	0.1153	3211.8	0.1223
Gfi1b(Zf)/HPC7-Gfi1b-ChIP-Seq(GSE22178)/Homer	MAATCACTGC	1	-0.000377	1	3452	0.1466	4056.3	0.1545
Brn1(POU,Homeobox)/NPC-Brn1-ChIP-Seq(GSE35496)/Homer	TATGCWAATBAV	1	-0.000195	1	923	0.0392	1151.4	0.0439
ZNF322(Zf)/HEK293-ZNF322.GFP-ChIP-Seq(GSE58341)/Homer	GAGCCTGGTACTGWGCCTGR	1	-0.000193	1	2965	0.126	3511.5	0.1338
PRDM1(Zf)/Hela-PRDM1-ChIP-Seq(GSE31477)/Homer	ACTTTCACTTTC	1	-0.000172	1	2725	0.1158	3238.4	0.1234
GATA3(Zf),DR8/iTreg-Gata3-ChIP-Seq(GSE20898)/Homer	AGATSTNDNNDSAGATAASN	1	-0.000154	1	308	0.0131	419	0.016
Atf3(bZIP)/GBM-ATF3-ChIP-Seq(GSE33912)/Homer	DATGASTCATHN	1	-8.7e-05	1	2828	0.1201	3366.2	0.1282
p63(p53)/Keratinocyte-p63-ChIP-Seq(GSE17611)/Homer	NNDRCATGYCYNRRCATGYH	1	-8e-05	1	2650	0.1126	3163.1	0.1205
BATF(bZIP)/Th17-BATF-ChIP-Seq(GSE39756)/Homer	DATGASTCAT	1	-6.4e-05	1	2784	0.1183	3320.6	0.1265
ZNF41(Zf)/HEK293-ZNF41.GFP-ChIP-Seq(GSE58341)/Homer	CCTCATGGTGYCYTWYTCCCTTGTG	1	-5.3e-05	1	139	0.0059	211.7	0.0081
NFY(CCAAT)/Promoter/Homer	RGCCAATSRG	1	-4.4e-05	1	5773	0.2452	6730	0.2564
ELF5(ETS)/T47D-ELF5-ChIP-Seq(GSE30407)/Homer	ACVAGGAAGT	1	-3.2e-05	1	5525	0.2347	6454.8	0.2459
Sox9(HMG)/Limb-SOX9-ChIP-Seq(GSE73225)/Homer	AGGVNCCTTTGT	1	-1.5e-05	1	4905	0.2084	5763.1	0.2195
PRDM14(Zf)/H1-PRDM14-ChIP-Seq(GSE22767)/Homer	RGGTCTCTAACY	1	-1.4e-05	1	2151	0.0914	2610.7	0.0995
AP-1(bZIP)/ThioMac-PU.1-ChIP-Seq(GSE21512)/Homer	VTGACTCATC	1	-8e-06	1	3271	0.139	3907.2	0.1488
PAX5(Paired,Homeobox)/GM12878-PAX5-ChIP-Seq(GSE32465)/Homer	GCAGCCAAGCRTGACH	1	-3e-06	1	3739	0.1588	4458.5	0.1698
Oct6(POU,Homeobox)/NPC-Oct6-ChIP-Seq(GSE35496)/Homer	WATGCAAATGAG	1	-2e-06	1	1272	0.054	1604.7	0.0611
ZNF264(Zf)/HEK293-ZNF264.GFP-ChIP-Seq(GSE58341)/Homer	RGGGCACTAACY	1	0	1	5360	0.2277	6343.9	0.2417
BMYB(HTH)/Hela-BMYB-ChIP-Seq(GSE27030)/Homer	NHAACBGYYV	1	0	1	8584	0.3647	9994	0.3807
MyoG(bHLH)/C2C12-MyoG-ChIP-Seq(GSE36024)/Homer	AACAGCTG	1	0	1	8884	0.3774	10340.8	0.3939
Sox6(HMG)/Myotubes-Sox6-ChIP-Seq(GSE32627)/Homer	CCATTGTTNY	1	0	1	6875	0.2921	8091.7	0.3082
Klf9(Zf)/GBM-Klf9-ChIP-Seq(GSE62211)/Homer	GCCACRCCCACY	1	0	1	6211	0.2638	7353.4	0.2801
RUNX-AML(Runt)/CD4+-PolII-ChIP-Seq(Barski_et_al.)/Homer	GCTGTGGTTW	1	0	1	4238	0.18	5104	0.1944
DMRT6(DM)/Testis-DMRT6-ChIP-Seq(GSE60440)/Homer	YDGHTACAWTGTADC	1	0	1	642	0.0273	886.7	0.0338
Otx2(Homeobox)/EpiLC-Otx2-ChIP-Seq(GSE56098)/Homer	NYTAATCCYB	1	0	1	3549	0.1508	4329.6	0.1649
FOXA1:AR(Forkhead,NR)/LNCAP-AR-ChIP-Seq(GSE27824)/Homer	AGTAAACAAAAAAGAACAND	1	0	1	194	0.0082	323.4	0.0123
Isl1(Homeobox)/Neuron-Isl1-ChIP-Seq(GSE31456)/Homer	CTAATKGV	1	0	1	8335	0.3541	9795.8	0.3732
Sox10(HMG)/SciaticNerve-Sox3-ChIP-Seq(GSE35132)/Homer	CCWTTGTYYB	1	0	1	7879	0.3347	9296.5	0.3541
ZFX(Zf)/mES-Zfx-ChIP-Seq(GSE11431)/Homer	AGGCCTRG	1	0	1	11405	0.4845	13263	0.5052
Pit1(Homeobox)/GCrat-Pit1-ChIP-Seq(GSE58009)/Homer	ATGMATATDC	1	0	1	2538	0.1078	3183.5	0.1213
ZNF415(Zf)/HEK293-ZNF415.GFP-ChIP-Seq(GSE58341)/Homer	GRTGMTRGAGCC	1	0	1	5389	0.2289	6482	0.2469
Sox3(HMG)/NPC-Sox3-ChIP-Seq(GSE33059)/Homer	CCWTTGTY	1	0	1	7877	0.3346	9324.2	0.3552
bZIP:IRF(bZIP,IRF)/Th17-BatF-ChIP-Seq(GSE39756)/Homer	NAGTTTCABTHTGACTNW	1	0	1	1466	0.0623	1935.4	0.0737
TATA-Box(TBP)/Promoter/Homer	CCTTTTAWAGSC	1	0	1	5740	0.2438	6921.2	0.2637
Tbet(T-box)/CD8-Tbet-ChIP-Seq(GSE33802)/Homer	AGGTGTGAAM	1	0	1	5100	0.2167	6195.8	0.236
ETV1(ETS)/GIST48-ETV1-ChIP-Seq(GSE22441)/Homer	AACCGGAAGT	1	0	1	10982	0.4665	12864.1	0.49
PRDM9(Zf)/Testis-DMC1-ChIP-Seq(GSE35498)/Homer	ADGGYAGYAGCATCT	1	0	1	3292	0.1398	4116	0.1568
EHF(ETS)/LoVo-EHF-ChIP-Seq(GSE49402)/Homer	AVCAGGAAGT	1	0	1	8775	0.3728	10402.7	0.3963
Nkx6.1(Homeobox)/Islet-Nkx6.1-ChIP-Seq(GSE40975)/Homer	GKTAATGR	1	0	1	8050	0.342	9601.4	0.3658
AP-2alpha(AP2)/Hela-AP2alpha-ChIP-Seq(GSE31477)/Homer	ATGCCCTGAGGC	1	0	1	9088	0.3861	10774.7	0.4104
ZNF189(Zf)/HEK293-ZNF189.GFP-ChIP-Seq(GSE58341)/Homer	TGGAACAGMA	1	0	1	5931	0.252	7215.8	0.2749
MafK(bZIP)/C2C12-MafK-ChIP-Seq(GSE36030)/Homer	GCTGASTCAGCA	1	0	1	1530	0.065	2066.4	0.0787
GSC(Homeobox)/FrogEmbryos-GSC-ChIP-Seq(DRA000576)/Homer	RGGATTAR	1	0	1	4696	0.1995	5804.6	0.2211
Egr1(Zf)/K562-Egr1-ChIP-Seq(GSE32465)/Homer	TGCGTGGGYG	1	0	1	8258	0.3508	9880.8	0.3764
Rbpj1(?)/Panc1-Rbpj1-ChIP-Seq(GSE47459)/Homer	HTTTCCCASG	1	0	1	9229	0.3921	10984.9	0.4185
AP-2gamma(AP2)/MCF7-TFAP2C-ChIP-Seq(GSE21234)/Homer	SCCTSAGGSCAW	1	0	1	10943	0.4649	13266.8	0.5054
AR-halfsite(NR)/LNCaP-AR-ChIP-Seq(GSE27824)/Homer	CCAGGAACAG	1	0	1	17431	0.7405	21728	0.8277
Ascl1(bHLH)/NeuralTubes-Ascl1-ChIP-Seq(GSE55840)/Homer	NNVVCAGCTGBN	1	0	1	11905	0.5057	14453.5	0.5506
Bapx1(Homeobox)/VertebralCol-Bapx1-ChIP-Seq(GSE36672)/Homer	TTRAGTGSYK	1	0	1	11185	0.4751	14130.8	0.5383
Bcl6(Zf)/Liver-Bcl6-ChIP-Seq(GSE31578)/Homer	NNNCTTTCCAGGAAA	1	0	1	7463	0.317	9239.7	0.352
BMAL1(bHLH)/Liver-Bmal1-ChIP-Seq(GSE39860)/Homer	GNCACGTG	1	0	1	9925	0.4216	11867.3	0.4521
CRX(Homeobox)/Retina-Crx-ChIP-Seq(GSE20012)/Homer	GCTAATCC	1	0	1	9865	0.4191	12479.2	0.4754
E2A(bHLH)/proBcell-E2A-ChIP-Seq(GSE21978)/Homer	DNRCAGCTGY	1	0	1	11182	0.475	14062.3	0.5357
E2A(bHLH),near_PU.1/Bcell-PU.1-ChIP-Seq(GSE21512)/Homer	NVCACCTGBN	1	0	1	9721	0.413	13713.3	0.5224
EBF1(EBF)/Near-E2A-ChIP-Seq(GSE21512)/Homer	GTCCCCWGGGGA	1	0	1	9516	0.4042	11461.4	0.4366
Eomes(T-box)/H9-Eomes-ChIP-Seq(GSE26097)/Homer	ATTAACACCT	1	0	1	8954	0.3804	11575.6	0.441
Foxo1(Forkhead)/RAW-Foxo1-ChIP-Seq(Fan_et_al.)/Homer	CTGTTTAC	1	0	1	9323	0.396	11104.2	0.423
HEB(bHLH)/mES-Heb-ChIP-Seq(GSE53233)/Homer	VCAGCTGBNN	1	0	1	13348	0.567	16593.6	0.6321
KLF10(Zf)/HEK293-KLF10.GFP-ChIP-Seq(GSE58341)/Homer	GGGGGTGTGTCC	1	0	1	6660	0.2829	8303.2	0.3163
KLF14(Zf)/HEK293-KLF14.GFP-ChIP-Seq(GSE58341)/Homer	RGKGGGCGKGGC	1	0	1	15307	0.6503	19162.2	0.73
KLF5(Zf)/LoVo-KLF5-ChIP-Seq(GSE49402)/Homer	DGGGYGKGGC	1	0	1	13085	0.5559	16214	0.6177
MafA(bZIP)/Islet-MafA-ChIP-Seq(GSE30298)/Homer	TGCTGACTCA	1	0	1	5555	0.236	6828.8	0.2601
Maz(Zf)/HepG2-Maz-ChIP-Seq(GSE31477)/Homer	GGGGGGGG	1	0	1	13023	0.5532	16674	0.6352
Meis1(Homeobox)/MastCells-Meis1-ChIP-Seq(GSE48085)/Homer	VGCTGWCAVB	1	0	1	10463	0.4445	12965.2	0.4939
AMYB(HTH)/Testes-AMYB-ChIP-Seq(GSE44588)/Homer	TGGCAGTTGG	1	0	1	9017	0.3831	10824	0.4123
MYB(HTH)/ERMYB-Myb-ChIPSeq(GSE22095)/Homer	GGCVGTTR	1	0	1	10334	0.439	12458.7	0.4746
Nanog(Homeobox)/mES-Nanog-ChIP-Seq(GSE11724)/Homer	RGCCATTAAC	1	0	1	15952	0.6777	19634.8	0.748
NF1-halfsite(CTF)/LNCaP-NF1-ChIP-Seq(Unpublished)/Homer	YTGCCAAG	1	0	1	11370	0.483	13967.1	0.5321
Nkx2.1(Homeobox)/LungAC-Nkx2.1-ChIP-Seq(GSE43252)/Homer	RSCACTYRAG	1	0	1	14182	0.6025	17961.6	0.6842
Nkx2.2(Homeobox)/NPC-Nkx2.2-ChIP-Seq(GSE61673)/Homer	BTBRAGTGSN	1	0	1	11587	0.4922	14286.6	0.5442
Nkx2.5(Homeobox)/HL1-Nkx2.5.biotin-ChIP-Seq(GSE21529)/Homer	RRSCACTYAA	1	0	1	11686	0.4964	14885	0.567
Nkx3.1(Homeobox)/LNCaP-Nkx3.1-ChIP-Seq(GSE28264)/Homer	AAGCACTTAA	1	0	1	11411	0.4847	14480.7	0.5516
NPAS2(bHLH)/Liver-NPAS2-ChIP-Seq(GSE39860)/Homer	KCCACGTGAC	1	0	1	7457	0.3168	9071.5	0.3456
Olig2(bHLH)/Neuron-Olig2-ChIP-Seq(GSE30882)/Homer	RCCATMTGTT	1	0	1	11152	0.4737	13240.8	0.5044
Pitx1(Homeobox)/Chicken-Pitx1-ChIP-Seq(GSE38910)/Homer	TAATCCCN	1	0	1	14874	0.6319	18789.4	0.7158
PR(NR)/T47D-PR-ChIP-Seq(GSE31130)/Homer	VAGRACAKNCTGTBC	1	0	1	10841	0.4605	13750.5	0.5238
Ptf1a(bHLH)/Panc1-Ptf1a-ChIP-Seq(GSE47459)/Homer	ACAGCTGTTN	1	0	1	15624	0.6637	19304.8	0.7354
PU.1-IRF(ETS:IRF)/Bcell-PU.1-ChIP-Seq(GSE21512)/Homer	MGGAAGTGAAAC	1	0	1	7618	0.3236	9303.9	0.3544
RUNX1(Runt)/Jurkat-RUNX1-ChIP-Seq(GSE29180)/Homer	AAACCACARM	1	0	1	5681	0.2413	7039.8	0.2682
RUNX2(Runt)/PCa-RUNX2-ChIP-Seq(GSE33889)/Homer	NWAACCACADNN	1	0	1	4531	0.1925	5750	0.219
SCL(bHLH)/HPC7-Scl-ChIP-Seq(GSE13511)/Homer	AVCAGCTG	1	0	1	19667	0.8355	23662.8	0.9014
Smad2(MAD)/ES-SMAD2-ChIP-Seq(GSE29422)/Homer	CTGTCTGG	1	0	1	11401	0.4843	13998.8	0.5333
Smad3(MAD)/NPC-Smad3-ChIP-Seq(GSE36673)/Homer	TWGTCTGV	1	0	1	15353	0.6522	19021.2	0.7246
Smad4(MAD)/ESC-SMAD4-ChIP-Seq(GSE29422)/Homer	VBSYGTCTGG	1	0	1	11686	0.4964	14362	0.5471
Tbx5(T-box)/HL1-Tbx5.biotin-ChIP-Seq(GSE21529)/Homer	AGGTGTCA	1	0	1	15495	0.6582	19682.5	0.7498
Tgif1(Homeobox)/mES-Tgif1-ChIP-Seq(GSE55404)/Homer	YTGWCADY	1	0	1	13365	0.5678	16642.2	0.634
Tgif2(Homeobox)/mES-Tgif2-ChIP-Seq(GSE55404)/Homer	TGTCANYT	1	0	1	14407	0.612	17841.3	0.6796
ZBTB12(Zf)/HEK293-ZBTB12.GFP-ChIP-Seq(GSE58341)/Homer	NGNTCTAGAACCNGV	1	0	1	3459	0.1469	4521.2	0.1722
Zic(Zf)/Cerebellum-ZIC1.2-ChIP-Seq(GSE60731)/Homer	CCTGCTGAGH	1	0	1	7224	0.3069	8754.4	0.3335
Znf263(Zf)/K562-Znf263-ChIP-Seq(GSE31477)/Homer	CVGTSCTCCC	1	0	1	14000	0.5947	17503.1	0.6668
ZNF416(Zf)/HEK293-ZNF416.GFP-ChIP-Seq(GSE58341)/Homer	WDNCTGGGCA	1	0	1	10029	0.426	12320.2	0.4693
ZNF467(Zf)/HEK293-ZNF467.GFP-ChIP-Seq(GSE58341)/Homer	TGGGGAAGGGCM	1	0	1	8876	0.3771	10750.1	0.4095
ZNF711(Zf)/SHSY5Y-ZNF711-ChIP-Seq(GSE20673)/Homer	AGGCCTAG	1	0	1	14915	0.6336	18036.3	0.6871

## Sheet: NR2F2_E13_Atria
Motif Name	Consensus	P-value	Log P-value	q-value (Benjamini)	# of Target Sequences with Motif(of 237)	% of Target Sequences with Motif	# of Background Sequences with Motif(of 37471)	% of Background Sequences with Motif	Rank
TR4(NR),DR1/Hela-TR4-ChIP-Seq(GSE24685)/Homer	GAGGTCAAAGGTCA	1e-79	-183	0	86	0.3629	786.9	0.021	1
HNF4a(NR),DR1/HepG2-HNF4a-ChIP-Seq(GSE25021)/Homer	CARRGKBCAAAGTYCA	1e-28	-65	0	71	0.2996	2371.5	0.0632	2
PPARE(NR),DR1/3T3L1-Pparg-ChIP-Seq(GSE13511)/Homer	TGACCTTTGCCCCA	1e-27	-62.3	0	103	0.4346	5314.4	0.1415	3
Esrrb(NR)/mES-Esrrb-ChIP-Seq(GSE11431)/Homer	KTGACCTTGA	1e-26	-61.5	0	86	0.3629	3748.2	0.0998	4
RXR(NR),DR1/3T3L1-RXR-ChIP-Seq(GSE13511)/Homer	TAGGGCAAAGGTCA	1e-22	-52.1	0	107	0.4515	6482.1	0.1726	5
Nur77(NR)/K562-NR4A1-ChIP-Seq(GSE31363)/Homer	TGACCTTTNCNT	1e-20	-47.5	0	34	0.1435	629.9	0.0168	6
Erra(NR)/HepG2-Erra-ChIP-Seq(GSE31477)/Homer	CAAAGGTCAG	1e-12	-27.7	0	133	0.5612	12599.4	0.3355	7
RAR:RXR(NR),DR5/ES-RAR-ChIP-Seq(GSE56893)/Homer	RGGTCADNNAGAGGTCAV	1e-08	-18.7	0	12	0.0506	198.4	0.0053	8
Gata1(Zf)/K562-GATA1-ChIP-Seq(GSE18829)/Homer	SAGATAAGRV	1e-07	-17.6	0	34	0.1435	1840.5	0.049	9
Gata2(Zf)/K562-GATA2-ChIP-Seq(GSE18829)/Homer	BBCTTATCTS	1e-07	-17.5	0	36	0.1519	2030.4	0.0541	10
RARg(NR)/ES-RARg-ChIP-Seq(GSE30538)/Homer	AGGTCAAGGTCA	1e-06	-16.1	0	15	0.0633	419.8	0.0112	11
RAR:RXR(NR),DR5/ES-RAR-ChIP-Seq(GSE56893)/Homer	AGGTCAAGGTCA	1e-06	-15.8	0	22	0.0928	921.6	0.0245	12
VDR(NR),DR3/GM10855-VDR+vitD-ChIP-Seq(GSE22484)/Homer	ARAGGTCANWGAGTTCANNN	1e-06	-15.8	0	24	0.1013	1083.3	0.0288	13
Nr5a2(NR)/Pancreas-LRH1-ChIP-Seq(GSE34295)/Homer	BTCAAGGTCA	1e-05	-13.5	0	52	0.2194	4178.4	0.1113	14
Gata4(Zf)/Heart-Gata4-ChIP-Seq(GSE35151)/Homer	NBWGATAAGR	1e-05	-12.9	0.0001	42	0.1772	3116.7	0.083	15
GATA3(Zf)/iTreg-Gata3-ChIP-Seq(GSE20898)/Homer	AGATAASR	0.0001	-10.9	0.0004	52	0.2194	4581.3	0.122	16
Reverb(NR),DR2/RAW-Reverba.biotin-ChIP-Seq(GSE45914)/Homer	GTRGGTCASTGGGTCA	0.0001	-9.21	0.0019	16	0.0675	836.4	0.0223	17
Tbx20(T-box)/Heart-Tbx20-ChIP-Seq(GSE29636)/Homer	GGTGYTGACAGS	0.001	-8.24	0.0047	18	0.0759	1104	0.0294	18
KLF10(Zf)/HEK293-KLF10.GFP-ChIP-Seq(GSE58341)/Homer	GGGGGTGTGTCC	0.001	-7.23	0.0122	86	0.3629	10013.6	0.2667	19
Tcf4(HMG)/Hct116-Tcf4-ChIP-Seq(SRA012054)/Homer	ASATCAAAGGVA	0.01	-6.4	0.0264	20	0.0844	1514.4	0.0403	20
TEAD(TEA)/Fibroblast-PU.1-ChIP-Seq(Unpublished)/Homer	YCWGGAATGY	0.01	-6.07	0.0351	24	0.1013	2016	0.0537	21
TEAD2(TEA)/Py2T-Tead2-ChIP-Seq(GSE55709)/Homer	CCWGGAATGY	0.01	-6.06	0.0351	23	0.097	1901.4	0.0506	22
Gfi1b(Zf)/HPC7-Gfi1b-ChIP-Seq(GSE22178)/Homer	MAATCACTGC	0.01	-5.89	0.0383	26	0.1097	2282.4	0.0608	23
LXRE(NR),DR4/RAW-LXRb.biotin-ChIP-Seq(GSE21512)/Homer	RGGTTACTANAGGTCA	0.01	-5.76	0.0421	6	0.0253	223.1	0.0059	24
Elk4(ETS)/Hela-Elk4-ChIP-Seq(GSE31477)/Homer	NRYTTCCGGY	0.01	-5.69	0.0432	39	0.1646	3952.2	0.1052	25
Sp1(Zf)/Promoter/Homer	GGCCCCGCCCCC	0.01	-5.66	0.0432	34	0.1435	3316.2	0.0883	26
Atf1(bZIP)/K562-ATF1-ChIP-Seq(GSE31477)/Homer	GATGACGTCA	0.01	-5.62	0.0432	32	0.135	3070.7	0.0818	27
Nr5a2(NR)/mES-Nr5a2-ChIP-Seq(GSE19019)/Homer	BTCAAGGTCA	0.01	-5.58	0.0432	32	0.135	3078.4	0.082	28
ELF1(ETS)/Jurkat-ELF1-ChIP-Seq(SRA014231)/Homer	AVCCGGAAGT	0.01	-5.38	0.0508	36	0.1519	3634.8	0.0968	29
THRa(NR)/C17.2-THRa-ChIP-Seq(GSE38347)/Homer	GGTCANYTGAGGWCA	0.01	-5.25	0.0559	27	0.1139	2521.8	0.0672	30
Mouse_Recombination_Hotspot(Zf)/Testis-DMC1-ChIP-Seq(GSE24438)/Homer	ACTYKNATTCGTGNTACTTC	0.01	-5.2	0.0568	5	0.0211	176.2	0.0047	31
ZNF669(Zf)/HEK293-ZNF669.GFP-ChIP-Seq(GSE58341)/Homer	GARTGGTCATCGCCC	0.01	-5.04	0.0645	8	0.0338	430.9	0.0115	32
GATA:SCL(Zf,bHLH)/Ter119-SCL-ChIP-Seq(GSE18720)/Homer	CRGCTGBNGNSNNSAGATAA	0.01	-4.87	0.0741	8	0.0338	443.5	0.0118	33
Elk1(ETS)/Hela-Elk1-ChIP-Seq(GSE31477)/Homer	HACTTCCGGY	0.01	-4.85	0.0741	39	0.1646	4158.8	0.1107	34
GABPA(ETS)/Jurkat-GABPa-ChIP-Seq(GSE17954)/Homer	RACCGGAAGT	0.01	-4.63	0.0886	47	0.1983	5304.3	0.1413	35
Stat3(Stat)/mES-Stat3-ChIP-Seq(GSE11431)/Homer	CTTCCGGGAA	0.1	-4.37	0.1117	23	0.097	2198.5	0.0585	36
JunD(bZIP)/K562-JunD-ChIP-Seq/Homer	ATGACGTCATCN	0.1	-4.3	0.1169	8	0.0338	491.4	0.0131	37
NRF1(NRF)/MCF7-NRF1-ChIP-Seq(Unpublished)/Homer	CTGCGCATGCGC	0.1	-4.29	0.1169	18	0.0759	1601.4	0.0426	38
Tlx?(NR)/NPC-H3K4me1-ChIP-Seq(GSE16256)/Homer	CTGGCAGSCTGCCA	0.1	-4.06	0.1405	23	0.097	2263.5	0.0603	39
NF1(CTF)/LNCAP-NF1-ChIP-Seq(Unpublished)/Homer	CYTGGCABNSTGCCAR	0.1	-4.06	0.1405	21	0.0886	2012.1	0.0536	40
PAX5(Paired,Homeobox),condensed/GM12878-PAX5-ChIP-Seq(GSE32465)/Homer	GTCACGCTCSCTGM	0.1	-3.82	0.1706	10	0.0422	750.2	0.02	41
ETS:RUNX(ETS,Runt)/Jurkat-RUNX1-ChIP-Seq(GSE17954)/Homer	RCAGGATGTGGT	0.1	-3.77	0.1755	8	0.0338	543.7	0.0145	42
PU.1:IRF8(ETS:IRF)/pDC-Irf8-ChIP-Seq(GSE66899)/Homer	GGAAGTGAAAST	0.1	-3.71	0.1816	9	0.038	655.3	0.0175	43
YY1(Zf)/Promoter/Homer	CAAGATGGCGGC	0.1	-3.64	0.1903	10	0.0422	773.2	0.0206	44
ETS1(ETS)/Jurkat-ETS1-ChIP-Seq(GSE17954)/Homer	ACAGGAAGTG	0.1	-3.61	0.1916	47	0.1983	5642.2	0.1503	45
TEAD4(TEA)/Tropoblast-Tead4-ChIP-Seq(GSE37350)/Homer	CCWGGAATGY	0.1	-3.37	0.2374	29	0.1224	3224.3	0.0859	46
Mef2a(MADS)/HL1-Mef2a.biotin-ChIP-Seq(GSE21529)/Homer	CYAAAAATAG	0.1	-3.37	0.2374	12	0.0506	1043.7	0.0278	47
Fli1(ETS)/CD8-FLI-ChIP-Seq(GSE20898)/Homer	NRYTTCCGGH	0.1	-3.31	0.2438	53	0.2236	6619.1	0.1763	48
NFAT:AP1(RHD,bZIP)/Jurkat-NFATC1-ChIP-Seq(Jolma_et_al.)/Homer	SARTGGAAAAWRTGAGTCAB	0.1	-3.2	0.2661	7	0.0295	500.4	0.0133	49
SpiB(ETS)/OCILY3-SPIB-ChIP-Seq(GSE56857)/Homer	AAAGRGGAAGTG	0.1	-3.12	0.2824	11	0.0464	965.9	0.0257	50
Mef2d(MADS)/Retina-Mef2d-ChIP-Seq(GSE61391)/Homer	GCTATTTTTAGC	0.1	-3	0.3124	6	0.0253	417	0.0111	51
GFY-Staf(?,Zf)/Promoter/Homer	RACTACAATTCCCAGAAKGC	0.1	-2.89	0.3399	5	0.0211	323.6	0.0086	52
HRE(HSF)/HepG2-HSF1-ChIP-Seq(GSE31477)/Homer	BSTTCTRGAABVTTCYAGAA	0.1	-2.88	0.3399	8	0.0338	651.4	0.0173	53
Atf4(bZIP)/MEF-Atf4-ChIP-Seq(GSE35681)/Homer	MTGATGCAAT	0.1	-2.86	0.3399	8	0.0338	654	0.0174	54
Ets1-distal(ETS)/CD4+-PolII-ChIP-Seq(Barski_et_al.)/Homer	MACAGGAAGT	0.1	-2.84	0.3405	15	0.0633	1515.1	0.0403	55
c-Jun-CRE(bZIP)/K562-cJun-ChIP-Seq(GSE31477)/Homer	ATGACGTCATCY	0.1	-2.83	0.3405	14	0.0591	1388.8	0.037	56
PRDM1(Zf)/Hela-PRDM1-ChIP-Seq(GSE31477)/Homer	ACTTTCACTTTC	0.1	-2.81	0.3405	18	0.0759	1910.4	0.0509	57
Rfx2(HTH)/LoVo-RFX2-ChIP-Seq(GSE49402)/Homer	GTTGCCATGGCAACM	0.1	-2.76	0.3497	7	0.0295	554.6	0.0148	58
EWS:ERG-fusion(ETS)/CADO_ES1-EWS:ERG-ChIP-Seq(SRA014231)/Homer	ATTTCCTGTN	0.1	-2.74	0.3497	25	0.1055	2871.5	0.0765	59
CArG(MADS)/PUER-Srf-ChIP-Seq(Sullivan_et_al.)/Homer	CCATATATGGNM	0.1	-2.74	0.3497	11	0.0464	1031.1	0.0275	60
GFY(?)/Promoter/Homer	ACTACAATTCCC	0.1	-2.74	0.3497	5	0.0211	338.5	0.009	61
Mef2c(MADS)/GM12878-Mef2c-ChIP-Seq(GSE32465)/Homer	DCYAAAAATAGM	0.1	-2.6	0.3824	10	0.0422	934.7	0.0249	62
IRF4(IRF)/GM12878-IRF4-ChIP-Seq(GSE32465)/Homer	ACTGAAACCA	0.1	-2.54	0.3984	14	0.0591	1453.2	0.0387	63
ETS(ETS)/Promoter/Homer	AACCGGAAGT	0.1	-2.51	0.4035	21	0.0886	2395.6	0.0638	64
NRF(NRF)/Promoter/Homer	STGCGCATGCGC	0.1	-2.51	0.4035	20	0.0844	2262	0.0602	65
Atf2(bZIP)/3T3L1-Atf2-ChIP-Seq(GSE56872)/Homer	NRRTGACGTCAT	0.1	-2.42	0.4312	15	0.0633	1615.9	0.043	66
Chop(bZIP)/MEF-Chop-ChIP-Seq(GSE35681)/Homer	ATTGCATCAT	0.1	-2.41	0.4312	6	0.0253	486.1	0.0129	67
X-box(HTH)/NPC-H3K4me1-ChIP-Seq(GSE16256)/Homer	GGTTGCCATGGCAA	0.1	-2.36	0.4452	6	0.0253	494.5	0.0132	68
Tcf3(HMG)/mES-Tcf3-ChIP-Seq(GSE11724)/Homer	ASWTCAAAGG	0.1	-2.35	0.4452	9	0.038	857.2	0.0228	69
RFX(HTH)/K562-RFX3-ChIP-Seq(SRA012198)/Homer	CGGTTGCCATGGCAAC	1	-2.26	0.4739	6	0.0253	507.1	0.0135	70
Mef2b(MADS)/HEK293-Mef2b.V5-ChIP-Seq(GSE67450)/Homer	GCTATTTTTGGM	1	-2.26	0.4739	18	0.0759	2064.6	0.055	71
PBX1(Homeobox)/MCF7-PBX1-ChIP-Seq(GSE28007)/Homer	GSCTGTCACTCA	1	-2.07	0.5611	6	0.0253	537.3	0.0143	72
Atf7(bZIP)/3T3L1-Atf7-ChIP-Seq(GSE56872)/Homer	NGRTGACGTCAY	1	-2.07	0.5611	19	0.0802	2263.8	0.0603	73
ZNF322(Zf)/HEK293-ZNF322.GFP-ChIP-Seq(GSE58341)/Homer	GAGCCTGGTACTGWGCCTGR	1	-1.98	0.5956	16	0.0675	1875.9	0.05	74
ZBTB33(Zf)/GM12878-ZBTB33-ChIP-Seq(GSE32465)/Homer	GGVTCTCGCGAGAAC	1	-1.91	0.6294	4	0.0169	322.6	0.0086	75
Etv2(ETS)/ES-ER71-ChIP-Seq(GSE59402)/Homer(0.967)	NNAYTTCCTGHN	1	-1.9	0.6304	36	0.1519	4782.9	0.1274	76
E-box(bHLH)/Promoter/Homer	SSGGTCACGTGA	1	-1.89	0.6304	6	0.0253	567.4	0.0151	77
PU.1(ETS)/ThioMac-PU.1-ChIP-Seq(GSE21512)/Homer	AGAGGAAGTG	1	-1.85	0.6427	20	0.0844	2481.8	0.0661	78
Oct4(POU,Homeobox)/mES-Oct4-ChIP-Seq(GSE11431)/Homer	ATTTGCATAW	1	-1.83	0.6487	10	0.0422	1100.2	0.0293	79
ZNF675(Zf)/HEK293-ZNF675.GFP-ChIP-Seq(GSE58341)/Homer	ARGAGGMCAAAATGW	1	-1.79	0.6685	5	0.0211	461	0.0123	80
ETV1(ETS)/GIST48-ETV1-ChIP-Seq(GSE22441)/Homer	AACCGGAAGT	1	-1.78	0.6685	57	0.2405	7995.4	0.2129	81
EKLF(Zf)/Erythrocyte-Klf1-ChIP-Seq(GSE20478)/Homer	NWGGGTGTGGCY	1	-1.72	0.6943	15	0.0633	1821	0.0485	82
CRE(bZIP)/Promoter/Homer	CSGTGACGTCAC	1	-1.63	0.7498	13	0.0549	1569.8	0.0418	83
Rfx1(HTH)/NPC-H3K4me1-ChIP-Seq(GSE16256)/Homer	KGTTGCCATGGCAA	1	-1.62	0.7511	9	0.038	1019.1	0.0271	84
Nkx2.1(Homeobox)/LungAC-Nkx2.1-ChIP-Seq(GSE43252)/Homer	RSCACTYRAG	1	-1.57	0.7784	98	0.4135	14482.9	0.3857	85
HOXA9(Homeobox)/HSC-Hoxa9-ChIP-Seq(GSE33509)/Homer	GGCCATAAATCA	1	-1.55	0.7884	14	0.0591	1740.4	0.0463	86
NF1-halfsite(CTF)/LNCaP-NF1-ChIP-Seq(Unpublished)/Homer	YTGCCAAG	1	-1.51	0.8072	62	0.2616	8948.5	0.2383	87
Usf2(bHLH)/C2C12-Usf2-ChIP-Seq(GSE36030)/Homer	GTCACGTGGT	1	-1.49	0.8169	15	0.0633	1905.1	0.0507	88
Stat3+il21(Stat)/CD4-Stat3-ChIP-Seq(GSE19198)/Homer	SVYTTCCNGGAARB	1	-1.41	0.8715	22	0.0928	2961.6	0.0789	89
CEBP(bZIP)/ThioMac-CEBPb-ChIP-Seq(GSE21512)/Homer	ATTGCGCAAC	1	-1.41	0.8715	14	0.0591	1794.2	0.0478	90
ERE(NR),IR3/MCF7-ERa-ChIP-Seq(Unpublished)/Homer	VAGGTCACNSTGACC	1	-1.38	0.879	13	0.0549	1658.9	0.0442	91
HRE(HSF)/Striatum-HSF1-ChIP-Seq(GSE38000)/Homer	TTCTAGAABNTTCTA	1	-1.26	0.9822	6	0.0253	701.1	0.0187	92
STAT1(Stat)/HelaS3-STAT1-ChIP-Seq(GSE12782)/Homer	NATTTCCNGGAAAT	1	-1.24	0.9938	7	0.0295	848.1	0.0226	93
E2F7(E2F)/Hela-E2F7-ChIP-Seq(GSE32673)/Homer	VDTTTCCCGCCA	1	-1.23	0.9938	7	0.0295	850.9	0.0227	94
Zfp809(Zf)/ES-Zfp809-ChIP-Seq(GSE70799)/Homer	GGGGCTYGKCTGGGA	1	-1.14	1	10	0.0422	1316.6	0.0351	95
NFY(CCAAT)/Promoter/Homer	RGCCAATSRG	1	-1.11	1	27	0.1139	3886.9	0.1035	96
STAT4(Stat)/CD4-Stat4-ChIP-Seq(GSE22104)/Homer	NYTTCCWGGAAR	1	-1.11	1	23	0.097	3280	0.0873	97
PU.1-IRF(ETS:IRF)/Bcell-PU.1-ChIP-Seq(GSE21512)/Homer	MGGAAGTGAAAC	1	-1.09	1	38	0.1603	5588.9	0.1488	98
MafF(bZIP)/HepG2-MafF-ChIP-Seq(GSE31477)/Homer	HWWGTCAGCAWWTTT	1	-1.09	1	5	0.0211	606.9	0.0162	99
ERG(ETS)/VCaP-ERG-ChIP-Seq(GSE14097)/Homer	ACAGGAAGTG	1	-1.07	1	54	0.2278	8084.6	0.2153	100
CEBP:CEBP(bZIP)/MEF-Chop-ChIP-Seq(GSE35681)/Homer	NTNATGCAAYMNNHTGMAAY	1	-1.06	1	3	0.0127	331.7	0.0088	101
ZNF143|STAF(Zf)/CUTLL-ZNF143-ChIP-Seq(GSE29600)/Homer	ATTTCCCAGVAKSCY	1	-1.05	1	14	0.0591	1950	0.0519	102
STAT5(Stat)/mCD4+-Stat5-ChIP-Seq(GSE12346)/Homer	RTTTCTNAGAAA	1	-1.05	1	8	0.0338	1057.3	0.0282	103
E2F(E2F)/Hela-CellCycle-Expression/Homer	TTSGCGCGAAAA	1	-1.03	1	3	0.0127	336.8	0.009	104
GATA3(Zf),DR4/iTreg-Gata3-ChIP-Seq(GSE20898)/Homer	AGATGKDGAGATAAG	1	-1.03	1	2	0.0084	199.7	0.0053	105
NFkB-p65-Rel(RHD)/ThioMac-LPS-Expression(GSE23622)/Homer	GGAAATTCCC	1	-1	1	2	0.0084	203.2	0.0054	106
NF-E2(bZIP)/K562-NFE2-ChIP-Seq(GSE31477)/Homer	GATGACTCAGCA	1	-0.967	1	2	0.0084	209.4	0.0056	107
Egr2(Zf)/Thymocytes-Egr2-ChIP-Seq(GSE34254)/Homer	NGCGTGGGCGGR	1	-0.951	1	14	0.0591	2003.1	0.0533	108
c-Myc(bHLH)/mES-cMyc-ChIP-Seq(GSE11431)/Homer	VVCCACGTGG	1	-0.945	1	24	0.1013	3542.3	0.0943	109
Rfx5(HTH)/GM12878-Rfx5-ChIP-Seq(GSE31477)/Homer	SCCTAGCAACAG	1	-0.942	1	12	0.0506	1703.8	0.0454	110
ELF5(ETS)/T47D-ELF5-ChIP-Seq(GSE30407)/Homer	ACVAGGAAGT	1	-0.923	1	24	0.1013	3558.8	0.0948	111
Tbet(T-box)/CD8-Tbet-ChIP-Seq(GSE33802)/Homer	AGGTGTGAAM	1	-0.92	1	36	0.1519	5422.5	0.1444	112
CLOCK(bHLH)/Liver-Clock-ChIP-Seq(GSE39860)/Homer	GHCACGTG	1	-0.918	1	26	0.1097	3871.5	0.1031	113
Hnf1(Homeobox)/Liver-Foxa2-Chip-Seq(GSE25694)/Homer	GGTTAAWCATTAA	1	-0.916	1	2	0.0084	218.8	0.0058	114
EWS:FLI1-fusion(ETS)/SK_N_MC-EWS:FLI1-ChIP-Seq(SRA014231)/Homer	VACAGGAAAT	1	-0.915	1	21	0.0886	3100.9	0.0826	115
Hoxc9(Homeobox)/Ainv15-Hoxc9-ChIP-Seq(GSE21812)/Homer	GGCCATAAATCA	1	-0.897	1	9	0.038	1268.4	0.0338	116
MyoD(bHLH)/Myotube-MyoD-ChIP-Seq(GSE21614)/Homer	RRCAGCTGYTSY	1	-0.871	1	29	0.1224	4374.9	0.1165	117
FoxL2(Forkhead)/Ovary-FoxL2-ChIP-Seq(GSE60858)/Homer	WWTRTAAACAVG	1	-0.859	1	17	0.0717	2519.8	0.0671	118
c-Myc(bHLH)/LNCAP-cMyc-ChIP-Seq(Unpublished)/Homer	VCCACGTG	1	-0.84	1	25	0.1055	3776.2	0.1006	119
Nkx2.2(Homeobox)/NPC-Nkx2.2-ChIP-Seq(GSE61673)/Homer	BTBRAGTGSN	1	-0.823	1	66	0.2785	10223.5	0.2723	120
GFX(?)/Promoter/Homer	ATTCTCGCGAGA	1	-0.819	1	1	0.0042	92.9	0.0025	121
HIF2a(bHLH)/785_O-HIF2a-ChIP-Seq(GSE34871)/Homer	GCACGTACCC	1	-0.802	1	14	0.0591	2090.8	0.0557	122
MITF(bHLH)/MastCells-MITF-ChIP-Seq(GSE48085)/Homer	RTCATGTGAC	1	-0.779	1	34	0.1435	5240.7	0.1396	123
GATA(Zf),IR3/iTreg-Gata3-ChIP-Seq(GSE20898)/Homer	NNNNNBAGATAWYATCTVHN	1	-0.766	1	3	0.0127	401.6	0.0107	124
HNF6(Homeobox)/Liver-Hnf6-ChIP-Seq(ERP000394)/Homer	NTATYGATCH	1	-0.764	1	9	0.038	1333.4	0.0355	125
Bapx1(Homeobox)/VertebralCol-Bapx1-ChIP-Seq(GSE36672)/Homer	TTRAGTGSYK	1	-0.752	1	67	0.2827	10470.5	0.2788	126
bHLHE40(bHLH)/HepG2-BHLHE40-ChIP-Seq(GSE31477)/Homer	KCACGTGMCN	1	-0.721	1	15	0.0633	2301.8	0.0613	127
Sox2(HMG)/mES-Sox2-ChIP-Seq(GSE11431)/Homer	BCCATTGTTC	1	-0.717	1	21	0.0886	3251	0.0866	128
BORIS(Zf)/K562-CTCFL-ChIP-Seq(GSE32465)/Homer	CNNBRGCGCCCCCTGSTGGC	1	-0.71	1	10	0.0422	1520.5	0.0405	129
HIF-1a(bHLH)/MCF7-HIF1a-ChIP-Seq(GSE28352)/Homer	TACGTGCV	1	-0.703	1	10	0.0422	1524.5	0.0406	130
USF1(bHLH)/GM12878-Usf1-ChIP-Seq(GSE32465)/Homer	SGTCACGTGR	1	-0.692	1	19	0.0802	2955.3	0.0787	131
Nkx2.5(Homeobox)/HL1-Nkx2.5.biotin-ChIP-Seq(GSE21529)/Homer	RRSCACTYAA	1	-0.683	1	70	0.2954	11037.3	0.2939	132
Tcf12(bHLH)/GM12878-Tcf12-ChIP-Seq(GSE32465)/Homer	VCAGCTGYTG	1	-0.666	1	35	0.1477	5515.8	0.1469	133
TCFL2(HMG)/K562-TCF7L2-ChIP-Seq(GSE29196)/Homer	ACWTCAAAGG	1	-0.66	1	2	0.0084	274.2	0.0073	134
Pbx3(Homeobox)/GM12878-PBX3-ChIP-Seq(GSE32465)/Homer	SCTGTCAMTCAN	1	-0.648	1	9	0.038	1398.5	0.0372	135
CEBP:AP1(bZIP)/ThioMac-CEBPb-ChIP-Seq(GSE21512)/Homer	DRTGTTGCAA	1	-0.621	1	14	0.0591	2216	0.059	136
Phox2a(Homeobox)/Neuron-Phox2a-ChIP-Seq(GSE31456)/Homer	YTAATYNRATTA	1	-0.603	1	4	0.0169	617.7	0.0165	137
Tgif1(Homeobox)/mES-Tgif1-ChIP-Seq(GSE55404)/Homer	YTGWCADY	1	-0.592	1	94	0.3966	14980.7	0.3989	138
EHF(ETS)/LoVo-EHF-ChIP-Seq(GSE49402)/Homer	AVCAGGAAGT	1	-0.59	1	38	0.1603	6082.3	0.162	139
Sox4(HMG)/proB-Sox4-ChIP-Seq(GSE50066)/Homer	YCTTTGTTCC	1	-0.586	1	21	0.0886	3369.8	0.0897	140
GRE(NR),IR3/RAW264.7-GRE-ChIP-Seq(Unpublished)/Homer	VAGRACAKWCTGTYC	1	-0.583	1	7	0.0295	1115.6	0.0297	141
NF1:FOXA1(CTF,Forkhead)/LNCAP-FOXA1-ChIP-Seq(GSE27824)/Homer	WNTGTTTRYTTTGGCA	1	-0.579	1	1	0.0042	130.8	0.0035	142
Myf5(bHLH)/GM-Myf5-ChIP-Seq(GSE24852)/Homer	BAACAGCTGT	1	-0.576	1	24	0.1013	3860.2	0.1028	143
ZSCAN22(Zf)/HEK293-ZSCAN22.GFP-ChIP-Seq(GSE58341)/Homer	SMCAGTCWGAKGGAGGAGGC	1	-0.559	1	3	0.0127	472	0.0126	144
Klf9(Zf)/GBM-Klf9-ChIP-Seq(GSE62211)/Homer	GCCACRCCCACY	1	-0.558	1	28	0.1181	4521.4	0.1204	145
Atoh1(bHLH)/Cerebellum-Atoh1-ChIP-Seq(GSE22111)/Homer	VNRVCAGCTGGY	1	-0.533	1	35	0.1477	5676.8	0.1512	146
FOXP1(Forkhead)/H9-FOXP1-ChIP-Seq(GSE31006)/Homer	NYYTGTTTACHN	1	-0.517	1	9	0.038	1486.9	0.0396	147
CTCF(Zf)/CD4+-CTCF-ChIP-Seq(Barski_et_al.)/Homer	AYAGTGCCMYCTRGTGGCCA	1	-0.507	1	5	0.0211	830.6	0.0221	148
TATA-Box(TBP)/Promoter/Homer	CCTTTTAWAGSC	1	-0.503	1	27	0.1139	4427	0.1179	149
MyoG(bHLH)/C2C12-MyoG-ChIP-Seq(GSE36024)/Homer	AACAGCTG	1	-0.498	1	39	0.1646	6368	0.1696	150
Unknown(Homeobox)/Limb-p300-ChIP-Seq/Homer	SSCMATWAAA	1	-0.481	1	10	0.0422	1679.7	0.0447	151
Pknox1(Homeobox)/ES-Prep1-ChIP-Seq(GSE63282)/Homer	SCTGTCAVTCAV	1	-0.465	1	8	0.0338	1360	0.0362	152
Oct4:Sox17(POU,Homeobox,HMG)/F9-Sox17-ChIP-Seq(GSE44553)/Homer	CCATTGTATGCAAAT	1	-0.459	1	2	0.0084	339.6	0.009	153
E2F4(E2F)/K562-E2F4-ChIP-Seq(GSE31477)/Homer	GGCGGGAAAH	1	-0.457	1	19	0.0802	3182.6	0.0848	154
Tgif2(Homeobox)/mES-Tgif2-ChIP-Seq(GSE55404)/Homer	TGTCANYT	1	-0.432	1	99	0.4177	16072.4	0.428	155
NFAT(RHD)/Jurkat-NFATC1-ChIP-Seq(Jolma_et_al.)/Homer	ATTTTCCATT	1	-0.432	1	16	0.0675	2717.5	0.0724	156
E2F1(E2F)/Hela-E2F1-ChIP-Seq(GSE22478)/Homer	CWGGCGGGAA	1	-0.431	1	10	0.0422	1722.2	0.0459	157
Nrf2(bZIP)/Lymphoblast-Nrf2-ChIP-Seq(GSE37589)/Homer	HTGCTGAGTCAT	1	-0.431	1	1	0.0042	166.6	0.0044	158
E2F6(E2F)/Hela-E2F6-ChIP-Seq(GSE31477)/Homer	GGCGGGAARN	1	-0.422	1	22	0.0928	3716.1	0.099	159
Bach1(bZIP)/K562-Bach1-ChIP-Seq(GSE31477)/Homer	AWWNTGCTGAGTCAT	1	-0.421	1	1	0.0042	169.1	0.0045	160
ETS:E-box(ETS,bHLH)/HPC7-Scl-ChIP-Seq(GSE22178)/Homer	AGGAARCAGCTG	1	-0.414	1	2	0.0084	358.9	0.0096	161
Sox15(HMG)/CPA-Sox15-ChIP-Seq(GSE62909)/Homer	RAACAATGGN	1	-0.405	1	23	0.097	3903.3	0.1039	162
Ap4(bHLH)/AML-Tfap4-ChIP-Seq(GSE45738)/Homer	NAHCAGCTGD	1	-0.401	1	39	0.1646	6519.5	0.1736	163
Nkx3.1(Homeobox)/LNCaP-Nkx3.1-ChIP-Seq(GSE28264)/Homer	AAGCACTTAA	1	-0.385	1	72	0.3038	11869.8	0.3161	164
Klf4(Zf)/mES-Klf4-ChIP-Seq(GSE11431)/Homer	GCCACACCCA	1	-0.368	1	22	0.0928	3791.2	0.101	165
PAX3:FKHR-fusion(Paired,Homeobox)/Rh4-PAX3:FKHR-ChIP-Seq(GSE19063)/Homer	ACCRTGACTAATTNN	1	-0.35	1	3	0.0127	575.6	0.0153	166
Tcfcp2l1(CP2)/mES-Tcfcp2l1-ChIP-Seq(GSE11431)/Homer	NRAACCRGTTYRAACCRGYT	1	-0.329	1	4	0.0169	772.4	0.0206	167
Foxa2(Forkhead)/Liver-Foxa2-ChIP-Seq(GSE25694)/Homer	CYTGTTTACWYW	1	-0.324	1	17	0.0717	3022.4	0.0805	168
Tcf21(bHLH)/ArterySmoothMuscle-Tcf21-ChIP-Seq(GSE61369)/Homer	NAACAGCTGG	1	-0.319	1	30	0.1266	5194.8	0.1383	169
Isl1(Homeobox)/Neuron-Isl1-ChIP-Seq(GSE31456)/Homer	CTAATKGV	1	-0.317	1	40	0.1688	6841.4	0.1822	170
FOXA1:AR(Forkhead,NR)/LNCAP-AR-ChIP-Seq(GSE27824)/Homer	AGTAAACAAAAAAGAACAND	1	-0.312	1	1	0.0042	209	0.0056	171
GSC(Homeobox)/FrogEmbryos-GSC-ChIP-Seq(DRA000576)/Homer	RGGATTAR	1	-0.311	1	23	0.097	4048.9	0.1078	172
Jun-AP1(bZIP)/K562-cJun-ChIP-Seq(GSE31477)/Homer	GATGASTCATCN	1	-0.31	1	5	0.0211	969.8	0.0258	173
HOXB13(Homeobox)/ProstateTumor-HOXB13-ChIP-Seq(GSE56288)/Homer	TTTTATKRGG	1	-0.293	1	17	0.0717	3069.9	0.0818	174
Oct2(POU,Homeobox)/Bcell-Oct2-ChIP-Seq(GSE21512)/Homer	ATATGCAAAT	1	-0.291	1	3	0.0127	616.9	0.0164	175
HOXD13(Homeobox)/Chicken-Hoxd13-ChIP-Seq(GSE38910)/Homer	NCYAATAAAA	1	-0.289	1	15	0.0633	2735.5	0.0728	176
Bach2(bZIP)/OCILy7-Bach2-ChIP-Seq(GSE44420)/Homer	TGCTGAGTCA	1	-0.289	1	4	0.0169	805	0.0214	177
Brachyury(T-box)/Mesoendoderm-Brachyury-ChIP-exo(GSE54963)/Homer	ANTTMRCASBNNNGTGYKAAN	1	-0.289	1	6	0.0253	1169.4	0.0311	178
Lhx1(Homeobox)/EmbryoCarcinoma-Lhx1-ChIP-Seq(GSE70957)/Homer	NNYTAATTAR	1	-0.284	1	15	0.0633	2743.6	0.0731	179
CRX(Homeobox)/Retina-Crx-ChIP-Seq(GSE20012)/Homer	GCTAATCC	1	-0.272	1	53	0.2236	9070.3	0.2415	180
KLF5(Zf)/LoVo-KLF5-ChIP-Seq(GSE49402)/Homer	DGGGYGKGGC	1	-0.268	1	69	0.2911	11673.6	0.3109	181
Six1(Homeobox)/Myoblast-Six1-ChIP-Chip(GSE20150)/Homer	GKVTCADRTTWC	1	-0.266	1	5	0.0211	1011.6	0.0269	182
Fra1(bZIP)/BT549-Fra1-ChIP-Seq(GSE46166)/Homer	NNATGASTCATH	1	-0.259	1	10	0.0422	1915.1	0.051	183
Arnt:Ahr(bHLH)/MCF7-Arnt-ChIP-Seq(Lo_et_al.)/Homer	TBGCACGCAA	1	-0.257	1	26	0.1097	4651.9	0.1239	184
NFkB-p50,p52(RHD)/Monocyte-p50-ChIP-Chip(Schreiber_et_al.)/Homer	GGGGGAATCCCC	1	-0.245	1	3	0.0127	654.2	0.0174	185
ZNF165(Zf)/WHIM12-ZNF165-ChIP-Seq(GSE65937)/Homer	AAGGKGRCGCAGGCA	1	-0.231	1	4	0.0169	861.7	0.0229	186
Foxo1(Forkhead)/RAW-Foxo1-ChIP-Seq(Fan_et_al.)/Homer	CTGTTTAC	1	-0.227	1	47	0.1983	8211.5	0.2187	187
n-Myc(bHLH)/mES-nMyc-ChIP-Seq(GSE11431)/Homer	VRCCACGTGG	1	-0.225	1	27	0.1139	4890.7	0.1302	188
Atf3(bZIP)/GBM-ATF3-ChIP-Seq(GSE33912)/Homer	DATGASTCATHN	1	-0.219	1	12	0.0506	2330.1	0.0621	189
Tbox:Smad(T-box,MAD)/ESCd5-Smad2_3-ChIP-Seq(GSE29422)/Homer	AGGTGHCAGACA	1	-0.216	1	5	0.0211	1068.7	0.0285	190
ZNF467(Zf)/HEK293-ZNF467.GFP-ChIP-Seq(GSE58341)/Homer	TGGGGAAGGGCM	1	-0.215	1	36	0.1519	6424.6	0.1711	191
Otx2(Homeobox)/EpiLC-Otx2-ChIP-Seq(GSE56098)/Homer	NYTAATCCYB	1	-0.204	1	15	0.0633	2885.2	0.0768	192
SCL(bHLH)/HPC7-Scl-ChIP-Seq(GSE13511)/Homer	AVCAGCTG	1	-0.202	1	133	0.5612	22079.4	0.588	193
FXR(NR),IR1/Liver-FXR-ChIP-Seq(Chong_et_al.)/Homer	AGGTCANTGACCTB	1	-0.2	1	12	0.0506	2364.4	0.063	194
Foxh1(Forkhead)/hESC-FOXH1-ChIP-Seq(GSE29422)/Homer	NNTGTGGATTSS	1	-0.188	1	12	0.0506	2389.5	0.0636	195
Srebp2(bHLH)/HepG2-Srebp2-ChIP-Seq(GSE31477)/Homer	CGGTCACSCCAC	1	-0.184	1	4	0.0169	917.2	0.0244	196
Pdx1(Homeobox)/Islet-Pdx1-ChIP-Seq(SRA008281)/Homer	YCATYAATCA	1	-0.181	1	13	0.0549	2581.2	0.0687	197
Meis1(Homeobox)/MastCells-Meis1-ChIP-Seq(GSE48085)/Homer	VGCTGWCAVB	1	-0.179	1	60	0.2532	10498.3	0.2796	198
HIF-1b(HLH)/T47D-HIF1b-ChIP-Seq(GSE59937)/Homer	RTACGTGC	1	-0.176	1	43	0.1814	7707.3	0.2052	199
ZBTB18(Zf)/HEK293-ZBTB18.GFP-ChIP-Seq(GSE58341)/Homer	AACATCTGGA	1	-0.174	1	13	0.0549	2595.7	0.0691	200
Brn1(POU,Homeobox)/NPC-Brn1-ChIP-Seq(GSE35496)/Homer	TATGCWAATBAV	1	-0.174	1	3	0.0127	729.3	0.0194	201
Egr1(Zf)/K562-Egr1-ChIP-Seq(GSE32465)/Homer	TGCGTGGGYG	1	-0.172	1	39	0.1646	7055.9	0.1879	202
Fosl2(bZIP)/3T3L1-Fosl2-ChIP-Seq(GSE56872)/Homer	NATGASTCABNN	1	-0.171	1	6	0.0253	1322.2	0.0352	203
KLF14(Zf)/HEK293-KLF14.GFP-ChIP-Seq(GSE58341)/Homer	RGKGGGCGKGGC	1	-0.168	1	88	0.3713	15079.1	0.4016	204
ZNF264(Zf)/HEK293-ZNF264.GFP-ChIP-Seq(GSE58341)/Homer	RGGGCACTAACY	1	-0.161	1	20	0.0844	3859.1	0.1028	205
BATF(bZIP)/Th17-BATF-ChIP-Seq(GSE39756)/Homer	DATGASTCAT	1	-0.159	1	11	0.0464	2269.5	0.0604	206
p53(p53)/Saos-p53-ChIP-Seq(GSE15780)/Homer	RRCATGYCYRGRCATGYYYN	1	-0.151	1	2	0.0084	546.3	0.0145	207
p53(p53)/Saos-p53-ChIP-Seq/Homer	RRCATGYCYRGRCATGYYYN	1	-0.151	1	2	0.0084	546.3	0.0145	208
IRF2(IRF)/Erythroblas-IRF2-ChIP-Seq(GSE36985)/Homer	GAAASYGAAASY	1	-0.149	1	1	0.0042	312.8	0.0083	209
Srebp1a(bHLH)/HepG2-Srebp1a-ChIP-Seq(GSE31477)/Homer	RTCACSCCAY	1	-0.138	1	5	0.0211	1186.9	0.0316	210
bZIP:IRF(bZIP,IRF)/Th17-BatF-ChIP-Seq(GSE39756)/Homer	NAGTTTCABTHTGACTNW	1	-0.136	1	6	0.0253	1387.2	0.0369	211
MafA(bZIP)/Islet-MafA-ChIP-Seq(GSE30298)/Homer	TGCTGACTCA	1	-0.132	1	23	0.097	4472	0.1191	212
Max(bHLH)/K562-Max-ChIP-Seq(GSE31477)/Homer	RCCACGTGGYYN	1	-0.131	1	23	0.097	4473.1	0.1191	213
NFkB-p65(RHD)/GM12787-p65-ChIP-Seq(GSE19485)/Homer	WGGGGATTTCCC	1	-0.131	1	10	0.0422	2153.7	0.0574	214
PRDM9(Zf)/Testis-DMC1-ChIP-Seq(GSE35498)/Homer	ADGGYAGYAGCATCT	1	-0.128	1	9	0.038	1975.6	0.0526	215
Lhx2(Homeobox)/HFSC-Lhx2-ChIP-Seq(GSE48068)/Homer	TAATTAGN	1	-0.125	1	13	0.0549	2720	0.0724	216
Lhx3(Homeobox)/Neuron-Lhx3-ChIP-Seq(GSE31456)/Homer	ADBTAATTAR	1	-0.12	1	23	0.097	4515.4	0.1202	217
IRF1(IRF)/PBMC-IRF1-ChIP-Seq(GSE43036)/Homer	GAAAGTGAAAGT	1	-0.118	1	1	0.0042	346	0.0092	218
EBF(EBF)/proBcell-EBF-ChIP-Seq(GSE21978)/Homer	DGTCCCYRGGGA	1	-0.113	1	5	0.0211	1238.7	0.033	219
PAX6(Paired,Homeobox)/Forebrain-Pax6-ChIP-Seq(GSE66961)/Homer	NGTGTTCAVTSAAGCGKAAA	1	-0.113	1	1	0.0042	353.3	0.0094	220
SPDEF(ETS)/VCaP-SPDEF-ChIP-Seq(SRA014231)/Homer	ASWTCCTGBT	1	-0.109	1	27	0.1139	5254.5	0.1399	221
ARE(NR)/LNCAP-AR-ChIP-Seq(GSE27824)/Homer	RGRACASNSTGTYCYB	1	-0.107	1	6	0.0253	1453.7	0.0387	222
FOXA1(Forkhead)/MCF7-FOXA1-ChIP-Seq(GSE26831)/Homer	WAAGTAAACA	1	-0.105	1	14	0.0591	2966.4	0.079	223
AMYB(HTH)/Testes-AMYB-ChIP-Seq(GSE44588)/Homer	TGGCAGTTGG	1	-0.0987	1	37	0.1561	7022.9	0.187	224
FOXM1(Forkhead)/MCF7-FOXM1-ChIP-Seq(GSE72977)/Homer	TRTTTACTTW	1	-0.0987	1	16	0.0675	3354.5	0.0893	225
ZNF415(Zf)/HEK293-ZNF415.GFP-ChIP-Seq(GSE58341)/Homer	GRTGMTRGAGCC	1	-0.0869	1	15	0.0633	3220.1	0.0858	226
BMYB(HTH)/Hela-BMYB-ChIP-Seq(GSE27030)/Homer	NHAACBGYYV	1	-0.0843	1	33	0.1392	6416.7	0.1709	227
Smad2(MAD)/ES-SMAD2-ChIP-Seq(GSE29422)/Homer	CTGTCTGG	1	-0.0839	1	51	0.2152	9473.4	0.2523	228
RBPJ:Ebox(?,bHLH)/Panc1-Rbpj1-ChIP-Seq(GSE47459)/Homer	GGGRAARRGRMCAGMTG	1	-0.0832	1	7	0.0295	1720.5	0.0458	229
OCT4-SOX2-TCF-NANOG(POU,Homeobox,HMG)/mES-Oct4-ChIP-Seq(GSE11431)/Homer	ATTTGCATAACAATG	1	-0.0802	1	1	0.0042	404.6	0.0108	230
p63(p53)/Keratinocyte-p63-ChIP-Seq(GSE17611)/Homer	NNDRCATGYCYNRRCATGYH	1	-0.0782	1	9	0.038	2130.6	0.0567	231
GRE(NR),IR3/A549-GR-ChIP-Seq(GSE32465)/Homer	NRGVACABNVTGTYCY	1	-0.0761	1	2	0.0084	673.3	0.0179	232
Pit1(Homeobox)/GCrat-Pit1-ChIP-Seq(GSE58009)/Homer	ATGMATATDC	1	-0.0753	1	14	0.0591	3088.7	0.0823	233
NeuroD1(bHLH)/Islet-NeuroD1-ChIP-Seq(GSE30298)/Homer	GCCATCTGTT	1	-0.0743	1	20	0.0844	4188.2	0.1115	234
Sox3(HMG)/NPC-Sox3-ChIP-Seq(GSE33059)/Homer	CCWTTGTY	1	-0.0716	1	36	0.1519	7013.8	0.1868	235
AP-1(bZIP)/ThioMac-PU.1-ChIP-Seq(GSE21512)/Homer	VTGACTCATC	1	-0.0702	1	12	0.0506	2738.7	0.0729	236
GLI3(Zf)/Limb-GLI3-ChIP-Chip(GSE11077)/Homer	CGTGGGTGGTCC	1	-0.0648	1	3	0.0127	940.5	0.025	237
Fox:Ebox(Forkhead,bHLH)/Panc1-Foxa2-ChIP-Seq(GSE47459)/Homer	NNNVCTGWGYAAACASN	1	-0.0646	1	26	0.1097	5317.7	0.1416	238
ZNF692(Zf)/HEK293-ZNF692.GFP-ChIP-Seq(GSE58341)/Homer	GTGGGCCCCA	1	-0.0639	1	3	0.0127	943.6	0.0251	239
Unknown-ESC-element(?)/mES-Nanog-ChIP-Seq(GSE11724)/Homer	CACAGCAGGGGG	1	-0.0619	1	16	0.0675	3529.9	0.094	240
Nanog(Homeobox)/mES-Nanog-ChIP-Seq(GSE11724)/Homer	RGCCATTAAC	1	-0.0593	1	91	0.384	16237.3	0.4324	241
FOXA1(Forkhead)/LNCAP-FOXA1-ChIP-Seq(GSE27824)/Homer	WAAGTAAACA	1	-0.059	1	18	0.0759	3915.3	0.1043	242
Zic(Zf)/Cerebellum-ZIC1.2-ChIP-Seq(GSE60731)/Homer	CCTGCTGAGH	1	-0.0586	1	25	0.1055	5181.1	0.138	243
Sox6(HMG)/Myotubes-Sox6-ChIP-Seq(GSE32627)/Homer	CCATTGTTNY	1	-0.0571	1	29	0.1224	5900.6	0.1571	244
ZNF519(Zf)/HEK293-ZNF519.GFP-ChIP-Seq(GSE58341)/Homer	GAGSCCGAGC	1	-0.0557	1	6	0.0253	1625.2	0.0433	245
MafK(bZIP)/C2C12-MafK-ChIP-Seq(GSE36030)/Homer	GCTGASTCAGCA	1	-0.0556	1	5	0.0211	1415.6	0.0377	246
Oct6(POU,Homeobox)/NPC-Oct6-ChIP-Seq(GSE35496)/Homer	WATGCAAATGAG	1	-0.0509	1	3	0.0127	990.9	0.0264	247
Pitx1(Homeobox)/Chicken-Pitx1-ChIP-Seq(GSE38910)/Homer	TAATCCCN	1	-0.05	1	90	0.3797	16174.3	0.4307	248
Pax8(Paired,Homeobox)/Thyroid-Pax8-ChIP-Seq(GSE26938)/Homer	GTCATGCHTGRCTGS	1	-0.0454	1	7	0.0295	1886.1	0.0502	249
Ascl1(bHLH)/NeuralTubes-Ascl1-ChIP-Seq(GSE55840)/Homer	NNVVCAGCTGBN	1	-0.0442	1	50	0.211	9643.8	0.2568	250
STAT6(Stat)/Macrophage-Stat6-ChIP-Seq(GSE38377)/Homer	TTCCKNAGAA	1	-0.0424	1	6	0.0253	1695.2	0.0451	251
Olig2(bHLH)/Neuron-Olig2-ChIP-Seq(GSE30882)/Homer	RCCATMTGTT	1	-0.0403	1	47	0.1983	9178.9	0.2444	252
Bcl6(Zf)/Liver-Bcl6-ChIP-Seq(GSE31578)/Homer	NNNCTTTCCAGGAAA	1	-0.0392	1	26	0.1097	5526.2	0.1472	253
RORgt(NR)/EL4-RORgt.Flag-ChIP-Seq(GSE56019)/Homer	AAYTAGGTCA	1	-0.0379	1	1	0.0042	518.6	0.0138	254
PRDM14(Zf)/H1-PRDM14-ChIP-Seq(GSE22767)/Homer	RGGTCTCTAACY	1	-0.034	1	5	0.0211	1533.6	0.0408	255
CHR(?)/Hela-CellCycle-Expression/Homer	SRGTTTCAAA	1	-0.033	1	5	0.0211	1540.8	0.041	256
Eomes(T-box)/H9-Eomes-ChIP-Seq(GSE26097)/Homer	ATTAACACCT	1	-0.0315	1	49	0.2068	9639.4	0.2567	257
PAX5(Paired,Homeobox)/GM12878-PAX5-ChIP-Seq(GSE32465)/Homer	GCAGCCAAGCRTGACH	1	-0.0302	1	9	0.038	2408.8	0.0641	258
ZNF189(Zf)/HEK293-ZNF189.GFP-ChIP-Seq(GSE58341)/Homer	TGGAACAGMA	1	-0.0289	1	18	0.0759	4174.5	0.1112	259
EBF1(EBF)/Near-E2A-ChIP-Seq(GSE21512)/Homer	GTCCCCWGGGGA	1	-0.0262	1	32	0.135	6764.2	0.1801	260
Hoxb4(Homeobox)/ES-Hoxb4-ChIP-Seq(GSE34014)/Homer	TGATTRATGGCY	1	-0.0262	1	1	0.0042	575.5	0.0153	261
PGR(NR)/EndoStromal-PGR-ChIP-Seq(GSE69539)/Homer	AAGAACATWHTGTTC	1	-0.0252	1	2	0.0084	875.1	0.0233	262
Maz(Zf)/HepG2-Maz-ChIP-Seq(GSE31477)/Homer	GGGGGGGG	1	-0.0247	1	61	0.2574	11785.6	0.3139	263
RUNX1(Runt)/Jurkat-RUNX1-ChIP-Seq(GSE29180)/Homer	AAACCACARM	1	-0.0235	1	24	0.1013	5364	0.1428	264
Nkx6.1(Homeobox)/Islet-Nkx6.1-ChIP-Seq(GSE40975)/Homer	GKTAATGR	1	-0.0227	1	35	0.1477	7356.5	0.1959	265
Sox9(HMG)/Limb-SOX9-ChIP-Seq(GSE73225)/Homer	AGGVNCCTTTGT	1	-0.0214	1	17	0.0717	4086.7	0.1088	266
GRHL2(CP2)/HBE-GRHL2-ChIP-Seq(GSE46194)/Homer	AAACYKGTTWDACMRGTTTB	1	-0.0214	1	4	0.0169	1409.5	0.0375	267
AP-2alpha(AP2)/Hela-AP2alpha-ChIP-Seq(GSE31477)/Homer	ATGCCCTGAGGC	1	-0.0197	1	26	0.1097	5795.2	0.1543	268
ZNF416(Zf)/HEK293-ZNF416.GFP-ChIP-Seq(GSE58341)/Homer	WDNCTGGGCA	1	-0.0181	1	36	0.1519	7627.4	0.2031	269
ZNF711(Zf)/SHSY5Y-ZNF711-ChIP-Seq(GSE20673)/Homer	AGGCCTAG	1	-0.0168	1	61	0.2574	11966.4	0.3187	270
HEB(bHLH)/mES-Heb-ChIP-Seq(GSE53233)/Homer	VCAGCTGBNN	1	-0.0144	1	65	0.2743	12711.7	0.3385	271
RUNX(Runt)/HPC7-Runx1-ChIP-Seq(GSE22178)/Homer	SAAACCACAG	1	-0.0129	1	16	0.0675	4056.3	0.108	272
ZBTB12(Zf)/HEK293-ZBTB12.GFP-ChIP-Seq(GSE58341)/Homer	NGNTCTAGAACCNGV	1	-0.0115	1	8	0.0338	2454.2	0.0654	273
Smad3(MAD)/NPC-Smad3-ChIP-Seq(GSE36673)/Homer	TWGTCTGV	1	-0.011	1	82	0.346	15645.5	0.4166	274
Sox10(HMG)/SciaticNerve-Sox3-ChIP-Seq(GSE35132)/Homer	CCWTTGTYYB	1	-0.0108	1	31	0.1308	6930.3	0.1846	275
Smad4(MAD)/ESC-SMAD4-ChIP-Seq(GSE29422)/Homer	VBSYGTCTGG	1	-0.00991	1	52	0.2194	10669.2	0.2841	276
E2A(bHLH)/proBcell-E2A-ChIP-Seq(GSE21978)/Homer	DNRCAGCTGY	1	-0.00969	1	48	0.2025	9987.1	0.266	277
RUNX2(Runt)/PCa-RUNX2-ChIP-Seq(GSE33889)/Homer	NWAACCACADNN	1	-0.0087	1	21	0.0886	5147.2	0.1371	278
STAT6(Stat)/CD4-Stat6-ChIP-Seq(GSE22104)/Homer	ABTTCYYRRGAA	1	-0.00845	1	4	0.0169	1604.9	0.0427	279
MYB(HTH)/ERMYB-Myb-ChIPSeq(GSE22095)/Homer	GGCVGTTR	1	-0.00823	1	37	0.1561	8115.7	0.2161	280
PR(NR)/T47D-PR-ChIP-Seq(GSE31130)/Homer	VAGRACAKNCTGTBC	1	-0.00641	1	54	0.2278	11193.9	0.2981	281
Cdx2(Homeobox)/mES-Cdx2-ChIP-Seq(GSE14586)/Homer	GYMATAAAAH	1	-0.00557	1	4	0.0169	1689.9	0.045	282
AP-2gamma(AP2)/MCF7-TFAP2C-ChIP-Seq(GSE21234)/Homer	SCCTSAGGSCAW	1	-0.00333	1	32	0.135	7531	0.2006	283
Rbpj1(?)/Panc1-Rbpj1-ChIP-Seq(GSE47459)/Homer	HTTTCCCASG	1	-0.00218	1	28	0.1181	6923.2	0.1844	284
Znf263(Zf)/K562-Znf263-ChIP-Seq(GSE31477)/Homer	CVGTSCTCCC	1	-0.00192	1	53	0.2236	11481.6	0.3058	285
RUNX-AML(Runt)/CD4+-PolII-ChIP-Seq(Barski_et_al.)/Homer	GCTGTGGTTW	1	-0.00189	1	13	0.0549	3986.2	0.1062	286
ZFX(Zf)/mES-Zfx-ChIP-Seq(GSE11431)/Homer	AGGCCTRG	1	-0.00121	1	34	0.1435	8233.8	0.2193	287
Ptf1a(bHLH)/Panc1-Ptf1a-ChIP-Seq(GSE47459)/Homer	ACAGCTGTTN	1	-0.00105	1	81	0.3418	16436.8	0.4377	288
NPAS2(bHLH)/Liver-NPAS2-ChIP-Seq(GSE39860)/Homer	KCCACGTGAC	1	-0.000814	1	30	0.1266	7607	0.2026	289
Tbx5(T-box)/HL1-Tbx5.biotin-ChIP-Seq(GSE21529)/Homer	AGGTGTCA	1	-0.000482	1	92	0.3882	18505.6	0.4928	290
BMAL1(bHLH)/Liver-Bmal1-ChIP-Seq(GSE39860)/Homer	GNCACGTG	1	-0.000338	1	47	0.1983	11009.7	0.2932	291
AR-halfsite(NR)/LNCaP-AR-ChIP-Seq(GSE27824)/Homer	CCAGGAACAG	1	-1e-06	1	101	0.4262	21656.6	0.5767	292
E2A(bHLH),near_PU.1/Bcell-PU.1-ChIP-Seq(GSE21512)/Homer	NVCACCTGBN	1	0	1	31	0.1308	10564.9	0.2813	319
IRF:BATF(IRF:bZIP)/pDC-Irf8-ChIP-Seq(GSE66899)/Homer	CTTTCANTATGACTV	1	0	1	0	0	266.6	0.0071	319
Brn2(POU,Homeobox)/NPC-Brn2-ChIP-Seq(GSE35496)/Homer	ATGAATATTC	1	0	1	0	0	183.5	0.0049	319
CTCF-SatelliteElement(Zf?)/CD4+-CTCF-ChIP-Seq(Barski_et_al.)/Homer	TGCAGTTCCMVNWRTGGCCA	1	0	1	0	0	93.2	0.0025	319
DMRT1(DM)/Testis-DMRT1-ChIP-Seq(GSE64892)/Homer	TWGHWACAWTGTWDC	1	0	1	0	0	684.5	0.0182	319
DMRT6(DM)/Testis-DMRT6-ChIP-Seq(GSE60440)/Homer	YDGHTACAWTGTADC	1	0	1	0	0	644.2	0.0172	319
EBNA1(EBV-virus)/Raji-EBNA1-ChIP-Seq(GSE30709)/Homer	GGYAGCAYDTGCTDCCCNNN	1	0	1	0	0	69.7	0.0019	319
GATA3(Zf),DR8/iTreg-Gata3-ChIP-Seq(GSE20898)/Homer	AGATSTNDNNDSAGATAASN	1	0	1	0	0	243	0.0065	319
GATA(Zf),IR4/iTreg-Gata3-ChIP-Seq(GSE20898)/Homer	NAGATWNBNATCTNN	1	0	1	0	0	165.9	0.0044	319
HOXA2(Homeobox)/mES-Hoxa2-ChIP-Seq(Donaldson_et_al.)/Homer	GYCATCMATCAT	1	0	1	0	0	297.1	0.0079	319
ISRE(IRF)/ThioMac-LPS-Expression(GSE23622)/Homer	AGTTTCASTTTC	1	0	1	0	0	155.1	0.0041	319
OCT:OCT(POU,Homeobox,IR1)/NPC-Brn2-ChIP-Seq(GSE35496)/Homer	ATGAATWATTCATGA	1	0	1	0	0	36.9	0.001	319
OCT:OCT(POU,Homeobox)/NPC-Brn1-ChIP-Seq(GSE35496)/Homer	ATGAATATTCATGAG	1	0	1	0	0	22.4	0.0006	319
p53(p53)/mES-cMyc-ChIP-Seq(GSE11431)/Homer	ACATGCCCGGGCAT	1	0	1	0	0	111.8	0.003	319
Pax7(Paired,Homeobox),longest/Myoblast-Pax7-ChIP-Seq(GSE25064)/Homer	NTAATTDGCYAATTANNWWD	1	0	1	0	0	34.1	0.0009	319
Pax7(Paired,Homeobox),long/Myoblast-Pax7-ChIP-Seq(GSE25064)/Homer	TAATCHGATTAC	1	0	1	0	0	33.1	0.0009	319
Pax7(Paired,Homeobox)/Myoblast-Pax7-ChIP-Seq(GSE25064)/Homer	TAATCAATTA	1	0	1	0	0	143.9	0.0038	319
Pit1+1bp(Homeobox)/GCrat-Pit1-ChIP-Seq(GSE58009)/Homer	ATGCATAATTCA	1	0	1	0	0	574.2	0.0153	319
REST-NRSF(Zf)/Jurkat-NRSF-ChIP-Seq/Homer	GGMGCTGTCCATGGTGCTGA	1	0	1	0	0	52.5	0.0014	319
T1ISRE(IRF)/ThioMac-Ifnb-Expression/Homer	ACTTTCGTTTCT	1	0	1	0	0	21.4	0.0006	319
ZFP3(Zf)/HEK293-ZFP3.GFP-ChIP-Seq(GSE58341)/Homer	GGGTTTTGAAGGATGARTAGGAGTT	1	0	1	0	0	4.5	0.0001	319
ZNF136(Zf)/HEK293-ZNF136.GFP-ChIP-Seq(GSE58341)/Homer	YTKGATAHAGTATTCTWGGTNGGCA	1	0	1	0	0	245.7	0.0065	319
ZNF16(Zf)/HEK293-ZNF16.GFP-ChIP-Seq(GSE58341)/Homer	MACCTTCYATGGCTCCCTAKTGCCY	1	0	1	0	0	37.8	0.001	319
ZNF317(Zf)/HEK293-ZNF317.GFP-ChIP-Seq(GSE58341)/Homer	GTCWGCTGTYYCTCT	1	0	1	0	0	361.7	0.0096	319
ZNF382(Zf)/HEK293-ZNF382.GFP-ChIP-Seq(GSE58341)/Homer	GNCTGTASTRNTGBCTCHTT	1	0	1	0	0	98.1	0.0026	319
ZNF41(Zf)/HEK293-ZNF41.GFP-ChIP-Seq(GSE58341)/Homer	CCTCATGGTGYCYTWYTCCCTTGTG	1	0	1	0	0	116.6	0.0031	319
ZNF528(Zf)/HEK293-ZNF528.GFP-ChIP-Seq(GSE58341)/Homer	AGAAATGACTTCCCT	1	0	1	0	0	20.5	0.0005	319
